# Supplementary material for: Genome‐wide postnatal changes in immunity following fetal inflammatory response
Source: FEBS J. 2020 Oct 24;288(7):2311–31. doi: 10.1111/febs.15578 (PMC8049052; doi:10.1111/febs.15578)
Supplement: Supplementary file 1 — Table S1. Differential expression analysis of the FIR effect. Table S2. Differential expression analysis of the FIR effect in the US ELGAN cohort. Table S3. Differential expression analysis of the combined linear effect of MIR and FIR. Table S4. Differential protein expression analysis of the FIR effect. Table S5. Gene ontology (GO) analysis of FIR upregulated genes. Table S6. Differentially expressed genes in FIR involved in neutrophil biology (Borregaard et al., 2007, Futosi et al., 2013; Naranbai et al., 2015). Table S7. Downregulated genes in FIR (FDR < 5%, minimum 1.5‐fold change larger in nonFIR neonates) that code for transcription factors and significantly enrich this functional category. Table S8. Gene ontology (GO) analysis of FIR downregulated genes. Table S9. Comparison of FIR gene expression signatures from umbilical cord tissue and dried blood spots. [file FEBS-288-2311-s002.zip]

Archive with 1 entries (1 files):
- febs15578-sup-0001-TableS1-S9.xlsx
