# Supplementary material for: Genome‐wide postnatal changes in immunity following fetal inflammatory response
Source: FEBS J. 2020 Oct 24;288(7):2311–31. doi: 10.1111/febs.15578 (PMC8049052; doi:10.1111/febs.15578)
Supplement: Supplementary file 1 — Table S1. Differential expression analysis of the FIR effect. Table S2. Differential expression analysis of the FIR effect in the US ELGAN cohort. Table S3. Differential expression analysis of the combined linear effect of MIR and FIR. Table S4. Differential protein expression analysis of the FIR effect. Table S5. Gene ontology (GO) analysis of FIR upregulated genes. Table S6. Differentially expressed genes in FIR involved in neutrophil biology (Borregaard et al., 2007, Futosi et al., 2013; Naranbai et al., 2015). Table S7. Downregulated genes in FIR (FDR < 5%, minimum 1.5‐fold change larger in nonFIR neonates) that code for transcription factors and significantly enrich this functional category. Table S8. Gene ontology (GO) analysis of FIR downregulated genes. Table S9. Comparison of FIR gene expression signatures from umbilical cord tissue and dried blood spots. [file FEBS-288-2311-s002.zip › febs15578-sup-0001-TableS1-S9.xlsx]

## Sheet: TableS1
Table S1. Differential expression analysis of the FIR effect. Differentially expressed genes between FIR and nonFIR-affected infants, selected with FDR < 5% and minimum 1.5-fold change, ordered by the magnitude of the fold change.
EntrezID	Symbol	Description	LogFC	FC	P Value
4317	MMP8	matrix metallopeptidase 8	4.32	19.93	1.99e-06
10562	OLFM4	olfactomedin 4	4.11	17.25	1.20e-06
4057	LTF	lactotransferrin	3.86	14.49	9.07e-06
6947	TCN1	transcobalamin 1	3.56	11.79	7.23e-07
1088	CEACAM8	carcinoembryonic antigen related cell adhesion molecule 8	3.42	10.69	7.23e-07
4973	OLR1	oxidized low density lipoprotein receptor 1	3.35	10.18	1.97e-04
1308	COL17A1	collagen type XVII alpha 1 chain	3.33	10.07	8.14e-07
3934	LCN2	lipocalin 2	3.25	9.53	9.38e-07
154664	ABCA13	ATP binding cassette subfamily A member 13	3.03	8.16	2.00e-05
6590	SLPI	secretory leukocyte peptidase inhibitor	2.97	7.83	8.63e-07
10321	CRISP3	cysteine rich secretory protein 3	2.94	7.69	2.53e-04
3240	HP	haptoglobin	2.94	7.65	3.72e-06
728358	DEFA1B	defensin alpha 1B	2.92	7.54	6.93e-05
9914	ATP2C2	ATPase secretory pathway Ca2+ transporting 2	2.83	7.11	1.85e-03
1668	DEFA3	defensin alpha 3	2.77	6.81	2.77e-04
820	CAMP	cathelicidin antimicrobial peptide	2.76	6.77	7.75e-04
4353	MPO	myeloperoxidase	2.67	6.34	5.35e-04
4680	CEACAM6	carcinoembryonic antigen related cell adhesion molecule 6	2.64	6.22	5.40e-04
671	BPI	bactericidal permeability increasing protein	2.63	6.21	1.96e-05
8993	PGLYRP1	peptidoglycan recognition protein 1	2.60	6.04	3.74e-06
199221	DZIP1L	DAZ interacting zinc finger protein 1 like	2.55	5.85	1.72e-04
762	CA4	carbonic anhydrase 4	2.53	5.76	2.29e-05
8447	DOC2B	double C2 domain beta	2.52	5.73	2.05e-03
3624	INHBA	inhibin beta A subunit	2.42	5.35	4.08e-04
56729	RETN	resistin	2.37	5.18	5.48e-06
100289137	FAM95C	family with sequence similarity 95 member C	2.36	5.13	3.41e-04
56977	STOX2	storkhead box 2	2.35	5.10	2.48e-04
1118	CHIT1	chitinase 1	2.35	5.09	3.44e-04
79057	PRRG3	proline rich and Gla domain 3	-2.34	1/5.08	1.87e-04
566	AZU1	azurocidin 1	2.34	5.07	1.11e-03
1669	DEFA4	defensin alpha 4	2.34	5.07	6.95e-04
5005	ORM2	orosomucoid 2	2.33	5.03	4.71e-04
932	MS4A3	membrane spanning 4-domains A3	2.30	4.94	7.50e-05
2352	FOLR3	folate receptor 3	2.28	4.86	8.96e-04
1116	CHI3L1	chitinase 3 like 1	2.24	4.71	9.63e-05
200931	SLC51A	solute carrier family 51 alpha subunit	2.23	4.69	3.23e-03
5004	ORM1	orosomucoid 1	2.22	4.65	1.39e-05
64078	SLC28A3	solute carrier family 28 member 3	2.20	4.60	2.49e-05
4318	MMP9	matrix metallopeptidase 9	2.18	4.52	7.10e-04
283358	B4GALNT3	beta-1,4-N-acetyl-galactosaminyltransferase 3	2.16	4.47	1.12e-06
6037	RNASE3	ribonuclease A family member 3	2.16	4.47	1.35e-03
100133941	CD24	CD24 molecule	2.16	4.46	1.60e-06
23601	CLEC5A	C-type lectin domain containing 5A	2.14	4.42	1.22e-05
688	KLF5	Kruppel like factor 5	2.08	4.23	7.60e-05
6286	S100P	S100 calcium binding protein P	2.08	4.23	2.54e-06
118932	ANKRD22	ankyrin repeat domain 22	2.08	4.22	4.58e-04
1511	CTSG	cathepsin G	2.05	4.15	3.80e-03
253650	ANKRD18A	ankyrin repeat domain 18A	2.01	4.02	2.92e-04
120939	TMEM52B	transmembrane protein 52B	1.99	3.97	5.24e-03
57126	CD177	CD177 molecule	1.99	3.96	1.57e-03
388387	LINC00671	long intergenic non-protein coding RNA 671	1.96	3.89	2.38e-04
1991	ELANE	elastase, neutrophil expressed	1.92	3.78	3.77e-03
7130	TNFAIP6	TNF alpha induced protein 6	1.90	3.72	1.90e-05
7357	UGCG	UDP-glucose ceramide glucosyltransferase	1.85	3.59	2.23e-06
8218	CLTCL1	clathrin heavy chain like 1	1.83	3.56	4.28e-06
4070	TACSTD2	tumor associated calcium signal transducer 2	1.81	3.51	1.23e-04
6036	RNASE2	ribonuclease A family member 2	1.79	3.47	4.78e-07
6279	S100A8	S100 calcium binding protein A8	1.79	3.45	1.10e-06
23500	DAAM2	dishevelled associated activator of morphogenesis 2	1.78	3.44	7.52e-04
58160	NFE4	nuclear factor, erythroid 4	1.77	3.41	5.13e-05
5328	PLAU	plasminogen activator, urokinase	1.76	3.39	4.93e-04
200132	TCTEX1D1	Tctex1 domain containing 1	1.76	3.39	1.25e-04
4051	CYP4F3	cytochrome P450 family 4 subfamily F member 3	1.76	3.39	2.58e-04
634	CEACAM1	carcinoembryonic antigen related cell adhesion molecule 1	1.74	3.33	2.90e-04
777	CACNA1E	calcium voltage-gated channel subunit alpha1 E	1.73	3.32	2.72e-03
2200	FBN1	fibrillin 1	1.71	3.28	9.81e-04
23254	KAZN	kazrin, periplakin interacting protein	1.71	3.27	3.71e-08
1066	CES1	carboxylesterase 1	-1.70	1/3.24	2.40e-03
120224	TMEM45B	transmembrane protein 45B	1.69	3.22	1.83e-04
6518	SLC2A5	solute carrier family 2 member 5	1.68	3.21	8.01e-04
1053	CEBPE	CCAAT enhancer binding protein epsilon	1.68	3.20	5.81e-05
79733	E2F8	E2F transcription factor 8	1.67	3.19	7.31e-05
660	BMX	BMX non-receptor tyrosine kinase	1.66	3.16	7.84e-04
388228	SBK1	SH3 domain binding kinase 1	-1.64	1/3.12	6.87e-06
306	ANXA3	annexin A3	1.62	3.07	7.01e-06
5273	SERPINB10	serpin family B member 10	1.61	3.05	6.35e-03
79623	GALNT14	polypeptide N-acetylgalactosaminyltransferase 14	1.60	3.04	3.45e-03
2078	ERG	ERG, ETS transcription factor	1.60	3.03	4.55e-03
3821	KLRC1	killer cell lectin like receptor C1	-1.57	1/2.97	2.63e-04
266747	RGL4	ral guanine nucleotide dissociation stimulator like 4	1.57	2.97	1.95e-06
221711	SYCP2L	synaptonemal complex protein 2 like	-1.57	1/2.96	3.39e-03
253827	MSRB3	methionine sulfoxide reductase B3	1.57	2.96	6.65e-04
241	ALOX5AP	arachidonate 5-lipoxygenase activating protein	1.55	2.93	5.97e-06
8497	PPFIA4	PTPRF interacting protein alpha 4	1.54	2.92	8.25e-04
55786	ZNF415	zinc finger protein 415	-1.50	1/2.83	1.93e-04
100129940	LOC100129940	uncharacterized LOC100129940	1.50	2.83	3.20e-03
5888	RAD51	RAD51 recombinase	1.49	2.82	5.57e-04
7850	IL1R2	interleukin 1 receptor type 2	1.49	2.81	5.48e-03
54682	MANSC1	MANSC domain containing 1	1.49	2.80	1.44e-04
2919	CXCL1	C-X-C motif chemokine ligand 1	1.49	2.80	4.42e-04
6283	S100A12	S100 calcium binding protein A12	1.47	2.78	1.42e-04
54843	SYTL2	synaptotagmin like 2	-1.47	1/2.78	2.10e-06
79895	ATP8B4	ATPase phospholipid transporting 8B4 (putative)	1.46	2.76	1.45e-05
11001	SLC27A2	solute carrier family 27 member 2	1.44	2.72	5.62e-03
440603	BCL2L15	BCL2 like 15	1.44	2.72	7.63e-04
101927015	LINC01506	long intergenic non-protein coding RNA 1506	1.44	2.71	3.66e-04
6241	RRM2	ribonucleotide reductase regulatory subunit M2	1.43	2.70	1.44e-05
85407	NKD1	naked cuticle homolog 1	-1.43	1/2.70	1.18e-03
113130	CDCA5	cell division cycle associated 5	1.43	2.69	2.81e-04
3823	KLRC3	killer cell lectin like receptor C3	-1.42	1/2.67	6.86e-03
10917	BTNL3	butyrophilin like 3	1.41	2.65	7.11e-03
128239	IQGAP3	IQ motif containing GTPase activating protein 3	1.40	2.64	8.40e-04
55723	ASF1B	anti-silencing function 1B histone chaperone	1.40	2.64	4.64e-06
6280	S100A9	S100 calcium binding protein A9	1.39	2.62	1.18e-06
10913	EDAR	ectodysplasin A receptor	-1.38	1/2.60	1.18e-03
9495	AKAP5	A-kinase anchoring protein 5	-1.38	1/2.59	1.99e-03
57633	LRRN1	leucine rich repeat neuronal 1	1.37	2.58	1.48e-03
9079	LDB2	LIM domain binding 2	-1.36	1/2.57	2.11e-03
8836	GGH	gamma-glutamyl hydrolase	1.36	2.57	1.30e-04
375061	FAM89A	family with sequence similarity 89 member A	1.36	2.56	7.30e-03
9540	TP53I3	tumor protein p53 inducible protein 3	1.34	2.54	1.43e-04
4998	ORC1	origin recognition complex subunit 1	1.34	2.53	1.06e-03
5818	NECTIN1	nectin cell adhesion molecule 1	1.33	2.52	5.89e-04
4651	MYO10	myosin X	1.33	2.52	1.86e-04
11328	FKBP9	FK506 binding protein 9	1.33	2.52	7.58e-04
383	ARG1	arginase 1	1.33	2.51	9.08e-05
22824	HSPA4L	heat shock protein family A (Hsp70) member 4 like	1.33	2.51	9.39e-04
51348	KLRF1	killer cell lectin like receptor F1	-1.33	1/2.51	2.31e-03
57089	ENTPD7	ectonucleoside triphosphate diphosphohydrolase 7	1.32	2.50	2.22e-05
221184	CPNE2	copine 2	1.32	2.49	5.46e-06
3490	IGFBP7	insulin like growth factor binding protein 7	1.32	2.49	7.68e-04
116844	LRG1	leucine rich alpha-2-glycoprotein 1	1.31	2.48	3.56e-04
101927780	LINC01303	long intergenic non-protein coding RNA 1303	-1.31	1/2.48	3.35e-03
58499	ZNF462	zinc finger protein 462	-1.31	1/2.48	3.54e-05
143689	PIWIL4	piwi like RNA-mediated gene silencing 4	1.31	2.47	2.30e-04
211	ALAS1	5'-aminolevulinate synthase 1	1.30	2.46	4.30e-05
290	ANPEP	alanyl aminopeptidase, membrane	1.30	2.46	1.41e-06
333932	HIST2H3A	histone cluster 2 H3 family member a	1.30	2.46	1.79e-03
117157	SH2D1B	SH2 domain containing 1B	-1.28	1/2.43	4.90e-03
7464	CORO2A	coronin 2A	1.28	2.42	5.18e-05
101927153	LINC02207	long intergenic non-protein coding RNA 2207	1.27	2.42	8.42e-04
4603	MYBL1	MYB proto-oncogene like 1	-1.27	1/2.42	6.33e-04
2850	GPR27	G protein-coupled receptor 27	1.27	2.41	4.57e-04
58528	RRAGD	Ras related GTP binding D	1.27	2.41	1.73e-06
125058	TBC1D16	TBC1 domain family member 16	-1.26	1/2.39	1.07e-03
7078	TIMP3	TIMP metallopeptidase inhibitor 3	1.25	2.39	3.74e-03
8340	HIST1H2BL	histone cluster 1 H2B family member l	1.25	2.37	2.79e-03
8438	RAD54L	RAD54 like	1.24	2.37	1.43e-03
151056	PLB1	phospholipase B1	1.24	2.35	1.26e-03
7049	TGFBR3	transforming growth factor beta receptor 3	-1.23	1/2.35	4.67e-03
9633	TESMIN	testis expressed metallothionein like protein	1.23	2.35	8.68e-04
100506915	CHRM3-AS2	CHRM3 antisense RNA 2	-1.22	1/2.32	1.39e-04
140803	TRPM6	transient receptor potential cation channel subfamily M member 6	1.21	2.32	4.99e-06
4818	NKG7	natural killer cell granule protein 7	1.21	2.31	9.22e-05
30009	TBX21	T-box 21	-1.20	1/2.30	3.94e-03
9334	B4GALT5	beta-1,4-galactosyltransferase 5	1.19	2.28	8.18e-07
5552	SRGN	serglycin	1.19	2.28	1.02e-04
2992	GYG1	glycogenin 1	1.19	2.28	1.66e-04
978	CDA	cytidine deaminase	1.19	2.28	7.84e-05
100499405	LINC00987	long intergenic non-protein coding RNA 987	-1.18	1/2.26	1.40e-04
7436	VLDLR	very low density lipoprotein receptor	1.18	2.26	5.02e-03
57520	HECW2	HECT, C2 and WW domain containing E3 ubiquitin protein ligase 2	1.18	2.26	8.31e-04
144571	A2M-AS1	A2M antisense RNA 1	-1.18	1/2.26	8.61e-05
9231	DLG5	discs large MAGUK scaffold protein 5	-1.18	1/2.26	8.61e-04
2204	FCAR	Fc fragment of IgA receptor	1.18	2.26	2.83e-05
4862	NPAS2	neuronal PAS domain protein 2	-1.18	1/2.26	1.10e-03
8302	KLRC4	killer cell lectin like receptor C4	-1.17	1/2.25	1.11e-03
25801	GCA	grancalcin	1.17	2.24	1.31e-04
9069	CLDN12	claudin 12	1.16	2.23	6.22e-03
285696	BASP1-AS1	BASP1 antisense RNA 1	1.15	2.23	6.32e-03
285590	SH3PXD2B	SH3 and PX domains 2B	1.15	2.22	3.17e-03
3382	ICA1	islet cell autoantigen 1	1.15	2.22	4.14e-04
1084	CEACAM3	carcinoembryonic antigen related cell adhesion molecule 3	1.15	2.22	3.24e-04
6509	SLC1A4	solute carrier family 1 member 4	1.15	2.22	3.27e-03
55711	FAR2	fatty acyl-CoA reductase 2	1.15	2.22	7.79e-06
51733	UPB1	beta-ureidopropionase 1	1.15	2.21	6.72e-03
2526	FUT4	fucosyltransferase 4	1.14	2.21	6.88e-05
643072	LOC643072	uncharacterized LOC643072	1.14	2.21	1.05e-03
5551	PRF1	perforin 1	-1.14	1/2.21	1.38e-03
646982	LINC00598	long intergenic non-protein coding RNA 598	-1.14	1/2.20	3.33e-04
5208	PFKFB2	6-phosphofructo-2-kinase/fructose-2,6-biphosphatase 2	1.14	2.20	6.45e-04
9856	KIAA0319	KIAA0319	1.14	2.20	1.29e-03
8187	ZNF239	zinc finger protein 239	-1.13	1/2.20	1.08e-04
10635	RAD51AP1	RAD51 associated protein 1	1.13	2.19	4.41e-04
249	ALPL	alkaline phosphatase, liver/bone/kidney	1.13	2.18	1.33e-03
83667	SESN2	sestrin 2	1.13	2.18	2.82e-05
55165	CEP55	centrosomal protein 55	1.12	2.17	2.39e-05
199675	MCEMP1	mast cell expressed membrane protein 1	1.12	2.17	1.07e-03
57136	APMAP	adipocyte plasma membrane associated protein	1.11	2.16	1.25e-05
10409	BASP1	brain abundant membrane attached signal protein 1	1.11	2.16	9.99e-05
10112	KIF20A	kinesin family member 20A	1.11	2.16	4.34e-04
25797	QPCT	glutaminyl-peptide cyclotransferase	1.11	2.16	9.48e-05
101929559	LINC00211	long intergenic non-protein coding RNA 211	1.10	2.15	7.00e-03
2215	FCGR3B	Fc fragment of IgG receptor IIIb	1.09	2.13	1.89e-03
8857	FCGBP	Fc fragment of IgG binding protein	-1.09	1/2.13	5.77e-04
26253	CLEC4E	C-type lectin domain family 4 member E	1.09	2.13	3.01e-03
54674	LRRN3	leucine rich repeat neuronal 3	-1.09	1/2.13	7.19e-04
8825	LIN7A	lin-7 homolog A, crumbs cell polarity complex component	1.09	2.13	6.92e-04
10970	CKAP4	cytoskeleton associated protein 4	1.09	2.13	8.71e-05
3606	IL18	interleukin 18	1.09	2.12	2.98e-03
3772	KCNJ15	potassium voltage-gated channel subfamily J member 15	1.09	2.12	4.56e-04
8358	HIST1H3B	histone cluster 1 H3 family member b	1.08	2.12	1.31e-03
353189	SLCO4C1	solute carrier organic anion transporter family member 4C1	1.08	2.12	1.14e-04
84628	NTNG2	netrin G2	1.08	2.12	4.21e-04
10493	VAT1	vesicle amine transport 1	1.08	2.11	1.00e-04
57573	ZNF471	zinc finger protein 471	-1.07	1/2.10	2.39e-03
222487	ADGRG3	adhesion G protein-coupled receptor G3	1.07	2.10	3.95e-04
8778	SIGLEC5	sialic acid binding Ig like lectin 5	1.07	2.10	1.68e-04
285605	DTWD2	DTW domain containing 2	1.07	2.10	4.04e-04
51734	MSRB1	methionine sulfoxide reductase B1	1.06	2.09	7.14e-07
200734	SPRED2	sprouty related EVH1 domain containing 2	1.05	2.07	8.11e-05
23569	PADI4	peptidyl arginine deiminase 4	1.05	2.07	2.52e-04
2629	GBA	glucosylceramidase beta	1.05	2.07	2.77e-06
6674	SPAG1	sperm associated antigen 1	1.04	2.06	3.72e-03
146225	CMTM2	CKLF like MARVEL transmembrane domain containing 2	1.04	2.06	1.54e-03
29108	PYCARD	PYD and CARD domain containing	1.04	2.06	4.68e-05
29128	UHRF1	ubiquitin like with PHD and ring finger domains 1	1.04	2.06	8.94e-04
1602	DACH1	dachshund family transcription factor 1	1.04	2.06	5.21e-04
10100	TSPAN2	tetraspanin 2	1.04	2.05	1.98e-04
2947	GSTM3	glutathione S-transferase mu 3	1.04	2.05	7.33e-03
58476	TP53INP2	tumor protein p53 inducible nuclear protein 2	1.04	2.05	3.67e-04
84078	KBTBD7	kelch repeat and BTB domain containing 7	1.03	2.05	1.75e-03
2649	NR6A1	nuclear receptor subfamily 6 group A member 1	1.03	2.04	5.19e-05
2358	FPR2	formyl peptide receptor 2	1.03	2.04	3.62e-04
1514	CTSL	cathepsin L	1.02	2.03	1.83e-03
51339	DACT1	dishevelled binding antagonist of beta catenin 1	-1.02	1/2.03	4.19e-03
100289274	DNAJC3-DT	DNAJC3 divergent transcript	1.02	2.03	1.33e-05
4648	MYO7B	myosin VIIB	1.02	2.03	2.97e-03
990	CDC6	cell division cycle 6	1.02	2.03	6.94e-04
8355	HIST1H3G	histone cluster 1 H3 family member g	1.02	2.02	3.31e-03
2178	FANCE	Fanconi anemia complementation group E	1.02	2.02	1.36e-03
65983	GRAMD2B	GRAM domain containing 2B	-1.01	1/2.02	4.63e-04
6666	SOX12	SRY-box 12	-1.01	1/2.02	2.99e-04
2237	FEN1	flap structure-specific endonuclease 1	1.01	2.02	5.48e-04
220107	DLEU7	deleted in lymphocytic leukemia, 7	1.01	2.01	3.21e-05
90381	TICRR	TOPBP1 interacting checkpoint and replication regulator	1.01	2.01	5.14e-04
22859	ADGRL1	adhesion G protein-coupled receptor L1	-1.01	1/2.01	1.33e-03
706	TSPO	translocator protein	1.01	2.01	1.29e-03
285600	KIAA0825	KIAA0825	1.00	2.00	8.50e-06
154075	SAMD3	sterile alpha motif domain containing 3	-1.00	1/2.00	1.48e-05
307	ANXA4	annexin A4	1.00	2.00	3.76e-05
25798	BRI3	brain protein I3	0.99	1.99	5.38e-06
8875	VNN2	vanin 2	0.99	1.99	2.58e-04
79819	WDR78	WD repeat domain 78	-0.99	1/1.99	3.05e-03
3759	KCNJ2	potassium voltage-gated channel subfamily J member 2	0.99	1.98	4.28e-03
79746	ECHDC3	enoyl-CoA hydratase domain containing 3	0.99	1.98	5.36e-03
2790	GNG10	G protein subunit gamma 10	0.98	1.98	1.14e-04
3604	TNFRSF9	TNF receptor superfamily member 9	0.98	1.98	3.85e-03
81831	NETO2	neuropilin and tolloid like 2	0.98	1.98	6.19e-03
2550	GABBR1	gamma-aminobutyric acid type B receptor subunit 1	0.98	1.97	2.87e-03
8346	HIST1H2BI	histone cluster 1 H2B family member i	0.98	1.97	2.63e-03
923	CD6	CD6 molecule	-0.97	1/1.96	1.37e-03
5021	OXTR	oxytocin receptor	-0.97	1/1.96	6.79e-03
83999	KREMEN1	kringle containing transmembrane protein 1	0.97	1.96	3.52e-03
441733	PRKXP1	protein kinase, X-linked, pseudogene 1	-0.97	1/1.96	6.53e-04
3680	ITGA9	integrin subunit alpha 9	0.97	1.96	1.11e-03
440503	PLIN5	perilipin 5	0.97	1.96	4.55e-03
3560	IL2RB	interleukin 2 receptor subunit beta	-0.96	1/1.95	1.87e-03
3577	CXCR1	C-X-C motif chemokine receptor 1	0.96	1.95	2.06e-03
825	CAPN3	calpain 3	0.96	1.95	2.13e-05
3554	IL1R1	interleukin 1 receptor type 1	0.96	1.95	1.95e-03
10226	PLIN3	perilipin 3	0.96	1.94	8.14e-04
64919	BCL11B	B cell CLL/lymphoma 11B	-0.96	1/1.94	1.31e-04
50831	TAS2R3	taste 2 receptor member 3	-0.95	1/1.94	1.38e-03
256435	ST6GALNAC3	ST6 N-acetylgalactosaminide alpha-2,6-sialyltransferase 3	0.95	1.93	5.60e-04
57463	AMIGO1	adhesion molecule with Ig like domain 1	-0.95	1/1.93	1.62e-05
26053	AUTS2	AUTS2, activator of transcription and developmental regulator	-0.95	1/1.93	3.64e-05
23139	MAST2	microtubule associated serine/threonine kinase 2	0.94	1.93	1.29e-03
27284	SULT1B1	sulfotransferase family 1B member 1	0.94	1.92	3.77e-04
10613	ERLIN1	ER lipid raft associated 1	0.94	1.92	2.43e-05
121551	BTBD11	BTB domain containing 11	-0.94	1/1.92	2.94e-03
4835	NQO2	N-ribosyldihydronicotinamide:quinone reductase 2	0.94	1.92	1.78e-04
64757	MAR1	mitochondrial amidoxime reducing component 1	0.94	1.91	2.30e-04
4332	MNDA	myeloid cell nuclear differentiation antigen	0.93	1.91	2.24e-04
93432	MGAM2	maltase-glucoamylase 2 (putative)	0.93	1.91	6.36e-03
388011	LINC01550	long intergenic non-protein coding RNA 1550	-0.93	1/1.91	2.49e-05
10301	DLEU1	deleted in lymphocytic leukemia 1 (non-protein coding)	-0.93	1/1.90	3.85e-05
554279	LINC00862	long intergenic non-protein coding RNA 862	0.93	1.90	3.98e-03
100506736	SLFN12L	schlafen family member 12 like	-0.93	1/1.90	3.17e-05
5583	PRKCH	protein kinase C eta	-0.93	1/1.90	5.22e-05
102723766	LINC02362	long intergenic non-protein coding RNA 2362	0.93	1.90	5.33e-03
64101	LRRC4	leucine rich repeat containing 4	0.92	1.90	5.23e-04
8972	MGAM	maltase-glucoamylase	0.92	1.90	3.06e-04
3557	IL1RN	interleukin 1 receptor antagonist	0.92	1.90	2.63e-03
133418	EMB	embigin	0.92	1.89	5.33e-04
6932	TCF7	transcription factor 7	-0.92	1/1.89	1.00e-03
8745	ADAM23	ADAM metallopeptidase domain 23	-0.92	1/1.89	4.27e-03
6775	STAT4	signal transducer and activator of transcription 4	-0.92	1/1.89	1.20e-05
4580	MTX1	metaxin 1	0.92	1.89	2.90e-05
1089	CEACAM4	carcinoembryonic antigen related cell adhesion molecule 4	0.92	1.89	1.02e-03
221188	ADGRG5	adhesion G protein-coupled receptor G5	-0.92	1/1.89	5.59e-05
100885789	IFNG-AS1	IFNG antisense RNA 1	-0.91	1/1.88	1.83e-04
202243	CCDC125	coiled-coil domain containing 125	0.91	1.88	2.75e-04
9537	TP53I11	tumor protein p53 inducible protein 11	0.91	1.88	2.29e-03
100130231	LINC00861	long intergenic non-protein coding RNA 861	-0.91	1/1.88	7.00e-04
26249	KLHL3	kelch like family member 3	-0.91	1/1.88	3.04e-04
401647	GOLGA7B	golgin A7 family member B	-0.91	1/1.88	1.26e-03
8029	CUBN	cubilin	-0.91	1/1.87	3.74e-04
79801	SHCBP1	SHC binding and spindle associated 1	0.90	1.87	8.88e-05
444	ASPH	aspartate beta-hydroxylase	0.90	1.87	1.25e-03
51319	RSRC1	arginine and serine rich coiled-coil 1	-0.90	1/1.87	1.56e-05
64218	SEMA4A	semaphorin 4A	0.90	1.87	6.79e-05
100506334	LINC00649	long intergenic non-protein coding RNA 649	-0.90	1/1.87	4.83e-03
983	CDK1	cyclin dependent kinase 1	0.90	1.87	2.39e-03
10505	SEMA4F	ssemaphorin 4F	-0.90	1/1.87	6.33e-03
7056	THBD	thrombomodulin	0.90	1.87	3.84e-03
11240	PADI2	peptidyl arginine deiminase 2	0.90	1.86	2.90e-03
154214	RNF217	ring finger protein 217	0.90	1.86	3.65e-03
80003	PCNX2	pecanex homolog 2	-0.89	1/1.86	2.95e-04
728	C5AR1	complement C5a receptor 1	0.89	1.86	1.10e-06
57562	CEP126	centrosomal protein 126	-0.89	1/1.86	2.61e-03
3142	HLX	H2.0 like homeobox	0.89	1.86	4.51e-03
3667	IRS1	insulin receptor substrate 1	-0.89	1/1.85	3.14e-03
53347	UBASH3A	ubiquitin associated and SH3 domain containing A	-0.89	1/1.85	7.33e-04
79908	BTNL8	butyrophilin like 8	0.89	1.85	4.99e-03
440993	MIR570HG	MIR570 host gene	-0.89	1/1.85	3.17e-03
11031	RAB31	RAB31, member RAS oncogene family	0.89	1.85	1.02e-05
1803	DPP4	dipeptidyl peptidase 4	-0.89	1/1.85	6.77e-05
222235	FBXL13	F-box and leucine rich repeat protein 13	0.89	1.85	2.36e-03
400242	DICER1-AS1	DICER1 antisense RNA 1	0.89	1.85	2.11e-03
22807	IKZF2	IKAROS family zinc finger 2	-0.88	1/1.85	2.70e-04
359845	RFLNB	refilin B	0.88	1.84	4.52e-04
440270	GOLGA8B	golgin A8 family member B	-0.88	1/1.84	1.54e-03
129293	TRABD2A	TraB domain containing 2A	-0.88	1/1.84	1.86e-03
10610	ST6GALNAC2	ST6 N-acetylgalactosaminide alpha-2,6-sialyltransferase 2	0.88	1.84	5.67e-05
7273	TTN	titin	-0.88	1/1.84	9.58e-05
2334	AFF2	AF4/FMR2 family member 2	0.88	1.84	2.39e-03
3702	ITK	IL2 inducible T cell kinase	-0.88	1/1.84	1.02e-04
1796	DOK1	docking protein 1	0.87	1.83	2.98e-05
10123	ARL4C	ADP ribosylation factor like GTPase 4C	-0.87	1/1.83	8.37e-06
5335	PLCG1	phospholipase C gamma 1	-0.87	1/1.83	1.16e-03
8639	AOC3	amine oxidase, copper containing 3	0.87	1.83	1.39e-03
3579	CXCR2	C-X-C motif chemokine receptor 2	0.87	1.83	6.41e-03
79616	CCNJL	cyclin J like	0.87	1.83	3.12e-04
168544	ZNF467	zinc finger protein 467	0.86	1.82	1.93e-03
134728	IRAK1BP1	interleukin 1 receptor associated kinase 1 binding protein 1	-0.86	1/1.82	9.14e-04
60468	BACH2	BTB domain and CNC homolog 2	-0.86	1/1.82	1.26e-05
683	BST1	bone marrow stromal cell antigen 1	0.86	1.82	6.72e-05
3268	AGFG2	ArfGAP with FG repeats 2	-0.86	1/1.82	4.86e-03
7422	VEGFA	vascular endothelial growth factor A	0.86	1.82	6.89e-04
91056	AP5B1	adaptor related protein complex 5 beta 1 subunit	0.86	1.81	7.58e-05
596	BCL2	BCL2, apoptosis regulator	-0.86	1/1.81	2.31e-05
9882	TBC1D4	TBC1 domain family member 4	-0.85	1/1.80	6.07e-05
388789	SMIM26	small integral membrane protein 26	0.85	1.80	1.79e-04
23368	PPP1R13B	protein phosphatase 1 regulatory subunit 13B	-0.85	1/1.80	5.98e-04
54443	ANLN	anillin actin binding protein	0.85	1.80	5.49e-03
353345	GPR141	G protein-coupled receptor 141	0.85	1.80	3.32e-03
5066	PAM	peptidylglycine alpha-amidating monooxygenase	0.85	1.80	4.99e-05
338440	ANO9	anoctamin 9	-0.85	1/1.80	6.31e-03
554313	HIST2H4B	histone cluster 2 H4 family member b	0.84	1.79	5.56e-03
9901	SRGAP3	SLIT-ROBO Rho GTPase activating protein 3	-0.84	1/1.79	1.23e-04
5873	RAB27A	RAB27A, member RAS oncogene family	0.84	1.79	3.54e-05
5836	PYGL	glycogen phosphorylase L	0.84	1.79	1.61e-04
203245	NAIF1	nuclear apoptosis inducing factor 1	0.84	1.79	3.22e-03
126014	OSCAR	osteoclast associated, immunoglobulin-like receptor	0.84	1.79	8.15e-04
10221	TRIB1	tribbles pseudokinase 1	0.84	1.79	6.82e-05
389421	LIN28B	lin-28 homolog B	0.84	1.79	6.82e-03
55769	ZNF83	zinc finger protein 83	-0.84	1/1.79	1.39e-04
7535	ZAP70	zeta chain of T cell receptor associated protein kinase 70	-0.84	1/1.79	3.93e-03
57685	CACHD1	cache domain containing 1	-0.84	1/1.79	1.51e-04
26996	GPR160	G protein-coupled receptor 160	0.84	1.78	1.59e-03
25894	PLEKHG4	pleckstrin homology and RhoGEF domain containing G4	-0.83	1/1.78	2.60e-03
9768	PCLAF	PCNA clamp associated factor	0.83	1.78	2.00e-03
6941	TCF19	transcription factor 19	0.83	1.78	2.17e-03
79689	STEAP4	STEAP4 metalloreductase	0.83	1.78	4.78e-03
814	CAMK4	calcium/calmodulin dependent protein kinase IV	-0.83	1/1.78	1.68e-03
3732	CD82	CD82 molecule	0.83	1.78	9.22e-04
63035	BCORL1	BCL6 corepressor like 1	0.83	1.78	3.06e-04
10225	CD96	CD96 molecule	-0.83	1/1.78	3.88e-05
3001	GZMA	granzyme A	-0.83	1/1.77	7.41e-03
4255	MGMT	O-6-methylguanine-DNA methyltransferase	-0.83	1/1.77	2.18e-03
389831	LOC389831	uncharacterized LOC389831	0.83	1.77	3.56e-03
51	ACOX1	acyl-CoA oxidase 1	0.82	1.77	2.44e-05
11278	KLF12	Kruppel like factor 12	-0.82	1/1.77	2.96e-05
3932	LCK	LCK proto-oncogene, Src family tyrosine kinase	-0.82	1/1.77	4.30e-04
387357	THEMIS	thymocyte selection associated	-0.82	1/1.77	1.30e-03
6144	RPL21	ribosomal protein L21	-0.82	1/1.77	6.82e-04
3613	IMPA2	inositol monophosphatase 2	0.82	1.77	4.87e-04
84002	B3GNT5	UDP-GlcNAc:betaGal beta-1,3-N-acetylglucosaminyltransferase 5	0.82	1.77	1.60e-03
3983	ABLIM1	actin binding LIM protein 1	-0.82	1/1.77	5.46e-04
10588	MTHFS	methenyltetrahydrofolate synthetase	0.82	1.77	7.27e-03
55529	PIP4P2	phosphatidylinositol-4,5-bisphosphate 4-phosphatase 2	0.82	1.77	9.74e-05
283149	BCL9L	B cell CLL/lymphoma 9 like	-0.82	1/1.77	1.38e-03
84641	MFSD14B	major facilitator superfamily domain containing 14B	0.82	1.77	4.00e-06
23329	TBC1D30	TBC1 domain family member 30	0.82	1.76	4.56e-04
90550	MCU	mitochondrial calcium uniporter	0.82	1.76	4.12e-05
2822	GPLD1	glycosylphosphatidylinositol specific phospholipase D1	-0.82	1/1.76	3.85e-03
81563	C1orf21	chromosome 1 open reading frame 21	-0.82	1/1.76	1.36e-03
890	CCNA2	cyclin A2	0.81	1.76	6.46e-03
677839	SNORA71C	small nucleolar RNA, H/ACA box 71C	0.81	1.76	2.83e-03
3575	IL7R	interleukin 7 receptor	-0.81	1/1.76	1.60e-03
4082	MARCKS	myristoylated alanine rich protein kinase C substrate	0.81	1.76	2.65e-03
51176	LEF1	lymphoid enhancer binding factor 1	-0.81	1/1.75	9.43e-04
55876	GSDMB	gasdermin B	-0.81	1/1.75	3.00e-04
3710	ITPR3	inositol 1,4,5-trisphosphate receptor type 3	-0.81	1/1.75	3.97e-03
6653	SORL1	sortilin related receptor 1	0.81	1.75	2.62e-04
2632	GBE1	1,4-alpha-glucan branching enzyme 1	0.81	1.75	4.49e-05
9249	DHRS3	dehydrogenase/reductase 3	-0.81	1/1.75	4.24e-03
921	CD5	CD5 molecule	-0.81	1/1.75	1.47e-03
81794	ADAMTS10	ADAM metallopeptidase with thrombospondin type 1 motif 10	-0.81	1/1.75	4.17e-03
2934	GSN	gelsolin	0.81	1.75	1.81e-04
11138	TBC1D8	TBC1 domain family member 8	0.81	1.75	1.91e-03
83988	NCALD	neurocalcin delta	-0.81	1/1.75	1.13e-03
100527950	GJA9-MYCBP	GJA9-MYCBP readthrough	0.81	1.75	6.47e-06
399665	FAM102A	family with sequence similarity 102 member A	-0.80	1/1.75	9.52e-04
8794	TNFRSF10C	TNF receptor superfamily member 10c	0.80	1.75	2.62e-03
22875	ENPP4	ectonucleotide pyrophosphatase/phosphodiesterase 4	0.80	1.75	2.04e-03
100506776	TRG-AS1	T cell receptor gamma locus antisense RNA 1	-0.80	1/1.74	2.96e-04
29851	ICOS	inducible T cell costimulator	-0.80	1/1.74	2.97e-03
1768	DNAH6	dynein axonemal heavy chain 6	-0.80	1/1.74	1.71e-03
11123	RCAN3	RCAN family member 3	-0.80	1/1.74	2.14e-04
101059918	GOLGA8R	golgin A8 family member R	-0.80	1/1.74	7.35e-03
83853	ROPN1L	rhophilin associated tail protein 1 like	0.80	1.74	1.13e-03
115761	ARL11	ADP ribosylation factor like GTPase 11	0.80	1.74	2.41e-04
9123	SLC16A3	solute carrier family 16 member 3	0.80	1.74	2.30e-03
51205	ACP6	acid phosphatase 6, lysophosphatidic	0.80	1.74	3.60e-03
10219	KLRG1	killer cell lectin like receptor G1	-0.80	1/1.74	6.13e-04
80212	CCDC92	coiled-coil domain containing 92	-0.80	1/1.74	5.48e-04
60672	MIIP	migration and invasion inhibitory protein	0.79	1.73	6.36e-04
81602	CDADC1	cytidine and dCMP deaminase domain containing 1	0.79	1.73	4.44e-03
23223	RRP12	ribosomal RNA processing 12 homolog	0.79	1.73	2.91e-03
1236	CCR7	C-C motif chemokine receptor 7	-0.79	1/1.73	2.95e-03
83856	FSD1L	fibronectin type III and SPRY domain containing 1 like	0.79	1.73	4.88e-04
22921	MSRB2	methionine sulfoxide reductase B2	0.79	1.73	2.97e-03
916	CD3E	CD3e molecule	-0.79	1/1.73	3.68e-04
10161	LPAR6	lysophosphatidic acid receptor 6	-0.79	1/1.73	1.31e-04
5337	PLD1	phospholipase D1	0.79	1.73	4.23e-05
8291	DYSF	dysferlin	0.79	1.73	4.89e-03
967	CD63	CD63 molecule	0.79	1.73	4.19e-05
3590	IL11RA	interleukin 11 receptor subunit alpha	-0.79	1/1.73	4.58e-04
8631	SKAP1	src kinase associated phosphoprotein 1	-0.79	1/1.73	6.72e-06
390927	ZNF793	zinc finger protein 793	-0.79	1/1.72	8.21e-04
8740	TNFSF14	TNF superfamily member 14	0.78	1.72	4.58e-04
8772	FADD	Fas associated via death domain	0.78	1.72	4.12e-05
146223	CMTM4	CKLF like MARVEL transmembrane domain containing 4	0.78	1.72	3.69e-04
114801	TMEM200A	transmembrane protein 200A	-0.78	1/1.72	6.98e-03
6319	SCD	stearoyl-CoA desaturase	0.78	1.72	5.92e-03
167555	FAM151B	family with sequence similarity 151 member B	0.78	1.72	3.22e-03
57683	ZDBF2	zinc finger DBF-type containing 2	-0.78	1/1.72	6.17e-04
822	CAPG	capping actin protein, gelsolin like	0.78	1.72	2.02e-04
57134	MAN1C1	mannosidase alpha class 1C member 1	-0.78	1/1.71	1.18e-03
332	BIRC5	baculoviral IAP repeat containing 5	0.78	1.71	7.37e-03
2027	ENO3	enolase 3	-0.78	1/1.71	6.17e-03
80008	TMEM156	transmembrane protein 156	-0.78	1/1.71	2.16e-04
4689	NCF4	neutrophil cytosolic factor 4	0.78	1.71	2.04e-04
162394	SLFN5	schlafen family member 5	-0.78	1/1.71	7.87e-04
8718	TNFRSF25	TNF receptor superfamily member 25	-0.77	1/1.71	7.25e-03
100289019	SLC25A25-AS1	SLC25A25 antisense RNA 1	-0.77	1/1.71	6.05e-03
58191	CXCL16	C-X-C motif chemokine ligand 16	0.77	1.71	3.78e-03
57504	MTA3	metastasis associated 1 family member 3	-0.77	1/1.71	4.53e-04
51678	MPP6	membrane palmitoylated protein 6	-0.77	1/1.71	5.75e-04
51195	RAPGEFL1	Rap guanine nucleotide exchange factor like 1	0.77	1.71	4.64e-03
6095	RORA	RAR related orphan receptor A	-0.77	1/1.70	3.60e-04
1719	DHFR	dihydrofolate reductase	0.77	1.70	8.02e-04
79134	TMEM185B	transmembrane protein 185B	0.77	1.70	2.09e-04
54583	EGLN1	egl-9 family hypoxia inducible factor 1	0.77	1.70	1.42e-04
101927777	SATB1-AS1	SATB1 antisense RNA 1	-0.77	1/1.70	1.83e-04
59338	PLEKHA1	pleckstrin homology domain containing A1	-0.76	1/1.70	7.96e-05
171546	SPTSSA	serine palmitoyltransferase small subunit A	0.76	1.70	8.07e-05
10781	ZNF266	zinc finger protein 266	-0.76	1/1.70	1.04e-04
3148	HMGB2	high mobility group box 2	0.76	1.70	1.84e-05
11118	BTN3A2	butyrophilin subfamily 3 member A2	-0.76	1/1.70	7.94e-05
23098	SARM1	sterile alpha and TIR motif containing 1	-0.76	1/1.69	6.13e-04
5754	PTK7	protein tyrosine kinase 7 (inactive)	-0.76	1/1.69	3.26e-03
9806	SPOCK2	SPARC (osteonectin), cwcv and kazal like domains proteoglycan 2	-0.76	1/1.69	6.53e-04
79659	DYNC2H1	dynein cytoplasmic 2 heavy chain 1	-0.76	1/1.69	7.85e-04
2996	GYPE	glycophorin E (MNS blood group)	0.76	1.69	5.68e-03
23095	KIF1B	kinesin family member 1B	0.76	1.69	6.09e-04
8895	CPNE3	copine 3	0.76	1.69	2.45e-04
65981	CAPRIN2	caprin family member 2	-0.76	1/1.69	6.87e-06
5872	RAB13	RAB13, member RAS oncogene family	0.76	1.69	6.37e-03
158747	MOSPD2	motile sperm domain containing 2	0.76	1.69	4.08e-04
140885	SIRPA	signal regulatory protein alpha	0.75	1.69	2.17e-04
55552	ZNF823	zinc finger protein 823	-0.75	1/1.69	2.28e-03
414189	AGAP6	ArfGAP with GTPase domain, ankyrin repeat and PH domain 6	-0.75	1/1.69	7.29e-06
2357	FPR1	formyl peptide receptor 1	0.75	1.68	1.23e-03
152518	NFXL1	nuclear transcription factor, X-box binding like 1	-0.75	1/1.68	6.58e-03
5210	PFKFB4	6-phosphofructo-2-kinase/fructose-2,6-biphosphatase 4	0.75	1.68	2.65e-04
6304	SATB1	SATB homeobox 1	-0.75	1/1.68	3.74e-05
9516	LITAF	lipopolysaccharide induced TNF factor	0.75	1.68	7.88e-04
93594	TBC1D31	TBC1 domain family member 31	-0.75	1/1.68	3.43e-04
80127	BBOF1	basal body orientation factor 1	-0.75	1/1.68	7.97e-04
1475	CSTA	cystatin A	0.75	1.68	5.13e-03
84765	ZNF577	zinc finger protein 577	-0.75	1/1.68	1.32e-06
57198	ATP8B2	ATPase phospholipid transporting 8B2	-0.75	1/1.68	1.11e-03
195827	AAED1	AhpC/TSA antioxidant enzyme domain containing 1	0.74	1.68	2.91e-03
80216	ALPK1	alpha kinase 1	0.74	1.67	1.81e-04
5775	PTPN4	protein tyrosine phosphatase, non-receptor type 4	-0.74	1/1.67	1.11e-06
7782	SLC30A4	solute carrier family 30 member 4	-0.74	1/1.67	3.88e-03
29887	SNX10	sorting nexin 10	0.74	1.67	3.40e-04
2821	GPI	glucose-6-phosphate isomerase	0.74	1.67	4.46e-04
55277	FGGY	FGGY carbohydrate kinase domain containing	0.74	1.67	2.79e-03
23401	FRAT2	FRAT2, WNT signaling pathway regulator	0.74	1.67	1.27e-03
84067	FAM160A2	family with sequence similarity 160 member A2	0.74	1.67	1.19e-03
919	CD247	CD247 molecule	-0.74	1/1.67	4.72e-04
7016	TESK1	testis associated actin remodelling kinase 1	-0.74	1/1.67	3.88e-03
11027	LILRA2	leukocyte immunoglobulin like receptor A2	0.74	1.67	1.31e-03
27202	C5AR2	complement component 5a receptor 2	0.74	1.67	3.37e-03
5236	PGM1	phosphoglucomutase 1	0.74	1.67	1.81e-04
116092	DNTTIP1	deoxynucleotidyltransferase terminal interacting protein 1	0.74	1.67	8.28e-04
114899	C1QTNF3	C1q and TNF related 3	-0.74	1/1.67	4.82e-03
4712	NDUFB6	NADH:ubiquinone oxidoreductase subunit B6	0.74	1.67	2.62e-04
55423	SIRPG	signal regulatory protein gamma	-0.74	1/1.67	6.58e-03
84636	GPR174	G protein-coupled receptor 174	-0.74	1/1.67	6.88e-04
602	BCL3	B cell CLL/lymphoma 3	0.74	1.66	7.37e-03
22932	POMZP3	POM121 and ZP3 fusion	0.73	1.66	1.75e-03
5226	PGD	phosphogluconate dehydrogenase	0.73	1.66	4.04e-05
7644	ZNF91	zinc finger protein 91	-0.73	1/1.66	2.81e-05
27180	SIGLEC9	sialic acid binding Ig like lectin 9	0.73	1.66	1.20e-03
4084	MXD1	MAX dimerization protein 1	0.73	1.66	1.89e-04
1912	PHC2	polyhomeotic homolog 2	0.73	1.66	1.81e-03
1052	CEBPD	CCAAT enhancer binding protein delta	0.73	1.66	1.02e-03
79899	PRR5L	proline rich 5 like	-0.73	1/1.66	5.63e-03
144423	GLT1D1	glycosyltransferase 1 domain containing 1	0.73	1.66	4.26e-05
4302	MLLT6	MLLT6, PHD finger containing	-0.73	1/1.66	1.28e-04
165631	PARP15	poly(ADP-ribose) polymerase family member 15	-0.73	1/1.66	4.23e-03
51259	TMEM216	transmembrane protein 216	0.73	1.66	3.56e-03
55617	TASP1	taspase 1	-0.73	1/1.66	2.55e-04
283551	LINC01588	long intergenic non-protein coding RNA 1588	-0.73	1/1.66	2.74e-03
80312	TET1	tet methylcytosine dioxygenase 1	-0.73	1/1.66	5.77e-04
9236	CCPG1	cell cycle progression 1	0.72	1.65	1.90e-05
7855	FZD5	frizzled class receptor 5	0.72	1.65	1.49e-04
57461	ISY1	ISY1 splicing factor homolog	0.72	1.65	8.36e-06
8445	DYRK2	dual specificity tyrosine phosphorylation regulated kinase 2	-0.72	1/1.65	3.98e-05
5329	PLAUR	plasminogen activator, urokinase receptor	0.72	1.65	4.30e-05
8313	AXIN2	axin 2	-0.72	1/1.65	4.07e-03
940	CD28	CD28 molecule	-0.72	1/1.65	3.35e-03
221	ALDH3B1	aldehyde dehydrogenase 3 family member B1	0.72	1.65	1.14e-03
9895	TECPR2	tectonin beta-propeller repeat containing 2	0.72	1.65	1.36e-03
203286	ANKS6	ankyrin repeat and sterile alpha motif domain containing 6	-0.72	1/1.65	2.79e-03
128611	ZNF831	zinc finger protein 831	-0.72	1/1.64	1.52e-04
4300	MLLT3	MLLT3, super elongation complex subunit	-0.72	1/1.64	1.63e-03
6809	STX3	syntaxin 3	0.72	1.64	3.42e-04
83464	APH1B	aph-1 homolog B, gamma-secretase subunit	0.72	1.64	8.80e-04
4792	NFKBIA	NFKB inhibitor alpha	0.72	1.64	6.42e-03
9535	GMFG	glia maturation factor gamma	0.72	1.64	1.63e-04
51466	EVL	Enah/Vasp-like	-0.72	1/1.64	1.43e-03
100128327	TRAPPC3L	trafficking protein particle complex 3 like	-0.72	1/1.64	5.83e-03
10207	PATJ	PATJ, crumbs cell polarity complex component	-0.72	1/1.64	3.37e-03
4734	NEDD4	neural precursor cell expressed, developmentally down-regulated 4, E3 ubiquitin protein ligase	0.71	1.64	1.61e-03
7263	TST	thiosulfate sulfurtransferase	0.71	1.64	2.26e-03
6277	S100A6	S100 calcium binding protein A6	0.71	1.64	2.17e-04
1536	CYBB	cytochrome b-245 beta chain	0.71	1.64	4.20e-07
152485	ZNF827	zinc finger protein 827	-0.71	1/1.64	2.77e-04
220929	ZNF438	zinc finger protein 438	0.71	1.64	3.17e-03
641518	LEF1-AS1	LEF1 antisense RNA 1	-0.71	1/1.64	2.53e-03
79042	TSEN34	tRNA splicing endonuclease subunit 34	0.71	1.64	6.50e-04
22856	CHSY1	chondroitin sulfate synthase 1	0.71	1.64	2.42e-04
5768	QSOX1	quiescin sulfhydryl oxidase 1	0.71	1.64	2.32e-04
9185	REPS2	RALBP1 associated Eps domain containing 2	0.71	1.63	1.26e-03
1911	PHC1	polyhomeotic homolog 1	-0.71	1/1.63	4.70e-04
101927156	LINC01934	long intergenic non-protein coding RNA 1934	-0.71	1/1.63	5.24e-03
219790	RTKN2	rhotekin 2	-0.71	1/1.63	2.55e-03
2207	FCER1G	Fc fragment of IgE receptor Ig	0.71	1.63	3.09e-03
1176	AP3S1	adaptor related protein complex 3 sigma 1 subunit	0.70	1.63	6.25e-05
58484	NLRC4	NLR family CARD domain containing 4	0.70	1.63	2.81e-03
57713	SFMBT2	Scm like with four mbt domains 2	-0.70	1/1.63	5.99e-06
286144	TRIQK	triple QxxK/R motif containing	0.70	1.63	3.95e-05
274	BIN1	bridging integrator 1	-0.70	1/1.63	2.16e-03
925	CD8A	CD8a molecule	-0.70	1/1.62	6.74e-03
7294	TXK	TXK tyrosine kinase	-0.70	1/1.62	4.26e-04
917	CD3G	CD3g molecule	-0.70	1/1.62	6.04e-03
122953	JDP2	Jun dimerization protein 2	0.70	1.62	6.75e-03
414	ARSD	arylsulfatase D	0.70	1.62	5.14e-04
84243	ZDHHC18	zinc finger DHHC-type containing 18	0.70	1.62	1.04e-04
2997	GYS1	glycogen synthase 1	0.69	1.62	2.44e-03
719	C3AR1	complement C3a receptor 1	0.69	1.62	2.27e-03
4482	MSRA	methionine sulfoxide reductase A	0.69	1.62	2.37e-03
653361	NCF1	neutrophil cytosolic factor 1	0.69	1.62	8.21e-04
57835	SLC4A5	solute carrier family 4 member 5	-0.69	1/1.62	2.40e-03
79848	CSPP1	centrosome and spindle pole associated protein 1	-0.69	1/1.62	2.31e-04
84106	PRAM1	PML-RARA regulated adaptor molecule 1	0.69	1.62	5.86e-05
2113	ETS1	ETS proto-oncogene 1, transcription factor	-0.69	1/1.62	9.54e-04
7710	ZNF154	zinc finger protein 154	-0.69	1/1.61	2.02e-04
729683	LOC729683	uncharacterized LOC729683	-0.69	1/1.61	2.29e-03
10125	RASGRP1	RAS guanyl releasing protein 1	-0.69	1/1.61	3.23e-04
30001	ERO1A	endoplasmic reticulum oxidoreductase 1 alpha	0.69	1.61	5.34e-05
64092	SAMSN1	SAM domain, SH3 domain and nuclear localization signals 1	0.69	1.61	5.48e-03
10313	RTN3	reticulon 3	0.69	1.61	2.50e-05
23241	PACS2	phosphofurin acidic cluster sorting protein 2	-0.69	1/1.61	4.66e-03
23015	GOLGA8A	golgin A8 family member A	-0.69	1/1.61	6.17e-04
23353	SUN1	Sad1 and UNC84 domain containing 1	-0.69	1/1.61	3.08e-04
6102	RP2	RP2, ARL3 GTPase activating protein	0.69	1.61	3.65e-04
11130	ZWINT	ZW10 interacting kinetochore protein	0.69	1.61	2.86e-03
112942	CFAP36	cilia and flagella associated protein 36	-0.69	1/1.61	7.02e-03
170958	ZNF525	zinc finger protein 525	-0.69	1/1.61	5.50e-04
57194	ATP10A	ATPase phospholipid transporting 10A (putative)	-0.69	1/1.61	6.52e-03
83716	CRISPLD2	cysteine rich secretory protein LCCL domain containing 2	0.69	1.61	2.56e-03
51301	GCNT4	glucosaminyl (N-acetyl) transferase 4, core 2	-0.69	1/1.61	1.02e-03
9397	NMT2	N-myristoyltransferase 2	-0.68	1/1.61	2.61e-04
55969	RAB5IF	RAB5 interacting factor	0.68	1.61	2.00e-04
146712	B3GNTL1	UDP-GlcNAc:betaGal beta-1,3-N-acetylglucosaminyltransferase like 1	0.68	1.61	2.25e-04
7772	ZNF229	zinc finger protein 229	-0.68	1/1.61	6.56e-03
54475	NLE1	notchless homolog 1	-0.68	1/1.61	4.92e-03
2867	FFAR2	free fatty acid receptor 2	0.68	1.60	4.03e-03
84671	ZNF347	zinc finger protein 347	-0.68	1/1.60	8.63e-05
5691	PSMB3	proteasome subunit beta 3	0.68	1.60	6.79e-04
959	CD40LG	CD40 ligand	-0.68	1/1.60	7.78e-04
91663	MYADM	myeloid associated differentiation marker	0.68	1.60	7.33e-05
197358	NLRC3	NLR family CARD domain containing 3	-0.68	1/1.60	3.71e-04
11344	TWF2	twinfilin actin binding protein 2	0.68	1.60	6.81e-04
9737	GPRASP1	G protein-coupled receptor associated sorting protein 1	-0.68	1/1.60	7.25e-04
322	APBB1	amyloid beta precursor protein binding family B member 1	-0.68	1/1.60	1.27e-03
160335	TMTC2	transmembrane and tetratricopeptide repeat containing 2	-0.68	1/1.60	9.83e-04
256380	SCML4	Scm polycomb group protein like 4	-0.68	1/1.60	4.10e-04
4048	LTA4H	leukotriene A4 hydrolase	0.68	1.60	1.64e-03
55619	DOCK10	dedicator of cytokinesis 10	-0.68	1/1.60	1.75e-06
4783	NFIL3	nuclear factor, interleukin 3 regulated	0.68	1.60	5.23e-04
55356	SLC22A15	solute carrier family 22 member 15	0.68	1.60	3.59e-04
55296	TBC1D19	TBC1 domain family member 19	-0.68	1/1.60	3.15e-04
4773	NFATC2	nuclear factor of activated T cells 2	-0.68	1/1.60	3.12e-04
55831	EMC3	ER membrane protein complex subunit 3	-0.68	1/1.60	2.50e-04
3482	IGF2R	insulin like growth factor 2 receptor	0.68	1.60	4.56e-04
3303	HSPA1A	heat shock protein family A (Hsp70) member 1A	0.68	1.60	4.35e-03
65062	TMEM237	transmembrane protein 237	-0.68	1/1.60	4.55e-03
321	APBA2	amyloid beta precursor protein binding family A member 2	-0.68	1/1.60	5.80e-03
914	CD2	CD2 molecule	-0.67	1/1.60	4.53e-03
5355	PLP2	proteolipid protein 2	0.67	1.60	2.09e-03
7226	TRPM2	transient receptor potential cation channel subfamily M member 2	0.67	1.60	4.30e-03
6792	CDKL5	cyclin dependent kinase like 5	0.67	1.60	7.08e-05
118788	PIK3AP1	phosphoinositide-3-kinase adaptor protein 1	0.67	1.59	5.37e-05
90693	CCDC126	coiled-coil domain containing 126	0.67	1.59	3.69e-03
100506392	SLC16A1-AS1	SLC16A1 antisense RNA 1	-0.67	1/1.59	1.58e-04
130916	MTERF4	mitochondrial transcription termination factor 4	-0.67	1/1.59	5.32e-05
29855	UBN1	ubinuclein 1	0.67	1.59	3.58e-05
116151	FAM210B	family with sequence similarity 210 member B	-0.67	1/1.59	5.77e-03
79741	CCDC7	coiled-coil domain containing 7	-0.67	1/1.59	8.74e-04
345462	ZNF879	zinc finger protein 879	-0.67	1/1.59	3.96e-04
84441	MAML2	mastermind like transcriptional coactivator 2	-0.67	1/1.59	4.43e-05
440145	MZT1	mitotic spindle organizing protein 1	0.66	1.59	1.80e-03
123036	TC2N	tandem C2 domains, nuclear	-0.66	1/1.59	7.54e-04
29121	CLEC2D	C-type lectin domain family 2 member D	-0.66	1/1.58	2.89e-05
6282	S100A11	S100 calcium binding protein A11	0.66	1.58	3.13e-04
7295	TXN	thioredoxin	0.66	1.58	2.00e-04
200558	APLF	aprataxin and PNKP like factor	-0.66	1/1.58	8.16e-04
1050	CEBPA	CCAAT enhancer binding protein alpha	0.66	1.58	6.41e-03
8287	USP9Y	ubiquitin specific peptidase 9, Y-linked	-0.66	1/1.58	4.80e-05
5359	PLSCR1	phospholipid scramblase 1	0.66	1.58	5.96e-03
160897	GPR180	G protein-coupled receptor 180	-0.66	1/1.58	2.19e-03
4063	LY9	lymphocyte antigen 9	-0.66	1/1.58	1.53e-03
5899	RALB	RAS like proto-oncogene B	0.66	1.58	2.96e-04
84433	CARD11	caspase recruitment domain family member 11	-0.66	1/1.58	3.23e-03
285025	CCDC141	coiled-coil domain containing 141	-0.66	1/1.58	5.79e-04
27141	CIDEB	cell death-inducing DFFA-like effector b	0.66	1.58	3.59e-03
255488	RNF144B	ring finger protein 144B	0.66	1.58	1.30e-03
8872	CDC123	cell division cycle 123	0.66	1.58	5.21e-05
1439	CSF2RB	colony stimulating factor 2 receptor beta common subunit	0.66	1.58	5.07e-03
1265	CNN2	calponin 2	0.66	1.58	1.90e-04
92106	OXNAD1	oxidoreductase NAD binding domain containing 1	-0.66	1/1.58	4.56e-04
26119	LDLRAP1	low density lipoprotein receptor adaptor protein 1	-0.65	1/1.57	1.48e-04
100506866	TTN-AS1	TTN antisense RNA 1	0.65	1.57	1.68e-03
2051	EPHB6	EPH receptor B6	-0.65	1/1.57	4.90e-03
100233209	PCED1B-AS1	PCED1B antisense RNA 1	-0.65	1/1.57	3.19e-04
57085	AGTRAP	angiotensin II receptor associated protein	0.65	1.57	5.31e-04
149628	PYHIN1	pyrin and HIN domain family member 1	-0.65	1/1.57	8.26e-04
314	AOC2	amine oxidase, copper containing 2	0.65	1.57	7.21e-03
29909	GPR171	G protein-coupled receptor 171	-0.65	1/1.57	3.76e-03
101060200	ZNF891	zinc finger protein 891	-0.65	1/1.57	1.79e-05
219743	TYSND1	trypsin domain containing 1	-0.65	1/1.57	2.94e-04
399844	LINC01002	long intergenic non-protein coding RNA 1002	0.65	1.57	5.01e-03
6648	SOD2	superoxide dismutase 2	0.65	1.57	4.88e-04
6272	SORT1	sortilin 1	0.65	1.57	2.54e-03
150372	NFAM1	NFAT activating protein with ITAM motif 1	0.65	1.57	8.09e-04
80824	DUSP16	dual specificity phosphatase 16	0.65	1.57	6.64e-04
1774	DNASE1L1	deoxyribonuclease 1 like 1	0.65	1.57	6.92e-04
55180	LINS1	lines homolog 1	-0.65	1/1.57	1.56e-03
1992	SERPINB1	serpin family B member 1	0.65	1.57	1.23e-04
5125	PCSK5	proprotein convertase subtilisin/kexin type 5	-0.65	1/1.57	3.63e-03
7940	LST1	leukocyte specific transcript 1	0.65	1.57	5.90e-04
55247	NEIL3	nei like DNA glycosylase 3	-0.65	1/1.57	2.18e-03
28951	TRIB2	tribbles pseudokinase 2	-0.65	1/1.57	1.73e-03
10289	EIF1B	eukaryotic translation initiation factor 1B	-0.65	1/1.57	2.17e-03
9840	TESPA1	thymocyte expressed, positive selection associated 1	-0.65	1/1.56	3.58e-03
7433	VIPR1	vasoactive intestinal peptide receptor 1	-0.64	1/1.56	5.81e-04
7074	TIAM1	T cell lymphoma invasion and metastasis 1	-0.64	1/1.56	1.54e-03
254042	METAP1D	methionyl aminopeptidase type 1D, mitochondrial	-0.64	1/1.56	6.18e-03
84803	GPAT3	glycerol-3-phosphate acyltransferase 3	0.64	1.56	6.50e-03
1731	SEPT1	septin 1	-0.64	1/1.56	5.25e-03
63967	CLSPN	claspin	0.64	1.56	3.49e-03
689	BTF3	basic transcription factor 3	-0.64	1/1.56	4.81e-04
5525	PPP2R5A	protein phosphatase 2 regulatory subunit B'alpha	0.64	1.56	4.76e-04
5351	PLOD1	procollagen-lysine,2-oxoglutarate 5-dioxygenase 1	0.64	1.56	1.02e-03
91543	RSAD2	radical S-adenosyl methionine domain containing 2	-0.64	1/1.56	2.99e-03
26777	SNORA71A	small nucleolar RNA, H/ACA box 71A	0.64	1.55	2.34e-03
55332	DRAM1	DNA damage regulated autophagy modulator 1	0.64	1.55	1.78e-04
162972	ZNF550	zinc finger protein 550	-0.64	1/1.55	3.02e-05
50832	TAS2R4	taste 2 receptor member 4	-0.64	1/1.55	1.02e-03
8079	MLF2	myeloid leukemia factor 2	0.64	1.55	5.02e-05
1241	LTB4R	leukotriene B4 receptor	0.64	1.55	2.28e-03
54900	LAX1	lymphocyte transmembrane adaptor 1	-0.64	1/1.55	3.86e-04
1901	S1PR1	sphingosine-1-phosphate receptor 1	-0.63	1/1.55	6.73e-03
89853	MVB12B	multivesicular body subunit 12B	0.63	1.55	3.25e-03
10261	IGSF6	immunoglobulin superfamily member 6	0.63	1.55	4.10e-04
10172	ZNF256	zinc finger protein 256	-0.63	1/1.55	2.54e-03
3385	ICAM3	intercellular adhesion molecule 3	0.63	1.55	1.28e-04
93129	ORAI3	ORAI calcium release-activated calcium modulator 3	0.63	1.55	7.53e-04
81539	SLC38A1	solute carrier family 38 member 1	-0.63	1/1.55	1.04e-04
92675	DTD1	D-tyrosyl-tRNA deacylase 1	0.63	1.55	3.48e-03
65982	ZSCAN18	zinc finger and SCAN domain containing 18	-0.63	1/1.55	1.04e-03
3920	LAMP2	lysosomal associated membrane protein 2	0.63	1.55	3.79e-04
7597	ZBTB25	zinc finger and BTB domain containing 25	-0.63	1/1.55	7.27e-06
2887	GRB10	growth factor receptor bound protein 10	0.63	1.55	5.45e-03
10335	MRVI1	murine retrovirus integration site 1 homolog	0.63	1.55	3.16e-03
11237	RNF24	ring finger protein 24	0.63	1.55	1.02e-03
54210	TREM1	triggering receptor expressed on myeloid cells 1	0.63	1.55	8.91e-04
400713	ZNF880	zinc finger protein 880	-0.63	1/1.55	2.04e-03
9989	PPP4R1	protein phosphatase 4 regulatory subunit 1	0.63	1.55	2.42e-05
127602	DNAH14	dynein axonemal heavy chain 14	-0.63	1/1.54	6.64e-03
65258	MPPE1	metallophosphoesterase 1	0.63	1.54	1.41e-04
28991	COMMD5	COMM domain containing 5	0.63	1.54	4.82e-03
3930	LBR	lamin B receptor	0.62	1.54	3.90e-06
9743	ARHGAP32	Rho GTPase activating protein 32	-0.62	1/1.54	6.10e-04
6875	TAF4B	TATA-box binding protein associated factor 4b	-0.62	1/1.54	2.28e-05
6275	S100A4	S100 calcium binding protein A4	0.62	1.54	1.32e-03
10384	BTN3A3	butyrophilin subfamily 3 member A3	-0.62	1/1.54	1.45e-04
25966	C2CD2	C2 calcium dependent domain containing 2	-0.62	1/1.54	4.67e-04
84164	ASCC2	activating signal cointegrator 1 complex subunit 2	-0.62	1/1.54	2.06e-04
130540	ALS2CR12	amyotrophic lateral sclerosis 2 chromosome region 12	-0.62	1/1.54	4.55e-03
64207	IRF2BPL	interferon regulatory factor 2 binding protein like	0.62	1.54	3.87e-03
283417	DPY19L2	dpy-19 like 2	-0.62	1/1.54	2.53e-03
117247	SLC16A10	solute carrier family 16 member 10	-0.62	1/1.54	1.96e-03
6504	SLAMF1	signaling lymphocytic activation molecule family member 1	-0.62	1/1.54	2.24e-03
54918	CMTM6	CKLF like MARVEL transmembrane domain containing 6	0.62	1.54	8.38e-05
57605	PITPNM2	phosphatidylinositol transfer protein membrane associated 2	-0.62	1/1.54	2.12e-03
6901	TAZ	tafazzin	0.62	1.54	5.41e-03
57617	VPS18	VPS18, CORVET/HOPS core subunit	0.62	1.54	3.68e-03
2534	FYN	FYN proto-oncogene, Src family tyrosine kinase	-0.62	1/1.54	5.99e-05
255809	C19orf38	chromosome 19 open reading frame 38	0.62	1.54	4.73e-03
256987	SERINC5	serine incorporator 5	-0.62	1/1.54	2.28e-04
2625	GATA3	GATA binding protein 3	-0.62	1/1.54	7.02e-03
23315	SLC9A8	solute carrier family 9 member A8	0.62	1.54	5.28e-04
55911	APOBR	apolipoprotein B receptor	0.62	1.53	4.35e-03
390595	UBAP1L	ubiquitin associated protein 1 like	-0.62	1/1.53	3.67e-03
207063	DHRSX	dehydrogenase/reductase X-linked	0.62	1.53	4.21e-03
116028	RMI2	RecQ mediated genome instability 2	0.62	1.53	5.91e-03
284996	RNF149	ring finger protein 149	0.62	1.53	1.51e-03
158219	TTC39B	tetratricopeptide repeat domain 39B	-0.62	1/1.53	9.77e-04
10750	GRAP	GRB2 related adaptor protein	-0.62	1/1.53	1.63e-03
84254	CAMKK1	calcium/calmodulin dependent protein kinase kinase 1	0.62	1.53	6.23e-03
7840	ALMS1	ALMS1, centrosome and basal body associated protein	-0.62	1/1.53	3.31e-05
6573	SLC19A1	solute carrier family 19 member 1	0.61	1.53	1.32e-03
91694	LONRF1	LON peptidase N-terminal domain and ring finger 1	0.61	1.53	1.06e-03
10838	ZNF275	zinc finger protein 275	-0.61	1/1.53	5.56e-04
9658	ZNF516	zinc finger protein 516	0.61	1.53	8.25e-05
439949	PRKCQ-AS1	PRKCQ antisense RNA 1	-0.61	1/1.53	7.92e-04
51203	NUSAP1	nucleolar and spindle associated protein 1	-0.61	1/1.53	3.17e-03
864	RUNX3	runt related transcription factor 3	-0.61	1/1.53	2.73e-04
83452	RAB33B	RAB33B, member RAS oncogene family	0.61	1.53	6.59e-03
3015	H2AFZ	H2A histone family member Z	0.61	1.53	1.37e-04
100128782	LINC00476	long intergenic non-protein coding RNA 476	-0.61	1/1.53	5.29e-03
2124	EVI2B	ecotropic viral integration site 2B	0.61	1.53	3.67e-03
586	BCAT1	branched chain amino acid transaminase 1	0.61	1.53	5.86e-03
7059	THBS3	thrombospondin 3	0.61	1.53	5.16e-04
55176	SEC61A2	Sec61 translocon alpha 2 subunit	0.61	1.52	4.14e-03
51427	ZNF107	zinc finger protein 107	-0.61	1/1.52	1.41e-04
54496	PRMT7	protein arginine methyltransferase 7	-0.61	1/1.52	1.24e-03
23515	MORC3	MORC family CW-type zinc finger 3	-0.61	1/1.52	6.15e-03
3738	KCNA3	potassium voltage-gated channel subfamily A member 3	-0.61	1/1.52	4.81e-03
54458	PRR13	proline rich 13	0.60	1.52	2.55e-04
472	ATM	ATM serine/threonine kinase	-0.60	1/1.52	2.05e-04
604	BCL6	B cell CLL/lymphoma 6	0.60	1.52	7.07e-03
27243	CHMP2A	charged multivesicular body protein 2A	0.60	1.52	1.47e-04
121260	SLC15A4	solute carrier family 15 member 4	0.60	1.52	9.73e-04
50852	TRAT1	T cell receptor associated transmembrane adaptor 1	-0.60	1/1.52	4.41e-03
5509	PPP1R3D	protein phosphatase 1 regulatory subunit 3D	0.60	1.52	1.96e-03
10144	FAM13A	family with sequence similarity 13 member A	-0.60	1/1.52	3.22e-03
80063	ATF7IP2	activating transcription factor 7 interacting protein 2	-0.60	1/1.52	1.77e-04
140612	ZFP28	ZFP28 zinc finger protein	-0.60	1/1.52	3.53e-03
391	RHOG	ras homolog family member G	0.60	1.51	2.02e-03
9121	SLC16A5	solute carrier family 16 member 5	0.60	1.51	4.82e-03
79650	USB1	U6 snRNA biogenesis phosphodiesterase 1	0.60	1.51	2.29e-03
729991	BORCS8	BLOC-1 related complex subunit 8	0.60	1.51	4.51e-04
80005	DOCK5	dedicator of cytokinesis 5	0.60	1.51	7.83e-04
92935	MARS2	methionyl-tRNA synthetase 2, mitochondrial	-0.60	1/1.51	3.06e-03
57210	SLC45A4	solute carrier family 45 member 4	0.60	1.51	3.82e-03
9498	SLC4A8	solute carrier family 4 member 8	-0.60	1/1.51	1.96e-03
5531	PPP4C	protein phosphatase 4 catalytic subunit	0.60	1.51	3.93e-05
11238	CA5B	carbonic anhydrase 5B	-0.60	1/1.51	6.98e-04
51099	ABHD5	abhydrolase domain containing 5	0.59	1.51	1.84e-03
152007	GLIPR2	GLI pathogenesis related 2	0.59	1.51	8.33e-04
114836	SLAMF6	SLAM family member 6	-0.59	1/1.51	1.79e-03
55884	WSB2	WD repeat and SOCS box containing 2	0.59	1.51	4.73e-04
6491	STIL	STIL, centriolar assembly protein	-0.59	1/1.51	3.07e-04
116236	ABHD15	abhydrolase domain containing 15	-0.59	1/1.51	1.74e-03
2745	GLRX	glutaredoxin	0.59	1.51	3.36e-05
148268	ZNF570	zinc finger protein 570	-0.59	1/1.50	8.67e-05
10092	ARPC5	actin related protein 2/3 complex subunit 5	0.59	1.50	1.56e-03
3684	ITGAM	integrin subunit alpha M	0.59	1.50	3.76e-03
23001	WDFY3	WD repeat and FYVE domain containing 3	0.59	1.50	2.88e-03
8560	DEGS1	delta 4-desaturase, sphingolipid 1	0.59	1.50	1.09e-03
5341	PLEK	pleckstrin	0.59	1.50	1.69e-03
533	ATP6V0B	ATPase H+ transporting V0 subunit b	0.59	1.50	1.14e-03

## Sheet: TableS2
Table S2. Differential expression analysis of the FIR effect in the US ELGAN cohort. Differentially expressed genes between FIR and nonFIR-affected infants, selected with FDR < 5% and minimum 1.5-fold change, ordered by the magnitude of the fold change. The columns 'FC BCN' and 'P Value' BCN' contain, respectively, fold change and raw P-value of the corresponding differential expression analysis …
EntrezID	Symbol	Description	LogFC	FC	P Value	FC BCN	P Value BCN	DE BCN
10562	OLFM4	olfactomedin 4	4.44	21.64	2.32e-11	17.25	1.2e-06	yes
4057	LTF	lactotransferrin	3.87	14.58	4.41e-07	14.49	9.07e-06	yes
1668	DEFA3	defensin alpha 3	3.19	9.12	2.78e-08	6.81	0.000277	yes
1669	DEFA4	defensin alpha 4	2.91	7.51	3.25e-05	5.07	0.000695	yes
3240	HP	haptoglobin	2.89	7.42	1.26e-10	7.65	3.72e-06	yes
820	CAMP	cathelicidin antimicrobial peptide	2.88	7.34	8.31e-07	6.77	0.000775	yes
4353	MPO	myeloperoxidase	2.67	6.38	5.18e-06	6.34	0.000535	yes
56729	RETN	resistin	2.42	5.34	8.88e-08	5.18	5.48e-06	yes
3934	LCN2	lipocalin 2	2.37	5.18	1.45e-06	9.53	9.38e-07	yes
671	BPI	bactericidal permeability increasing protein	2.32	5.01	6.09e-06	6.21	1.96e-05	yes
4317	MMP8	matrix metallopeptidase 8	2.32	5.01	1.04e-06	19.93	1.99e-06	yes
6279	S100A8	S100 calcium binding protein A8	2.28	4.85	2.15e-07	3.45	1.1e-06	yes
1116	CHI3L1	chitinase 3 like 1	2.27	4.81	2.53e-05	4.71	9.63e-05	yes
6283	S100A12	S100 calcium binding protein A12	2.22	4.66	4.88e-06	2.78	0.000142	yes
8993	PGLYRP1	peptidoglycan recognition protein 1	2.07	4.2	1.23e-08	6.04	3.74e-06	yes
2992	GYG1	glycogenin 1	2	4.01	9.27e-06	2.28	0.000166	yes
449491	DEFA8P	defensin alpha 8, pseudogene	2	4	2.97e-05	N/A	N/A	no
306	ANXA3	annexin A3	1.94	3.83	2.1e-06	3.07	7.01e-06	yes
932	MS4A3	membrane spanning 4-domains A3	1.93	3.81	6.59e-06	4.94	7.5e-05	yes
6280	S100A9	S100 calcium binding protein A9	1.81	3.52	8.31e-07	2.62	1.18e-06	yes
1084	CEACAM3	carcinoembryonic antigen related cell adhesion molecule 3	1.78	3.44	2.13e-06	2.22	0.000324	yes
199675	MCEMP1	mast cell expressed membrane protein 1	1.77	3.4	2.18e-05	2.17	0.00107	yes
6286	S100P	S100 calcium binding protein P	1.66	3.15	9.9e-06	4.23	2.54e-06	yes
1088	CEACAM8	carcinoembryonic antigen related cell adhesion molecule 8	1.65	3.13	1.57e-05	10.69	7.23e-07	yes
634	CEACAM1	carcinoembryonic antigen related cell adhesion molecule 1	1.55	2.92	3.27e-05	3.33	0.00029	yes
79887	PLBD1	phospholipase B domain containing 1	1.53	2.89	8.07e-05	1.47	0.0071	no
10577	NPC2	NPC intracellular cholesterol transporter 2	1.5	2.83	4.68e-05	1.24	0.116	no
9334	B4GALT5	beta-1,4-galactosyltransferase 5	1.44	2.71	8.54e-05	2.28	8.18e-07	yes
3613	IMPA2	inositol monophosphatase 2	1.42	2.68	3.97e-05	1.77	0.000487	yes
51314	NME8	NME/NM23 family member 8	1.39	2.61	8.87e-05	1.66	0.0109	no
152007	GLIPR2	GLI pathogenesis related 2	1.29	2.44	8.91e-05	1.51	0.000833	yes
5552	SRGN	serglycin	1.17	2.26	8.31e-05	2.28	0.000102	yes
4048	LTA4H	leukotriene A4 hydrolase	1.07	2.11	4.84e-05	1.6	0.00164	yes

## Sheet: TableS3
Table S3. Differential expression analysis of the combined linear effect of MIR and FIR. Differentially expressed genes by a combined linear effect of MIR and FIR, selected with FDR < 5% and minimum 1.5-fold change, ordered by the magnitude of the fold change. The combined stages of MIR and FIR explaining a linear effect in gene expression are: 0 no MIR and no FIR; 1 MIR but no FIR; 2 MIR stage 3…
EntrezID	Symbol	Description	LogFC	FC	P Value
4317	MMP8	matrix metallopeptidase 8	1.65	3.14	6.1e-06
4057	LTF	lactotransferrin	1.45	2.74	0.000437
10562	OLFM4	olfactomedin 4	1.42	2.67	0.000333
728358	DEFA1B	defensin alpha 1B	1.2	2.31	0.000337
6947	TCN1	transcobalamin 1	1.18	2.27	5.76e-05
3934	LCN2	lipocalin 2	1.16	2.23	3.99e-05
154664	ABCA13	ATP binding cassette subfamily A member 13	1.15	2.21	0.000911
1088	CEACAM8	carcinoembryonic antigen related cell adhesion molecule 8	1.14	2.2	0.000261
1668	DEFA3	defensin alpha 3	1.07	2.09	0.00343
1116	CHI3L1	chitinase 3 like 1	1.04	2.05	0.000215
1308	COL17A1	collagen type XVII alpha 1 chain	0.98	1.98	0.000258
3240	HP	haptoglobin	0.98	1.97	0.000352
6590	SLPI	secretory leukocyte peptidase inhibitor	0.97	1.96	7.74e-05
762	CA4	carbonic anhydrase 4	0.96	1.95	7.3e-05
671	BPI	bactericidal permeability increasing protein	0.96	1.94	0.000437
5005	ORM2	orosomucoid 2	0.94	1.92	0.00138
8993	PGLYRP1	peptidoglycan recognition protein 1	0.93	1.9	5.95e-05
56729	RETN	resistin	0.88	1.85	8.68e-06
283358	B4GALNT3	beta-1,4-N-acetyl-galactosaminyltransferase 3	0.87	1.82	0.000127
79057	PRRG3	proline rich and Gla domain 3	-0.84	1/1.79	0.00141
777	CACNA1E	calcium voltage-gated channel subunit alpha1 E	0.82	1.77	0.00052
134147	CMBL	carboxymethylenebutenolidase homolog	-0.82	1/1.77	0.00056
4318	MMP9	matrix metallopeptidase 9	0.82	1.76	0.00218
6037	RNASE3	ribonuclease A family member 3	0.82	1.76	0.00193
64078	SLC28A3	solute carrier family 28 member 3	0.8	1.74	0.000246
7130	TNFAIP6	TNF alpha induced protein 6	0.79	1.73	2.19e-05
7850	IL1R2	interleukin 1 receptor type 2	0.79	1.73	0.000429
23500	DAAM2	dishevelled associated activator of morphogenesis 2	0.79	1.73	0.000281
5004	ORM1	orosomucoid 1	0.79	1.73	0.000521
23254	KAZN	kazrin, periplakin interacting protein	0.76	1.69	2.27e-06
100133941	CD24	CD24 molecule	0.74	1.67	8.88e-05
151056	PLB1	phospholipase B1	0.74	1.67	2.31e-07
6286	S100P	S100 calcium binding protein P	0.73	1.66	0.000314
388387	LINC00671	long intergenic non-protein coding RNA 671	0.73	1.65	0.000956
58160	NFE4	nuclear factor, erythroid 4	0.72	1.65	0.000377
118932	ANKRD22	ankyrin repeat domain 22	0.72	1.64	0.00263
306	ANXA3	annexin A3	0.69	1.62	1.34e-06
4051	CYP4F3	cytochrome P450 family 4 subfamily F member 3	0.68	1.6	0.00379
634	CEACAM1	carcinoembryonic antigen related cell adhesion molecule 1	0.67	1.6	0.000928
241	ALOX5AP	arachidonate 5-lipoxygenase activating protein	0.66	1.58	1.74e-06
23601	CLEC5A	C-type lectin domain containing 5A	0.65	1.57	0.00201
6279	S100A8	S100 calcium binding protein A8	0.65	1.57	1.53e-05
660	BMX	BMX non-receptor tyrosine kinase	0.64	1.56	0.00163
688	KLF5	Kruppel like factor 5	0.64	1.56	0.00192
171389	NLRP6	NLR family pyrin domain containing 6	0.64	1.56	0.0014
116844	LRG1	leucine rich alpha-2-glycoprotein 1	0.64	1.56	1.96e-05
54682	MANSC1	MANSC domain containing 1	0.63	1.55	0.000151
388228	SBK1	SH3 domain binding kinase 1	-0.61	1/1.53	0.000148
375061	FAM89A	family with sequence similarity 89 member A	0.61	1.53	0.00301
1084	CEACAM3	carcinoembryonic antigen related cell adhesion molecule 3	0.61	1.53	3.09e-05
266747	RGL4	ral guanine nucleotide dissociation stimulator like 4	0.61	1.52	2.55e-06
7357	UGCG	UDP-glucose ceramide glucosyltransferase	0.61	1.52	0.000106
2919	CXCL1	C-X-C motif chemokine ligand 1	0.6	1.52	0.00103
140803	TRPM6	transient receptor potential cation channel subfamily M member 6	0.6	1.51	1.68e-06
120224	TMEM45B	transmembrane protein 45B	0.6	1.51	0.00401
101927015	LINC01506	long intergenic non-protein coding RNA 1506	0.6	1.51	0.00112
55786	ZNF415	zinc finger protein 415	-0.59	1/1.50	0.00115
8218	CLTCL1	clathrin heavy chain like 1	0.59	1.5	0.00119

## Sheet: TableS4
Table S4. Differential protein expression analysis of the FIR effect. Differentially expressed proteins between FIR and nonFIR-affected infants, selected with FDR < 5% and minimum 1.5-fold change, ordered by the magnitude of the fold change.
EntrezID	Symbol	Description	LogFC	FC	P Value
6280	S100A9	S100 calcium binding protein A9	2.66	6.33	3.88e-05
6279	S100A8	S100 calcium binding protein A8	2.42	5.36	1.66e-04
8340	HIST1H2BL	histone cluster 1 H2B family member l	2.14	4.40	2.62e-04
8359	HIST1H4A	histone cluster 1 H4 family member a	2.09	4.26	3.61e-04
3006	HIST1H1C	histone cluster 1 H1 family member c	1.73	3.32	1.07e-06
6710	SPTB	spectrin beta, erythrocytic	1.70	3.24	4.20e-03
4353	MPO	myeloperoxidase	1.62	3.07	3.90e-04
1668	DEFA3	defensin alpha 3	1.49	2.81	3.49e-04
12	SERPINA3	serpin family A member 3	1.48	2.78	1.47e-03
8672	EIF4G3	eukaryotic translation initiation factor 4 gamma 3	-1.42	1/2.68	2.64e-03
23039	XPO7	exportin 7	-1.39	1/2.63	1.63e-03
2147	F2	coagulation factor II, thrombin	1.33	2.52	1.12e-03
4057	LTF	lactotransferrin	1.29	2.45	3.01e-04
6708	SPTA1	spectrin alpha, erythrocytic 1	1.25	2.38	3.13e-03
2244	FGB	fibrinogen beta chain	1.23	2.34	3.46e-04
348	APOE	apolipoprotein E	1.18	2.26	4.66e-03
3700	ITIH4	inter-alpha-trypsin inhibitor heavy chain family member 4	1.16	2.24	1.40e-03
2243	FGA	fibrinogen alpha chain	1.05	2.07	7.19e-04
223	ALDH9A1	aldehyde dehydrogenase 9 family member A1	-1.01	1/2.02	2.06e-04
3042	HBM	hemoglobin subunit mu	-0.94	1/1.92	1.80e-03
2040	STOM	stomatin	0.91	1.88	5.39e-04
10694	CCT8	chaperonin containing TCP1 subunit 8	-0.88	1/1.84	4.03e-03
1984	EIF5A	eukaryotic translation initiation factor 5A	-0.86	1/1.81	4.61e-03
3048	HBG2	hemoglobin subunit gamma 2	-0.80	1/1.74	5.08e-03
1	A1BG	alpha-1-B glycoprotein	0.78	1.71	3.28e-03
1191	CLU	clusterin	0.75	1.68	3.49e-03
9446	GSTO1	glutathione S-transferase omega 1	-0.73	1/1.66	2.43e-03

## Sheet: TableS5
Table S5. Gene ontology (GO) analysis of FIR upregulated genes. GO terms enriched with differentially expressed and upregulated genes by FIR. GO terms have been selected with one-tailed Fisher's exact test p-value adjusted with FDR < 10%, odds ratio > 1.5 and minimum number of enriching genes >= 5.
GOBPID	Term	OddsRatio	ExpCount	Count	Size	Genes
GO:0030091	protein repair	94.2	0.18	5	7	MSRA, TXN, MSRB2, MSRB1, MSRB3
GO:0002430	complement receptor mediated signaling pathway	31.39	0.29	5	11	C3AR1, C5AR1, FPR1, FPR2, C5AR2
GO:0051873	killing by host of symbiont cells	31.39	0.29	5	11	ARG1, AZU1, CAMP, CTSG, ELANE
GO:0051818	disruption of cells of other organism involved in symbiotic interaction	22.65	0.42	6	16	ARG1, AZU1, CAMP, CTSG, ELANE, DEFA1B
GO:0002227	innate immune response in mucosa	17.65	0.58	7	22	CAMP, DEFA3, DEFA4, LTF, RNASE3, HIST1H2BI, DEFA1B
GO:0044110	growth involved in symbiotic interaction	14.48	0.47	5	18	CAMP, CTSG, ELANE, MPO, PGLYRP1
GO:0050832	defense response to fungus	14.3	0.86	9	33	ARG1, CTSG, DEFA3, ELANE, MPO, S100A8, S100A9, S100A12, DEFA1B
GO:0019731	antibacterial humoral response	12.68	1.05	10	40	CAMP, CTSG, DEFA3, DEFA4, ELANE, LTF, RNASE3, SLPI, HIST1H2BI, DEFA1B
GO:0002251	organ or tissue specific immune response	11.66	0.89	8	34	CAMP, DEFA3, DEFA4, FFAR2, LTF, RNASE3, HIST1H2BI, DEFA1B
GO:0000272	polysaccharide catabolic process	10.29	0.73	6	28	CHIT1, GYG1, PGM1, PPP1R3D, PYGL, MGAM
GO:0030225	macrophage differentiation	10.1	0.99	8	38	CEBPA, CEBPE, INHBA, MMP9, VEGFA, FADD, TSPAN2, TRIB1
GO:0031640	killing of cells of other organism	9.53	1.44	11	55	ARG1, AZU1, CAMP, CTSG, DEFA3, DEFA4, ELANE, LTF, S100A12, PGLYRP1, DEFA1B
GO:0061844	antimicrobial humoral immune response mediated by antimicrobial peptide	9.11	1.49	11	57	CAMP, DEFA3, DEFA4, ELANE, LTF, RNASE3, S100A9, S100A12, HIST1H2BI, PGLYRP1, DEFA1B
GO:0045730	respiratory burst	8.18	0.73	5	28	CYBB, MPO, NCF4, NCF1, CD24
GO:0090023	positive regulation of neutrophil chemotaxis	7.53	0.78	5	30	C3AR1, C5AR1, CXCL1, CXCR2, MOSPD2
GO:0019730	antimicrobial humoral response	7.43	0.79	5	31	AZU1, BCL3, BPI, LCN2, S100A8
GO:0034142	toll-like receptor 4 signaling pathway	7.24	0.81	5	31	ITGAM, LTF, NFKBIA, LILRA2, PIK3AP1
GO:0090322	regulation of superoxide metabolic process	7.24	0.81	5	31	BST1, DHFR, FPR2, ITGAM, CD177
GO:1990266	neutrophil migration	6.3	2.59	14	99	BST1, C3AR1, C5AR1, FCER1G, CXCL1, IL1R1, CXCR2, ITGA9, S100A8, S100A9, S100A12, C5AR2, CD177, MOSPD2
GO:0050829	defense response to Gram-negative bacterium	6.15	2.06	11	79	AZU1, BPI, CTSG, DEFA3, DEFA4, ELANE, HMGB2, LTF, RNASE3, PYCARD, DEFA1B
GO:0030595	leukocyte chemotaxis	5.54	1.43	7	56	AZU1, FFAR2, CXCR1, TRPM2, PADI2, CXCL16, DEFA1B
GO:0032680	regulation of tumor necrosis factor production	5.26	1.71	8	66	AZU1, CYBB, FCER1G, LTF, ORM2, FZD5, FADD, PYCARD
GO:0050830	defense response to Gram-positive bacterium	4.99	2.25	10	86	C5AR1, CAMP, CTSG, DEFA3, DEFA4, HMGB2, RNASE3, HIST1H2BI, PGLYRP1, DEFA1B
GO:1903557	positive regulation of tumor necrosis factor superfamily cytokine production	4.96	1.8	8	69	AZU1, CYBB, FCER1G, ORM1, ORM2, FZD5, FADD, PYCARD
GO:0071621	granulocyte chemotaxis	4.91	2.74	12	105	BST1, C3AR1, C5AR1, FCER1G, CXCL1, CXCR2, ITGA9, S100A8, S100A9, S100A12, C5AR2, MOSPD2
GO:0042742	defense response to bacterium	4.89	2.52	11	99	ANXA3, BCL3, CEBPE, FCER1G, HP, MPO, S100A8, S100A9, S100A12, CLEC4E, NLRC4
GO:0002292	T cell differentiation involved in immune response	4.89	1.59	7	61	BCL3, BCL6, FCER1G, HLX, IL18, CLEC4E, SEMA4A
GO:0046686	response to cadmium ion	4.8	1.62	7	62	ARG1, CDK1, CYBB, GPI, GSN, MMP9, NCF1
GO:1900046	regulation of hemostasis	4.32	2.04	8	78	CEACAM1, FCER1G, PLAU, PLAUR, PLEK, S100A9, THBD, ENPP4
GO:0097529	myeloid leukocyte migration	4.15	4.55	17	174	AZU1, BST1, C3AR1, C5AR1, FCER1G, FPR2, CXCL1, IL1R1, CXCR2, ITGA9, S100A8, S100A9, S100A12, VEGFA, C5AR2, CD177, MOSPD2
GO:0050900	leukocyte migration	3.71	3.52	12	141	CEACAM1, CEACAM3, CEACAM8, FPR1, ITGAM, MMP9, CEACAM6, OLR1, THBD, SLC16A3, TREM1, SIRPA
GO:0071222	cellular response to lipopolysaccharide	3.65	4.5	15	172	ARG1, TSPO, CEBPE, CTSG, DEFA3, DEFA4, HMGB2, IL18, LTF, NFKBIA, LITAF, TRIB1, LILRA2, PYCARD, DEFA1B
GO:0002685	regulation of leukocyte migration	3.6	4.55	15	174	BST1, C3AR1, C5AR1, ELANE, FPR2, CXCL1, IL1R1, CXCR2, VEGFA, TNFSF14, FADD, PADI2, C5AR2, PYCARD, MOSPD2
GO:0071216	cellular response to biotic stimulus	3.29	5.28	16	202	ARG1, TSPO, CEBPE, CTSG, DEFA3, DEFA4, HMGB2, IL18, LTF, NFKBIA, FZD5, LITAF, TRIB1, LILRA2, PYCARD, DEFA1B
GO:0050663	cytokine secretion	3.2	5.07	15	194	ANXA4, CHI3L1, FFAR2, TNFRSF9, ORM1, ORM2, SRGN, S100A12, IL1R2, FZD5, CLEC5A, CLEC4E, C5AR2, PYCARD, NLRC4
GO:0050920	regulation of chemotaxis	3.07	5.25	15	201	AZU1, BST1, C3AR1, C5AR1, ELANE, FPR2, CXCL1, CXCR2, STX3, VEGFA, TNFSF14, PADI2, C5AR2, SEMA4A, MOSPD2
GO:0006909	phagocytosis	2.77	6.17	16	236	ANXA3, RHOG, AZU1, CEBPE, CEACAM4, ELANE, FCER1G, GSN, ICAM3, ITGAM, MYO10, NCF4, RAB27A, ARPC5, PYCARD, SIRPA
GO:0032103	positive regulation of response to external stimulus	2.7	7.53	19	288	ARG1, AZU1, C3AR1, C5AR1, FCER1G, FPR2, FFAR2, CXCL1, CXCR2, IL18, NFKBIA, S100A8, S100A9, S100A12, STX3, THBD, VEGFA, TNFSF14, MOSPD2
GO:0001818	negative regulation of cytokine production	2.7	5.91	15	228	ARG1, BCL6, CEACAM1, TSPO, GBA, TNFRSF9, INHBA, LTF, ORM1, SRGN, IL1R2, PGLYRP1, C5AR2, PYCARD, CD24
GO:0002218	activation of innate immune response	2.45	7.81	18	299	CTSL, FCER1G, FFAR2, HSPA1A, ICAM3, ITGAM, LTF, NFKBIA, PSMB3, S100A8, S100A9, FADD, PGLYRP1, LILRA2, CLEC4E, PYCARD, NLRC4, PIK3AP1

## Sheet: Table S6
Table S6: Differentially expressed genes in FIR involved in neutrophil biology (Borregaard et al., 2007, Futosi et al., 2013; Naranbai et al., 2015).
EntrezID	Symbol	Description	LogFC	FC	P Value	Type	Subtype
3577	CXCR1	C-X-C motif chemokine receptor 1	0.96	1.95	2.06e-03	Neutrophil receptors	G-protein-coupled receptors
2867	FFAR2	free fatty acid receptor 2	0.68	1.60	4.03e-03	Neutrophil receptors	G-protein-coupled receptors
2357	FPR1	formyl peptide receptor 1	0.75	1.68	1.23e-03	Neutrophil receptors	G-protein-coupled receptors
3684	ITGAM	integrin subunit alpha M	0.59	1.50	3.76e-03	Neutrophil receptors	Adhesion receptors
3554	IL1R1	interleukin 1 receptor type 1	0.96	1.95	1.95e-03	Neutrophil receptors	Cytokine receptors
7850	IL1R2	interleukin 1 receptor type 2	1.49	2.81	5.48e-03	Neutrophil receptors	Cytokine receptors
26253	CLEC4E	C-type lectin domain family 4 member E	1.09	2.13	3.01e-03	Neutrophil receptors	Innate receptors
4973	OLR1	oxidized low density lipoprotein receptor 1	3.35	10.18	1.97e-04	Neutrophil receptors	Innate receptors
1088	CEACAM8	carcinoembryonic antigen related cell adhesion molecule 8	3.42	10.69	7.23e-07	Neutrophil receptors	Immune receptors
54210	TREM1	triggering receptor expressed on myeloid cells 1	0.63	1.55	8.91e-04	Neutrophil receptors	Immune receptors
8993	PGLYRP1	peptidoglycan recognition protein 1	2.60	6.04	3.74e-06	Neutrophil receptors	Immune receptors
57126	CD177	CD177 molecule	1.99	3.96	1.57e-03	Neutrophil receptors	Immune receptors
2215	FCGR3B	Fc fragment of IgG receptor IIIb	1.09	2.13	1.89e-03	Neutrophil receptors	Immune receptors
2919	CXCL1	C-X-C motif chemokine ligand 1	1.49	2.80	4.42e-04	Neutrophil chemotaxis
3579	CXCR2	C-X-C motif chemokine receptor 2	0.87	1.83	6.41e-03	Neutrophil chemotaxis
58191	CXCL16	C-X-C motif chemokine ligand 16	0.77	1.71	3.78e-03	Neutrophil chemotaxis
1536	CYBB	cytochrome b-245 beta chain	0.71	1.64	4.20e-07	Oxidative burst
653361	NCF1	neutrophil cytosolic factor 1	0.69	1.62	8.21e-04	Phagocytosis
4689	NCF4	neutrophil cytosolic factor 4	0.78	1.71	2.04e-04	Phagocytosis
5873	RAB27A	RAB27A, member RAS oncogene family	0.84	1.79	3.54e-05	Phagocytosis
967	CD63	CD63 molecule	0.79	1.73	4.19e-05	Neutrophil degranulation
6809	STX3	syntaxin 3	0.72	1.64	3.42e-04	Neutrophil degranulation
6280	S100A9	S100 calcium binding protein A9	1.39	2.62	1.18e-06	Neutrophil degranulation
4353	MPO	myeloperoxidase	2.67	6.34	5.35e-04	Neutrophil granules	Azurophil granules
566	AZU1	azurocidin 1	2.34	5.07	1.11e-03	Neutrophil granules	Azurophil granules
1668	DEFA3	defensin alpha 3	2.77	6.81	2.77e-04	Neutrophil granules	Azurophil granules
1669	DEFA4	defensin alpha 4	2.34	5.07	6.95e-04	Neutrophil granules	Azurophil granules
728358	DEFA1B	defensin alpha 1B	2.92	7.54	6.93e-05	Neutrophil granules	Azurophil granules
1991	ELANE	elastase, neutrophil expressed	1.92	3.78	3.77e-03	Neutrophil granules	Azurophil granules
1511	CTSG	cathepsin G	2.05	4.15	3.80e-03	Neutrophil granules	Azurophil granules
4057	LTF	lactotransferrin	3.86	14.49	9.07e-06	Neutrophil granules	Specific granules
3240	HP	haptoglobin	2.94	7.65	3.72e-06	Neutrophil granules	Specific granules
820	CAMP	cathelicidin antimicrobial peptide	2.76	6.77	7.75e-04	Neutrophil granules	Specific granules
5004	ORM1	orosomucoid 1	2.22	4.65	1.39e-05	Neutrophil granules	Specific granules
5005	ORM2	orosomucoid 2	2.33	5.03	4.71e-04	Neutrophil granules	Specific granules
10321	CRISP3	cysteine rich secretory protein 3	2.94	7.69	2.53e-04	Neutrophil granules	Specific granules
4317	MMP8	matrix metallopeptidase 8	4.32	19.93	1.99e-06	Neutrophil granules	Specific granules
6590	SLPI	secretory leukocyte peptidase inhibitor	2.97	7.83	8.63e-07	Neutrophil granules	Specific granules
3934	LCN2	lipocalin 2	3.25	9.53	9.38e-07	Neutrophil granules	Specific granules
10562	OLFM4	olfactomedin 4	4.11	17.25	1.20e-06	Neutrophil granules	Specific granules
4318	MMP9	matrix metallopeptidase 9	2.18	4.52	7.10e-04	Neutrophil granules	Gelatinase granules
383	ARG1	arginase 1	1.33	2.51	9.08e-05	Neutrophil granules	Gelatinase granules
23569	PADI4	peptidyl arginine deiminase 4	1.05	2.07	2.52e-04	Neutrophil extracellular traps formation

## Sheet: Table S7
Table S7: Downregulated genes in FIR (FDR < 5%, minimum 1.5-fold change larger in nonFIR neonates) that code for transcription factors and significantly enrich this functional category.
EntrezID	Symbol	Description	LogFC	FC
55786	ZNF415	zinc finger protein 415	-1.5	1/2.83
58499	ZNF462	zinc finger protein 462	-1.31	1/2.48
4603	MYBL1	MYB proto-oncogene like 1	-1.27	1/2.42
30009	TBX21	T-box 21	-1.2	1/2.30
4862	NPAS2	neuronal PAS domain protein 2	-1.18	1/2.26
8187	ZNF239	zinc finger protein 239	-1.13	1/2.20
57573	ZNF471	zinc finger protein 471	-1.07	1/2.10
6666	SOX12	SRY-box 12	-1.01	1/2.02
64919	BCL11B	B cell CLL/lymphoma 11B	-0.96	1/1.94
6775	STAT4	signal transducer and activator of transcription 4	-0.92	1/1.89
6932	TCF7	transcription factor 7	-0.92	1/1.89
22807	IKZF2	IKAROS family zinc finger 2	-0.88	1/1.85
60468	BACH2	BTB domain and CNC homolog 2	-0.86	1/1.82
55769	ZNF83	zinc finger protein 83	-0.84	1/1.79
11278	KLF12	Kruppel like factor 12	-0.82	1/1.77
51176	LEF1	lymphoid enhancer binding factor 1	-0.81	1/1.75
390927	ZNF793	zinc finger protein 793	-0.79	1/1.72
6095	RORA	RAR related orphan receptor A	-0.77	1/1.70
10781	ZNF266	zinc finger protein 266	-0.76	1/1.70
84765	ZNF577	zinc finger protein 577	-0.75	1/1.68
6304	SATB1	SATB homeobox 1	-0.75	1/1.68
55552	ZNF823	zinc finger protein 823	-0.75	1/1.69
152518	NFXL1	nuclear transcription factor, X-box binding like 1	-0.75	1/1.68
7644	ZNF91	zinc finger protein 91	-0.73	1/1.66
80312	TET1	tet methylcytosine dioxygenase 1	-0.73	1/1.66
128611	ZNF831	zinc finger protein 831	-0.72	1/1.64
152485	ZNF827	zinc finger protein 827	-0.71	1/1.64
7710	ZNF154	zinc finger protein 154	-0.69	1/1.61
170958	ZNF525	zinc finger protein 525	-0.69	1/1.61
2113	ETS1	ETS proto-oncogene 1, transcription factor	-0.69	1/1.62
84671	ZNF347	zinc finger protein 347	-0.68	1/1.60
4773	NFATC2	nuclear factor of activated T cells 2	-0.68	1/1.60
256380	SCML4	Scm polycomb group protein like 4	-0.68	1/1.60
7772	ZNF229	zinc finger protein 229	-0.68	1/1.61
130916	MTERF4	mitochondrial transcription termination factor 4	-0.67	1/1.59
345462	ZNF879	zinc finger protein 879	-0.67	1/1.59
101060200	ZNF891	zinc finger protein 891	-0.65	1/1.57
162972	ZNF550	zinc finger protein 550	-0.64	1/1.55
7597	ZBTB25	zinc finger and BTB domain containing 25	-0.63	1/1.55
65982	ZSCAN18	zinc finger and SCAN domain containing 18	-0.63	1/1.55
400713	ZNF880	zinc finger protein 880	-0.63	1/1.55
10172	ZNF256	zinc finger protein 256	-0.63	1/1.55
2625	GATA3	GATA binding protein 3	-0.62	1/1.54
51427	ZNF107	zinc finger protein 107	-0.61	1/1.52
864	RUNX3	runt related transcription factor 3	-0.61	1/1.53
10838	ZNF275	zinc finger protein 275	-0.61	1/1.53
140612	ZFP28	ZFP28 zinc finger protein	-0.6	1/1.52
148268	ZNF570	zinc finger protein 570	-0.59	1/1.50

## Sheet: TableS8
Table S8. Gene ontology (GO) analysis of FIR downregulated genes. GO terms enriched with differentially expressed and downregulated genes by FIR. GO terms have been selected with one-tailed Fisher's exact test p-value adjusted with FDR < 10%, odds ratio > 1.5 and minimum number of enriching genes >= 5.
GOBPID	Term	OddsRatio	ExpCount	Count	Size	Genes
GO:0043368	positive T cell selection	19.74	0.46	7	31	BCL2, LY9, ZAP70, TBX21, BCL11B, SLAMF6, THEMIS
GO:0031295	T cell costimulation	13.79	1.08	12	72	CD3E, CD3G, CD247, CD5, CD28, CD40LG, CCR7, DPP4, FYN, LCK, ICOS, CARD11
GO:0002562	somatic diversification of immune receptors via germline recombination within a single locus	11.31	0.84	8	56	ATM, CD28, CD40LG, TCF7, TBX21, LEF1, BCL11B, APLF
GO:0050853	B cell receptor signaling pathway	10.29	0.79	7	53	BCL2, ITK, LCK, NFATC2, PRKCH, TXK, PLEKHA1
GO:1904837	beta-catenin-TCF complex assembly	8.83	0.64	5	43	TCF7, AXIN2, LEF1, DACT1, BCL9L
GO:0042093	T-helper cell differentiation	8.78	0.78	6	52	GATA3, LY9, RORA, TBX21, LEF1, SLAMF6
GO:0038083	peptidyl-tyrosine autophosphorylation	8.59	0.79	6	53	FYN, ITK, LCK, TXK, ZAP70, GRAP
GO:0050854	regulation of antigen receptor-mediated signaling pathway	8.41	0.81	6	54	CCR7, LCK, PRKCH, TESPA1, TRAT1, UBASH3A
GO:0030217	T cell differentiation	8.25	0.82	6	59	CD3E, CD8A, CCR7, LCK, TXK, THEMIS
GO:0002293	alpha-beta T cell differentiation involved in immune response	8.24	0.82	6	55	GATA3, LY9, RORA, TBX21, LEF1, SLAMF6
GO:0006968	cellular defense response	7.92	0.85	6	57	ITK, KLRC3, PRF1, KLRC4, KLRG1, TRAT1
GO:0043367	CD4-positive, alpha-beta T cell differentiation	7.89	0.71	5	48	GATA3, RORA, SATB1, LEF1, RSAD2
GO:0032663	regulation of interleukin-2 production	7.45	0.75	5	50	CD3E, CD28, GATA3, TBX21, CARD11
GO:0050852	T cell receptor signaling pathway	6.91	2.65	16	180	CD3E, CD3G, CD247, CD28, FYN, GATA3, ITK, PLCG1, TXK, ZAP70, SKAP1, BTN3A3, BTN3A2, UBASH3A, CARD11, THEMIS
GO:0032649	regulation of interferon-gamma production	6.53	1.36	8	91	CD2, CD3E, CCR7, GATA3, TXK, RASGRP1, CD96, SLAMF6
GO:0002456	T cell mediated immunity	6.47	1.2	7	80	CD8A, GATA3, IL7R, BTN3A3, BTN3A2, TBX21, RSAD2
GO:0045580	regulation of T cell differentiation	6.43	1.91	11	128	CAMK4, CD2, CD28, GATA3, IL7R, NFATC2, ZAP70, TESPA1, RASGRP1, TBX21, CARD11
GO:0002521	leukocyte differentiation	6.29	3.27	18	226	ATM, BCL2, CD3E, CD8A, CD40LG, CCR7, ITK, LCK, LY9, RORA, SATB1, TCF7, TXK, DOCK10, BCL11B, RSAD2, SLAMF6, THEMIS
GO:0022409	positive regulation of cell-cell adhesion	6.08	3.77	20	252	CD3E, CD3G, CD247, CD5, CD6, CD28, CD40LG, CCR7, DPP4, ETS1, FYN, GATA3, IL7R, LCK, ZAP70, TESPA1, RASGRP1, ICOS, SIRPG, CARD11
GO:1903037	regulation of leukocyte cell-cell adhesion	5.98	4.44	23	297	CD3E, CD3G, CD247, CD5, CD6, CD28, CD40LG, CCR7, DPP4, ETS1, FYN, GATA3, IL7R, LCK, ZAP70, DLG5, TESPA1, RASGRP1, ICOS, TBX21, LAX1, SIRPG, CARD11
GO:0042100	B cell proliferation	5.49	1.39	7	93	ATM, BCL2, CD40LG, IL7R, NFATC2, LEF1, CARD11
GO:0014065	phosphatidylinositol 3-kinase signaling	4.43	1.94	8	130	CD28, FYN, GATA3, IRS1, RASGRP1, PLEKHA1, PRR5L, NLRC3
GO:0050671	positive regulation of lymphocyte proliferation	4.36	1.97	8	132	BCL2, CD3E, CD6, CD28, CD40LG, NFATC2, ZAP70, CARD11
GO:0002703	regulation of leukocyte mediated immunity	4.3	2.51	10	168	CD28, GATA3, IL7R, RASGRP1, CD96, TBX21, RSAD2, SLAMF6, SH2D1B, APLF
GO:0070665	positive regulation of leukocyte proliferation	4.09	2.09	8	140	BCL2, CD3E, CD6, CD28, CD40LG, NFATC2, ZAP70, CARD11
GO:0048017	inositol lipid-mediated signaling	4.06	2.38	9	159	CD28, FYN, GATA3, IRS1, RASGRP1, PITPNM2, PLEKHA1, PRR5L, NLRC3
GO:0048872	homeostasis of number of cells	3.62	3.56	12	238	BCL2, CCR7, ETS1, GATA3, IL7R, TGFBR3, GCNT4, NLE1, DOCK10, CARD11, GPR174, FAM210B
GO:0032944	regulation of mononuclear cell proliferation	3.53	3.02	10	202	ATM, BCL2, CD3E, CD6, CD28, CD40LG, NFATC2, ZAP70, DLG5, CARD11
GO:1902105	regulation of leukocyte differentiation	3.35	3.83	12	256	CAMK4, CD2, CD28, GATA3, IL7R, NFATC2, ZAP70, TESPA1, RASGRP1, TBX21, LEF1, CARD11

## Sheet: TableS9
Table S9: Comparison of FIR gene expression signatures from umbilical cord tissue and dried blood spots. Differentially expressed genes with FDR < 5% and minimum-1.5 fold change between FIR and non-FIR affected infants in either umbilical cord tissue or dried blood spots and expressed in both tissues. Columns DBSnotUC, UCnotDBS and UCandDBS indicate whether the gene is DE in each overlap between …
EntrezID	Symbol	Description	DBSnotUC	UCnotDBS	UCandDBS
7357	UGCG	UDP-glucose ceramide glucosyltransferase	no	no	yes
10135	NAMPT	nicotinamide phosphoribosyltransferase	no	yes	no
6280	S100A9	S100 calcium binding protein A9	no	no	yes
7128	TNFAIP3	TNF alpha induced protein 3	no	yes	no
602	BCL3	B cell CLL/lymphoma 3	no	no	yes
1287	COL4A5	collagen type IV alpha 5 chain	no	yes	no
151742	PPM1L	protein phosphatase, Mg2+/Mn2+ dependent 1L	no	yes	no
7076	TIMP1	TIMP metallopeptidase inhibitor 1	no	yes	no
8787	RGS9	regulator of G protein signaling 9	no	yes	no
23516	SLC39A14	solute carrier family 39 member 14	no	yes	no
1890	TYMP	thymidine phosphorylase	no	yes	no
6279	S100A8	S100 calcium binding protein A8	no	no	yes
3718	JAK3	Janus kinase 3	no	yes	no
6283	S100A12	S100 calcium binding protein A12	no	no	yes
2919	CXCL1	C-X-C motif chemokine ligand 1	no	no	yes
5906	RAP1A	RAP1A, member of RAS oncogene family	no	yes	no
6648	SOD2	superoxide dismutase 2	no	no	yes
2332	FMR1	fragile X mental retardation 1	no	yes	no
148534	TMEM56	transmembrane protein 56	no	yes	no
5156	PDGFRA	platelet derived growth factor receptor alpha	no	yes	no
54749	EPDR1	ependymin related 1	no	yes	no
29904	EEF2K	eukaryotic elongation factor 2 kinase	no	yes	no
64332	NFKBIZ	NFKB inhibitor zeta	no	yes	no
2770	GNAI1	G protein subunit alpha i1	no	yes	no
5054	SERPINE1	serpin family E member 1	no	yes	no
286205	SCAI	suppressor of cancer cell invasion	no	yes	no
154807	VKORC1L1	vitamin K epoxide reductase complex subunit 1 like 1	no	yes	no
9235	IL32	interleukin 32	no	yes	no
140733	MACROD2	MACRO domain containing 2	no	yes	no
5329	PLAUR	plasminogen activator, urokinase receptor	no	no	yes
90624	LYRM7	LYR motif containing 7	no	yes	no
9997	SCO2	SCO2, cytochrome c oxidase assembly protein	no	yes	no
151987	PPP4R2	protein phosphatase 4 regulatory subunit 2	no	yes	no
395	ARHGAP6	Rho GTPase activating protein 6	no	yes	no
2180	ACSL1	acyl-CoA synthetase long chain family member 1	no	yes	no
84888	SPPL2A	signal peptide peptidase like 2A	no	yes	no
2357	FPR1	formyl peptide receptor 1	no	no	yes
79739	TTLL7	tubulin tyrosine ligase like 7	no	yes	no
199675	MCEMP1	mast cell expressed membrane protein 1	no	no	yes
5727	PTCH1	patched 1	no	yes	no
9324	HMGN3	high mobility group nucleosomal binding domain 3	no	yes	no
3033	HADH	hydroxyacyl-CoA dehydrogenase	no	yes	no
29761	USP25	ubiquitin specific peptidase 25	no	yes	no
4651	MYO10	myosin X	no	no	yes
23514	SPIDR	scaffold protein involved in DNA repair	no	yes	no
10217	CTDSPL	CTD small phosphatase like	no	yes	no
4170	MCL1	MCL1, BCL2 family apoptosis regulator	no	yes	no
22841	RAB11FIP2	RAB11 family interacting protein 2	no	yes	no
240	ALOX5	arachidonate 5-lipoxygenase	no	yes	no
4069	LYZ	lysozyme	no	yes	no
6374	CXCL5	C-X-C motif chemokine ligand 5	no	yes	no
9737	GPRASP1	G protein-coupled receptor associated sorting protein 1	no	no	yes
9766	SUSD6	sushi domain containing 6	no	yes	no
22929	SEPHS1	selenophosphate synthetase 1	no	yes	no
284	ANGPT1	angiopoietin 1	no	yes	no
51390	AIG1	androgen induced 1	no	yes	no
415116	PIM3	Pim-3 proto-oncogene, serine/threonine kinase	no	yes	no
29087	THYN1	thymocyte nuclear protein 1	no	yes	no
140885	SIRPA	signal regulatory protein alpha	no	no	yes
5743	PTGS2	prostaglandin-endoperoxide synthase 2	no	yes	no
23171	GPD1L	glycerol-3-phosphate dehydrogenase 1 like	no	yes	no
3091	HIF1A	hypoxia inducible factor 1 alpha subunit	no	yes	no
5087	PBX1	PBX homeobox 1	no	yes	no
4542	MYO1F	myosin IF	no	yes	no
79582	SPAG16	sperm associated antigen 16	no	yes	no
63920	ZBED8	zinc finger BED-type containing 8	no	yes	no
10095	ARPC1B	actin related protein 2/3 complex subunit 1B	no	yes	no
3554	IL1R1	interleukin 1 receptor type 1	no	no	yes
5464	PPA1	pyrophosphatase (inorganic) 1	no	yes	no
4609	MYC	MYC proto-oncogene, bHLH transcription factor	no	yes	no
115123	MARCH3	membrane associated ring-CH-type finger 3	no	yes	no
54477	PLEKHA5	pleckstrin homology domain containing A5	no	yes	no
6565	SLC15A2	solute carrier family 15 member 2	no	yes	no
7130	TNFAIP6	TNF alpha induced protein 6	no	no	yes
8870	IER3	immediate early response 3	no	yes	no
5352	PLOD2	procollagen-lysine,2-oxoglutarate 5-dioxygenase 2	no	yes	no
5592	PRKG1	protein kinase, cGMP-dependent, type I	no	yes	no
121536	AEBP2	AE binding protein 2	no	yes	no
23236	PLCB1	phospholipase C beta 1	no	yes	no
5265	SERPINA1	serpin family A member 1	no	yes	no
139065	SLITRK4	SLIT and NTRK like family member 4	no	yes	no
3572	IL6ST	interleukin 6 signal transducer	no	yes	no
26273	FBXO3	F-box protein 3	no	yes	no
4067	LYN	LYN proto-oncogene, Src family tyrosine kinase	no	yes	no
7850	IL1R2	interleukin 1 receptor type 2	no	no	yes
11215	AKAP11	A-kinase anchoring protein 11	no	yes	no
1051	CEBPB	CCAAT enhancer binding protein beta	no	yes	no
2549	GAB1	GRB2 associated binding protein 1	no	yes	no
2268	FGR	FGR proto-oncogene, Src family tyrosine kinase	no	yes	no
81533	ITFG1	integrin alpha FG-GAP repeat containing 1	no	yes	no
119504	ANAPC16	anaphase promoting complex subunit 16	no	yes	no
7378	UPP1	uridine phosphorylase 1	no	yes	no
24145	PANX1	pannexin 1	no	yes	no
19	ABCA1	ATP binding cassette subfamily A member 1	no	yes	no
8436	CAVIN2	caveolae associated protein 2	no	yes	no
57037	ANKMY2	ankyrin repeat and MYND domain containing 2	no	yes	no
3101	HK3	hexokinase 3	no	yes	no
4594	MUT	methylmalonyl-CoA mutase	no	yes	no
3455	IFNAR2	interferon alpha and beta receptor subunit 2	no	yes	no
22904	SBNO2	strawberry notch homolog 2	no	yes	no
9474	ATG5	autophagy related 5	no	yes	no
1021	CDK6	cyclin dependent kinase 6	no	yes	no
3732	CD82	CD82 molecule	no	no	yes
5788	PTPRC	protein tyrosine phosphatase, receptor type C	no	yes	no
157638	FAM84B	family with sequence similarity 84 member B	no	yes	no
10314	LANCL1	LanC like 1	no	yes	no
4689	NCF4	neutrophil cytosolic factor 4	no	no	yes
929	CD14	CD14 molecule	no	yes	no
9021	SOCS3	suppressor of cytokine signaling 3	no	yes	no
1052	CEBPD	CCAAT enhancer binding protein delta	no	no	yes
83706	FERMT3	fermitin family member 3	no	yes	no
11151	CORO1A	coronin 1A	no	yes	no
56952	PRTFDC1	phosphoribosyl transferase domain containing 1	no	yes	no
84186	ZCCHC7	zinc finger CCHC-type containing 7	no	yes	no
9767	JADE3	jade family PHD finger 3	no	yes	no
3383	ICAM1	intercellular adhesion molecule 1	no	yes	no
6210	RPS15A	ribosomal protein S15a	no	yes	no
1326	MAP3K8	mitogen-activated protein kinase kinase kinase 8	no	yes	no
94240	EPSTI1	epithelial stromal interaction 1	no	yes	no
80817	CEP44	centrosomal protein 44	no	yes	no
374354	NHLRC2	NHL repeat containing 2	no	yes	no
5552	SRGN	serglycin	no	no	yes
3275	PRMT2	protein arginine methyltransferase 2	no	yes	no
25950	RWDD3	RWD domain containing 3	no	yes	no
11213	IRAK3	interleukin 1 receptor associated kinase 3	no	yes	no
1439	CSF2RB	colony stimulating factor 2 receptor beta common subunit	no	no	yes
29028	ATAD2	ATPase family, AAA domain containing 2	no	yes	no
23670	CEMIP2	cell migration inducing hyaluronidase 2	no	yes	no
1475	CSTA	cystatin A	no	no	yes
324	APC	APC, WNT signaling pathway regulator	no	yes	no
10318	TNIP1	TNFAIP3 interacting protein 1	no	yes	no
6419	SETMAR	SET domain and mariner transposase fusion gene	no	yes	no
90843	TCEAL8	transcription elongation factor A like 8	no	yes	no
23765	IL17RA	interleukin 17 receptor A	no	yes	no
1116	CHI3L1	chitinase 3 like 1	no	no	yes
5971	RELB	RELB proto-oncogene, NF-kB subunit	no	yes	no
397	ARHGDIB	Rho GDP dissociation inhibitor beta	no	yes	no
25842	ASF1A	anti-silencing function 1A histone chaperone	no	yes	no
56729	RETN	resistin	no	no	yes
80823	BHLHB9	basic helix-loop-helix family member b9	no	yes	no
9706	ULK2	unc-51 like autophagy activating kinase 2	no	yes	no
348235	SKA2	spindle and kinetochore associated complex subunit 2	no	yes	no
84106	PRAM1	PML-RARA regulated adaptor molecule 1	no	no	yes
26037	SIPA1L1	signal induced proliferation associated 1 like 1	no	yes	no
79974	CPED1	cadherin like and PC-esterase domain containing 1	no	yes	no
5270	SERPINE2	serpin family E member 2	no	yes	no
80149	ZC3H12A	zinc finger CCCH-type containing 12A	no	yes	no
27109	ATP5S	ATP synthase, H+ transporting, mitochondrial Fo complex subunit s (factor B)	no	yes	no
3590	IL11RA	interleukin 11 receptor subunit alpha	no	no	yes
9991	PTBP3	polypyrimidine tract binding protein 3	no	yes	no
7552	ZNF711	zinc finger protein 711	no	yes	no
53354	PANK1	pantothenate kinase 1	no	yes	no
4318	MMP9	matrix metallopeptidase 9	no	no	yes
597	BCL2A1	BCL2 related protein A1	no	yes	no
7133	TNFRSF1B	TNF receptor superfamily member 1B	no	yes	no
7057	THBS1	thrombospondin 1	no	yes	no
11027	LILRA2	leukocyte immunoglobulin like receptor A2	no	no	yes
6464	SHC1	SHC adaptor protein 1	no	yes	no
8566	PDXK	pyridoxal kinase	no	yes	no
64174	DPEP2	dipeptidase 2	no	yes	no
50515	CHST11	carbohydrate sulfotransferase 11	no	yes	no
10105	PPIF	peptidylprolyl isomerase F	no	yes	no
4615	MYD88	myeloid differentiation primary response 88	no	yes	no
6303	SAT1	spermidine/spermine N1-acetyltransferase 1	no	yes	no
5880	RAC2	Rac family small GTPase 2	no	yes	no
284207	METRNL	meteorin like, glial cell differentiation regulator	no	yes	no
571	BACH1	BTB domain and CNC homolog 1	no	yes	no
84259	DCUN1D5	defective in cullin neddylation 1 domain containing 5	no	yes	no
4968	OGG1	8-oxoguanine DNA glycosylase	no	yes	no
3460	IFNGR2	interferon gamma receptor 2	no	yes	no
58155	PTBP2	polypyrimidine tract binding protein 2	no	yes	no
55784	MCTP2	multiple C2 and transmembrane domain containing 2	no	yes	no
128977	C22orf39	chromosome 22 open reading frame 39	no	yes	no
10560	SLC19A2	solute carrier family 19 member 2	no	yes	no
9535	GMFG	glia maturation factor gamma	no	no	yes
79415	CYBC1	cytochrome b-245 chaperone 1	no	yes	no
112770	GLMP	glycosylated lysosomal membrane protein	no	yes	no
113612	CYP2U1	cytochrome P450 family 2 subfamily U member 1	no	yes	no
84131	CEP78	centrosomal protein 78	no	yes	no
960	CD44	CD44 molecule (Indian blood group)	no	yes	no
221895	JAZF1	JAZF zinc finger 1	no	yes	no
271	AMPD2	adenosine monophosphate deaminase 2	no	yes	no
11278	KLF12	Kruppel like factor 12	no	no	yes
142940	TRUB1	TruB pseudouridine synthase family member 1	no	yes	no
7422	VEGFA	vascular endothelial growth factor A	no	no	yes
23321	TRIM2	tripartite motif containing 2	no	yes	no
2615	LRRC32	leucine rich repeat containing 32	no	yes	no
4338	MOCS2	molybdenum cofactor synthesis 2	no	yes	no
6774	STAT3	signal transducer and activator of transcription 3	no	yes	no
9123	SLC16A3	solute carrier family 16 member 3	no	no	yes
8875	VNN2	vanin 2	no	no	yes
6813	STXBP2	syntaxin binding protein 2	no	yes	no
114876	OSBPL1A	oxysterol binding protein like 1A	no	yes	no
80318	GKAP1	G kinase anchoring protein 1	no	yes	no
5209	PFKFB3	6-phosphofructo-2-kinase/fructose-2,6-biphosphatase 3	no	yes	no
7187	TRAF3	TNF receptor associated factor 3	no	yes	no
8807	IL18RAP	interleukin 18 receptor accessory protein	no	yes	no
56271	BEX4	brain expressed X-linked 4	no	yes	no
7805	LAPTM5	lysosomal protein transmembrane 5	no	yes	no
7940	LST1	leukocyte specific transcript 1	no	no	yes
5359	PLSCR1	phospholipid scramblase 1	no	no	yes
2643	GCH1	GTP cyclohydrolase 1	no	yes	no
55607	PPP1R9A	protein phosphatase 1 regulatory subunit 9A	no	yes	no
25953	PNKD	paroxysmal nonkinesigenic dyskinesia	no	yes	no
139886	SPIN4	spindlin family member 4	no	yes	no
3055	HCK	HCK proto-oncogene, Src family tyrosine kinase	no	yes	no
123207	C15orf40	chromosome 15 open reading frame 40	no	yes	no
10395	DLC1	DLC1 Rho GTPase activating protein	no	yes	no
222487	ADGRG3	adhesion G protein-coupled receptor G3	no	no	yes
6503	SLA	Src like adaptor	no	yes	no
55425	GPALPP1	GPALPP motifs containing 1	no	yes	no
1827	RCAN1	regulator of calcineurin 1	no	yes	no
818	CAMK2G	calcium/calmodulin dependent protein kinase II gamma	no	yes	no
1820	ARID3A	AT-rich interaction domain 3A	no	yes	no
23526	ARHGAP45	Rho GTPase activating protein 45	no	yes	no
168455	CCDC71L	coiled-coil domain containing 71 like	no	yes	no
272	AMPD3	adenosine monophosphate deaminase 3	no	yes	no
7037	TFRC	transferrin receptor	no	yes	no
22822	PHLDA1	pleckstrin homology like domain family A member 1	no	yes	no
79930	DOK3	docking protein 3	no	yes	no
10632	ATP5MG	ATP synthase membrane subunit g	no	yes	no
2215	FCGR3B	Fc fragment of IgG receptor IIIb	no	no	yes
51303	FKBP11	FK506 binding protein 11	no	yes	no
5293	PIK3CD	phosphatidylinositol-4,5-bisphosphate 3-kinase catalytic subunit delta	no	yes	no
25907	TMEM158	transmembrane protein 158 (gene/pseudogene)	no	yes	no
91624	NEXN	nexilin F-actin binding protein	no	yes	no
8665	EIF3F	eukaryotic translation initiation factor 3 subunit F	no	yes	no
10480	EIF3M	eukaryotic translation initiation factor 3 subunit M	no	yes	no
79689	STEAP4	STEAP4 metalloreductase	no	no	yes
5295	PIK3R1	phosphoinositide-3-kinase regulatory subunit 1	no	yes	no
64968	MRPS6	mitochondrial ribosomal protein S6	no	yes	no
117583	PARD3B	par-3 family cell polarity regulator beta	no	yes	no
6850	SYK	spleen associated tyrosine kinase	no	yes	no
10916	MAGED2	MAGE family member D2	no	yes	no
23522	KAT6B	lysine acetyltransferase 6B	no	yes	no
144165	PRICKLE1	prickle planar cell polarity protein 1	no	yes	no
51279	C1RL	complement C1r subcomponent like	no	yes	no
64333	ARHGAP9	Rho GTPase activating protein 9	no	yes	no
29015	SLC43A3	solute carrier family 43 member 3	no	yes	no
84056	KATNAL1	katanin catalytic subunit A1 like 1	no	yes	no
10221	TRIB1	tribbles pseudokinase 1	no	no	yes
4084	MXD1	MAX dimerization protein 1	no	no	yes
23111	SPART	spartin	no	yes	no
1756	DMD	dystrophin	no	yes	no
1362	CPD	carboxypeptidase D	no	yes	no
56938	ARNTL2	aryl hydrocarbon receptor nuclear translocator like 2	no	yes	no
56890	MDM1	Mdm1 nuclear protein	no	yes	no
23658	LSM5	LSM5 homolog, U6 small nuclear RNA and mRNA degradation associated	no	yes	no
93134	ZNF561	zinc finger protein 561	no	yes	no
57126	CD177	CD177 molecule	no	no	yes
79180	EFHD2	EF-hand domain family member D2	no	yes	no
274	BIN1	bridging integrator 1	no	no	yes
27247	NFU1	NFU1 iron-sulfur cluster scaffold	no	yes	no
85027	SMIM3	small integral membrane protein 3	no	yes	no
57544	TXNDC16	thioredoxin domain containing 16	no	yes	no
23092	ARHGAP26	Rho GTPase activating protein 26	no	yes	no
3566	IL4R	interleukin 4 receptor	no	yes	no
51306	FAM13B	family with sequence similarity 13 member B	no	yes	no
433	ASGR2	asialoglycoprotein receptor 2	no	yes	no
23142	DCUN1D4	defective in cullin neddylation 1 domain containing 4	no	yes	no
5164	PDK2	pyruvate dehydrogenase kinase 2	no	yes	no
4891	SLC11A2	solute carrier family 11 member 2	no	yes	no
11182	SLC2A6	solute carrier family 2 member 6	no	yes	no
2200	FBN1	fibrillin 1	no	no	yes
26275	HIBCH	3-hydroxyisobutyryl-CoA hydrolase	no	yes	no
57085	AGTRAP	angiotensin II receptor associated protein	no	no	yes
1441	CSF3R	colony stimulating factor 3 receptor	no	yes	no
59269	HIVEP3	human immunodeficiency virus type I enhancer binding protein 3	no	yes	no
90871	DMAC1	distal membrane arm assembly complex 1	no	yes	no
10288	LILRB2	leukocyte immunoglobulin like receptor B2	no	yes	no
2769	GNA15	G protein subunit alpha 15	no	yes	no
2321	FLT1	fms related tyrosine kinase 1	no	yes	no
1604	CD55	CD55 molecule (Cromer blood group)	no	yes	no
79956	ERMP1	endoplasmic reticulum metallopeptidase 1	no	yes	no
5701	PSMC2	proteasome 26S subunit, ATPase 2	no	yes	no
9961	MVP	major vault protein	no	yes	no
5334	PLCL1	phospholipase C like 1 (inactive)	no	yes	no
57531	HACE1	HECT domain and ankyrin repeat containing E3 ubiquitin protein ligase 1	no	yes	no
4311	MME	membrane metalloendopeptidase	no	yes	no
2195	FAT1	FAT atypical cadherin 1	no	yes	no
7127	TNFAIP2	TNF alpha induced protein 2	no	yes	no
4332	MNDA	myeloid cell nuclear differentiation antigen	no	no	yes
80312	TET1	tet methylcytosine dioxygenase 1	no	no	yes
6675	UAP1	UDP-N-acetylglucosamine pyrophosphorylase 1	no	yes	no
222236	NAPEPLD	N-acyl phosphatidylethanolamine phospholipase D	no	yes	no
55332	DRAM1	DNA damage regulated autophagy modulator 1	no	no	yes
100505576	LINC00672	long intergenic non-protein coding RNA 672	no	yes	no
4794	NFKBIE	NFKB inhibitor epsilon	no	yes	no
3576	CXCL8	C-X-C motif chemokine ligand 8	no	yes	no
27346	TMEM97	transmembrane protein 97	no	yes	no
57496	MKL2	MKL1/myocardin like 2	no	yes	no
401093	MBNL1-AS1	MBNL1 antisense RNA 1	no	yes	no
64172	OSGEPL1	O-sialoglycoprotein endopeptidase like 1	no	yes	no
22898	DENND3	DENN domain containing 3	no	yes	no
4502	MT2A	metallothionein 2A	no	yes	no
604	BCL6	B cell CLL/lymphoma 6	no	no	yes
3680	ITGA9	integrin subunit alpha 9	no	no	yes
2219	FCN1	ficolin 1	no	yes	no
81579	PLA2G12A	phospholipase A2 group XIIA	no	yes	no
7296	TXNRD1	thioredoxin reductase 1	no	yes	no
3726	JUNB	JunB proto-oncogene, AP-1 transcription factor subunit	no	yes	no
79694	MANEA	mannosidase endo-alpha	no	yes	no
347902	AMIGO2	adhesion molecule with Ig like domain 2	no	yes	no
5784	PTPN14	protein tyrosine phosphatase, non-receptor type 14	no	yes	no
57326	PBXIP1	PBX homeobox interacting protein 1	no	yes	no
54210	TREM1	triggering receptor expressed on myeloid cells 1	no	no	yes
8736	MYOM1	myomesin 1	no	yes	no
55833	UBAP2	ubiquitin associated protein 2	no	yes	no
130507	UBR3	ubiquitin protein ligase E3 component n-recognin 3 (putative)	no	yes	no
6446	SGK1	serum/glucocorticoid regulated kinase 1	no	yes	no
64581	CLEC7A	C-type lectin domain containing 7A	no	yes	no
135112	NCOA7	nuclear receptor coactivator 7	no	yes	no
8175	SF3A2	splicing factor 3a subunit 2	no	yes	no
6556	SLC11A1	solute carrier family 11 member 1	no	yes	no
290	ANPEP	alanyl aminopeptidase, membrane	no	no	yes
199	AIF1	allograft inflammatory factor 1	no	yes	no
9910	RABGAP1L	RAB GTPase activating protein 1 like	no	yes	no
51411	BIN2	bridging integrator 2	no	yes	no
100652772	NNT-AS1	NNT antisense RNA 1	no	yes	no
120425	JAML	junction adhesion molecule like	no	yes	no
2207	FCER1G	Fc fragment of IgE receptor Ig	no	no	yes
671	BPI	bactericidal permeability increasing protein	yes	no	no
2926	GRSF1	G-rich RNA sequence binding factor 1	no	yes	no
101	ADAM8	ADAM metallopeptidase domain 8	no	yes	no
64780	MICAL1	microtubule associated monooxygenase, calponin and LIM domain containing 1	no	yes	no
619279	ZNF704	zinc finger protein 704	no	yes	no
4792	NFKBIA	NFKB inhibitor alpha	no	no	yes
7305	TYROBP	TYRO protein tyrosine kinase binding protein	no	yes	no
6934	TCF7L2	transcription factor 7 like 2	no	yes	no
2920	CXCL2	C-X-C motif chemokine ligand 2	no	yes	no
5777	PTPN6	protein tyrosine phosphatase, non-receptor type 6	no	yes	no
27018	BEX3	brain expressed X-linked 3	no	yes	no
3689	ITGB2	integrin subunit beta 2	no	yes	no
11168	PSIP1	PC4 and SFRS1 interacting protein 1	no	yes	no
83452	RAB33B	RAB33B, member RAS oncogene family	yes	no	no
116844	LRG1	leucine rich alpha-2-glycoprotein 1	no	no	yes
148932	MOB3C	MOB kinase activator 3C	no	yes	no
7706	TRIM25	tripartite motif containing 25	no	yes	no
3385	ICAM3	intercellular adhesion molecule 3	no	no	yes
3622	ING2	inhibitor of growth family member 2	no	yes	no
64112	MOAP1	modulator of apoptosis 1	no	yes	no
7341	SUMO1	small ubiquitin-like modifier 1	no	yes	no
1992	SERPINB1	serpin family B member 1	no	no	yes
5341	PLEK	pleckstrin	no	no	yes
133746	JMY	junction mediating and regulatory protein, p53 cofactor	no	yes	no
5473	PPBP	pro-platelet basic protein	no	yes	no
54518	APBB1IP	amyloid beta precursor protein binding family B member 1 interacting protein	no	yes	no
79752	ZFAND1	zinc finger AN1-type containing 1	no	yes	no
84695	LOXL3	lysyl oxidase like 3	no	yes	no
8972	MGAM	maltase-glucoamylase	no	no	yes
3654	IRAK1	interleukin 1 receptor associated kinase 1	no	yes	no
3709	ITPR2	inositol 1,4,5-trisphosphate receptor type 2	no	yes	no
3687	ITGAX	integrin subunit alpha X	no	yes	no
51316	PLAC8	placenta specific 8	no	yes	no
257106	ARHGAP30	Rho GTPase activating protein 30	no	yes	no
3684	ITGAM	integrin subunit alpha M	no	no	yes
55857	KIZ	kizuna centrosomal protein	no	yes	no
118788	PIK3AP1	phosphoinositide-3-kinase adaptor protein 1	no	no	yes
9666	DZIP3	DAZ interacting zinc finger protein 3	no	yes	no
196294	IMMP1L	inner mitochondrial membrane peptidase subunit 1	no	yes	no
25801	GCA	grancalcin	no	no	yes
409	ARRB2	arrestin beta 2	no	yes	no
123	PLIN2	perilipin 2	no	yes	no
10008	KCNE3	potassium voltage-gated channel subfamily E regulatory subunit 3	no	yes	no
6402	SELL	selectin L	no	yes	no
128346	C1orf162	chromosome 1 open reading frame 162	no	yes	no
3899	AFF3	AF4/FMR2 family member 3	no	yes	no
23189	KANK1	KN motif and ankyrin repeat domains 1	no	yes	no
5747	PTK2	protein tyrosine kinase 2	no	yes	no
8801	SUCLG2	succinate-CoA ligase GDP-forming beta subunit	no	yes	no
151525	WDSUB1	WD repeat, sterile alpha motif and U-box domain containing 1	no	yes	no
6892	TAPBP	TAP binding protein	no	yes	no
79884	MAP9	microtubule associated protein 9	no	yes	no
64426	SUDS3	SDS3 homolog, SIN3A corepressor complex component	no	yes	no
81603	TRIM8	tripartite motif containing 8	no	yes	no
29108	PYCARD	PYD and CARD domain containing	no	no	yes
57456	KIAA1143	KIAA1143	no	yes	no
6195	RPS6KA1	ribosomal protein S6 kinase A1	no	yes	no
10426	TUBGCP3	tubulin gamma complex associated protein 3	no	yes	no
23135	KDM6B	lysine demethylase 6B	no	yes	no
5771	PTPN2	protein tyrosine phosphatase, non-receptor type 2	no	yes	no
5239	PGM5	phosphoglucomutase 5	no	yes	no
57659	ZBTB4	zinc finger and BTB domain containing 4	no	yes	no
857	CAV1	caveolin 1	no	yes	no
6404	SELPLG	selectin P ligand	no	yes	no
124460	SNX20	sorting nexin 20	no	yes	no
9240	PNMA1	PNMA family member 1	no	yes	no
55553	SOX6	SRY-box 6	no	yes	no
22936	ELL2	elongation factor for RNA polymerase II 2	no	yes	no
51133	KCTD3	potassium channel tetramerization domain containing 3	no	yes	no
10312	TCIRG1	T cell immune regulator 1, ATPase H+ transporting V0 subunit a3	no	yes	no
23635	SSBP2	single stranded DNA binding protein 2	no	yes	no
1026	CDKN1A	cyclin dependent kinase inhibitor 1A	no	yes	no
9060	PAPSS2	3'-phosphoadenosine 5'-phosphosulfate synthase 2	no	yes	no
51069	MRPL2	mitochondrial ribosomal protein L2	no	yes	no
79887	PLBD1	phospholipase B domain containing 1	no	yes	no
6515	SLC2A3	solute carrier family 2 member 3	no	yes	no
8795	TNFRSF10B	TNF receptor superfamily member 10b	no	yes	no
10559	SLC35A1	solute carrier family 35 member A1	no	yes	no
5210	PFKFB4	6-phosphofructo-2-kinase/fructose-2,6-biphosphatase 4	no	no	yes
23601	CLEC5A	C-type lectin domain containing 5A	no	no	yes
23089	PEG10	paternally expressed 10	no	yes	no
4155	MBP	myelin basic protein	no	yes	no
89846	FGD3	FYVE, RhoGEF and PH domain containing 3	no	yes	no
92610	TIFA	TRAF interacting protein with forkhead associated domain	no	yes	no
3310	HSPA6	heat shock protein family A (Hsp70) member 6	no	yes	no
366	AQP9	aquaporin 9	no	yes	no
83937	RASSF4	Ras association domain family member 4	no	yes	no
113263	GLCCI1	glucocorticoid induced 1	no	yes	no
65220	NADK	NAD kinase	no	yes	no
5108	PCM1	pericentriolar material 1	no	yes	no
9352	TXNL1	thioredoxin like 1	no	yes	no
3772	KCNJ15	potassium voltage-gated channel subfamily J member 15	no	no	yes
1719	DHFR	dihydrofolate reductase	yes	no	no
7332	UBE2L3	ubiquitin conjugating enzyme E2 L3	no	yes	no
84649	DGAT2	diacylglycerol O-acyltransferase 2	no	yes	no
2857	GPR34	G protein-coupled receptor 34	no	yes	no
7329	UBE2I	ubiquitin conjugating enzyme E2 I	no	yes	no
3659	IRF1	interferon regulatory factor 1	no	yes	no
728	C5AR1	complement C5a receptor 1	no	no	yes
29992	PILRA	paired immunoglobin like type 2 receptor alpha	no	yes	no
391	RHOG	ras homolog family member G	no	no	yes
51318	MRPL35	mitochondrial ribosomal protein L35	no	yes	no
64098	PARVG	parvin gamma	no	yes	no
57562	CEP126	centrosomal protein 126	no	no	yes
7421	VDR	vitamin D receptor	no	yes	no
10581	IFITM2	interferon induced transmembrane protein 2	no	yes	no
54440	SASH3	SAM and SH3 domain containing 3	no	yes	no
5230	PGK1	phosphoglycerate kinase 1	no	yes	no
3176	HNMT	histamine N-methyltransferase	no	yes	no
8673	VAMP8	vesicle associated membrane protein 8	no	yes	no
27101	CACYBP	calcyclin binding protein	no	yes	no
11010	GLIPR1	GLI pathogenesis related 1	no	yes	no
89849	ATG16L2	autophagy related 16 like 2	no	yes	no
51311	TLR8	toll like receptor 8	no	yes	no
142679	DUSP19	dual specificity phosphatase 19	no	yes	no
32	ACACB	acetyl-CoA carboxylase beta	no	yes	no
2023	ENO1	enolase 1	no	yes	no
3099	HK2	hexokinase 2	no	yes	no
7088	TLE1	transducin like enhancer of split 1	no	yes	no
4790	NFKB1	nuclear factor kappa B subunit 1	no	yes	no
51449	PCYOX1	prenylcysteine oxidase 1	no	yes	no
5791	PTPRE	protein tyrosine phosphatase, receptor type E	no	yes	no
4783	NFIL3	nuclear factor, interleukin 3 regulated	no	no	yes
27303	RBMS3	RNA binding motif single stranded interacting protein 3	no	yes	no
22881	ANKRD6	ankyrin repeat domain 6	no	yes	no
6815	STYX	serine/threonine/tyrosine interacting protein	no	yes	no
53831	GPR84	G protein-coupled receptor 84	no	yes	no
4791	NFKB2	nuclear factor kappa B subunit 2	no	yes	no
7078	TIMP3	TIMP metallopeptidase inhibitor 3	no	no	yes
79633	FAT4	FAT atypical cadherin 4	no	yes	no
3553	IL1B	interleukin 1 beta	no	yes	no
7462	LAT2	linker for activation of T cells family member 2	no	yes	no
56977	STOX2	storkhead box 2	no	no	yes
1520	CTSS	cathepsin S	no	yes	no
58528	RRAGD	Ras related GTP binding D	yes	no	no
57580	PREX1	phosphatidylinositol-3,4,5-trisphosphate dependent Rac exchange factor 1	no	yes	no
6793	STK10	serine/threonine kinase 10	no	yes	no
4688	NCF2	neutrophil cytosolic factor 2	no	yes	no
64092	SAMSN1	SAM domain, SH3 domain and nuclear localization signals 1	no	no	yes
5873	RAB27A	RAB27A, member RAS oncogene family	no	no	yes
22903	BTBD3	BTB domain containing 3	no	yes	no
10970	CKAP4	cytoskeleton associated protein 4	yes	no	no
51114	ZDHHC9	zinc finger DHHC-type containing 9	no	yes	no
57584	ARHGAP21	Rho GTPase activating protein 21	no	yes	no
8863	PER3	period circadian regulator 3	no	yes	no
23531	MMD	monocyte to macrophage differentiation associated	no	yes	no
4862	NPAS2	neuronal PAS domain protein 2	no	no	yes
9946	CRYZL1	crystallin zeta like 1	no	yes	no
55120	FANCL	Fanconi anemia complementation group L	no	yes	no
30011	SH3KBP1	SH3 domain containing kinase binding protein 1	no	yes	no
4046	LSP1	lymphocyte-specific protein 1	no	yes	no
3587	IL10RA	interleukin 10 receptor subunit alpha	no	yes	no
92249	LINC01278	long intergenic non-protein coding RNA 1278	no	yes	no
23492	CBX7	chromobox 7	no	yes	no
9051	PSTPIP1	proline-serine-threonine phosphatase interacting protein 1	no	yes	no
9589	WTAP	WT1 associated protein	no	yes	no
6653	SORL1	sortilin related receptor 1	no	no	yes
26253	CLEC4E	C-type lectin domain family 4 member E	no	no	yes
10261	IGSF6	immunoglobulin superfamily member 6	no	no	yes
55082	ARGLU1	arginine and glutamate rich 1	no	yes	no
152926	PPM1K	protein phosphatase, Mg2+/Mn2+ dependent 1K	no	yes	no
259230	SGMS1	sphingomyelin synthase 1	no	yes	no
133	ADM	adrenomedullin	no	yes	no
83862	TMEM120A	transmembrane protein 120A	no	yes	no
55911	APOBR	apolipoprotein B receptor	no	no	yes
4833	NME4	NME/NM23 nucleoside diphosphate kinase 4	no	yes	no
8794	TNFRSF10C	TNF receptor superfamily member 10c	yes	no	no
83593	RASSF5	Ras association domain family member 5	no	yes	no
3958	LGALS3	galectin 3	no	yes	no
1122	CHML	CHM like, Rab escort protein 2	no	yes	no
8793	TNFRSF10D	TNF receptor superfamily member 10d	no	yes	no
54800	KLHL24	kelch like family member 24	no	yes	no
219743	TYSND1	trypsin domain containing 1	yes	no	no
8809	IL18R1	interleukin 18 receptor 1	no	yes	no
27128	CYTH4	cytohesin 4	no	yes	no
10788	IQGAP2	IQ motif containing GTPase activating protein 2	no	yes	no
1117	CHI3L2	chitinase 3 like 2	no	yes	no
11034	DSTN	destrin, actin depolymerizing factor	no	yes	no
2921	CXCL3	C-X-C motif chemokine ligand 3	no	yes	no
9702	CEP57	centrosomal protein 57	no	yes	no
116228	COX20	COX20, cytochrome c oxidase assembly factor	no	yes	no
860	RUNX2	runt related transcription factor 2	no	yes	no
9103	FCGR2C	Fc fragment of IgG receptor IIc (gene/pseudogene)	no	yes	no
143098	MPP7	membrane palmitoylated protein 7	no	yes	no
85460	ZNF518B	zinc finger protein 518B	no	yes	no
822	CAPG	capping actin protein, gelsolin like	no	no	yes
8828	NRP2	neuropilin 2	no	yes	no
79168	LILRA6	leukocyte immunoglobulin like receptor A6	no	yes	no
84293	FAM213A	family with sequence similarity 213 member A	no	yes	no
64005	MYO1G	myosin IG	no	yes	no
124935	SLC43A2	solute carrier family 43 member 2	no	yes	no
3148	HMGB2	high mobility group box 2	yes	no	no
64218	SEMA4A	semaphorin 4A	yes	no	no
7048	TGFBR2	transforming growth factor beta receptor 2	no	yes	no
51312	SLC25A37	solute carrier family 25 member 37	no	yes	no
51363	CHST15	carbohydrate sulfotransferase 15	no	yes	no
383	ARG1	arginase 1	yes	no	no
200916	RPL22L1	ribosomal protein L22 like 1	no	yes	no
54741	LEPROT	leptin receptor overlapping transcript	no	yes	no
412	STS	steroid sulfatase	no	yes	no
307	ANXA4	annexin A4	yes	no	no
23588	KLHDC2	kelch domain containing 2	no	yes	no
51101	ZC2HC1A	zinc finger C2HC-type containing 1A	no	yes	no
255488	RNF144B	ring finger protein 144B	no	no	yes
9462	RASAL2	RAS protein activator like 2	no	yes	no
55786	ZNF415	zinc finger protein 415	yes	no	no
375248	ANKRD36	ankyrin repeat domain 36	no	yes	no
1536	CYBB	cytochrome b-245 beta chain	no	no	yes
249	ALPL	alkaline phosphatase, liver/bone/kidney	yes	no	no
4778	NFE2	nuclear factor, erythroid 2	no	yes	no
221178	SPATA13	spermatogenesis associated 13	no	yes	no
9079	LDB2	LIM domain binding 2	no	no	yes
3557	IL1RN	interleukin 1 receptor antagonist	no	no	yes
241	ALOX5AP	arachidonate 5-lipoxygenase activating protein	no	no	yes
55529	PIP4P2	phosphatidylinositol-4,5-bisphosphate 4-phosphatase 2	yes	no	no
114884	OSBPL10	oxysterol binding protein like 10	no	yes	no
359845	RFLNB	refilin B	no	no	yes
126014	OSCAR	osteoclast associated, immunoglobulin-like receptor	no	no	yes
121512	FGD4	FYVE, RhoGEF and PH domain containing 4	no	yes	no
4050	LTB	lymphotoxin beta	no	yes	no
963	CD53	CD53 molecule	no	yes	no
1902	LPAR1	lysophosphatidic acid receptor 1	no	yes	no
83442	SH3BGRL3	SH3 domain binding glutamate rich protein like 3	no	yes	no
89790	SIGLEC10	sialic acid binding Ig like lectin 10	no	yes	no
85458	DIXDC1	DIX domain containing 1	no	yes	no
10673	TNFSF13B	TNF superfamily member 13b	no	yes	no
6398	SECTM1	secreted and transmembrane 1	no	yes	no
58484	NLRC4	NLR family CARD domain containing 4	no	no	yes
133418	EMB	embigin	yes	no	no
30001	ERO1A	endoplasmic reticulum oxidoreductase 1 alpha	no	no	yes
219972	MPEG1	macrophage expressed 1	no	yes	no
10507	SEMA4D	semaphorin 4D	no	yes	no
634	CEACAM1	carcinoembryonic antigen related cell adhesion molecule 1	no	no	yes
54541	DDIT4	DNA damage inducible transcript 4	no	yes	no
57639	CCDC146	coiled-coil domain containing 146	no	yes	no
92270	ATP6AP1L	ATPase H+ transporting accessory protein 1 like	no	yes	no
9473	THEMIS2	thymocyte selection associated family member 2	no	yes	no
146722	CD300LF	CD300 molecule like family member f	no	yes	no
637	BID	BH3 interacting domain death agonist	no	yes	no
339745	SPOPL	speckle type BTB/POZ protein like	no	yes	no
100131067	CKMT2-AS1	CKMT2 antisense RNA 1	no	yes	no
117247	SLC16A10	solute carrier family 16 member 10	no	no	yes
1075	CTSC	cathepsin C	no	yes	no
54458	PRR13	proline rich 13	yes	no	no
29887	SNX10	sorting nexin 10	no	no	yes
5023	P2RX1	purinergic receptor P2X 1	no	yes	no
8706	B3GALNT1	beta-1,3-N-acetylgalactosaminyltransferase 1 (globoside blood group)	no	yes	no
54918	CMTM6	CKLF like MARVEL transmembrane domain containing 6	yes	no	no
3459	IFNGR1	interferon gamma receptor 1	no	yes	no
3579	CXCR2	C-X-C motif chemokine receptor 2	no	no	yes
862	RUNX1T1	RUNX1 translocation partner 1	no	yes	no
3936	LCP1	lymphocyte cytosolic protein 1	no	yes	no
2710	GK	glycerol kinase	no	yes	no
5196	PF4	platelet factor 4	no	yes	no
285237	C3orf38	chromosome 3 open reading frame 38	no	yes	no
2752	GLUL	glutamate-ammonia ligase	no	yes	no
8553	BHLHE40	basic helix-loop-helix family member e40	no	yes	no
4329	ALDH6A1	aldehyde dehydrogenase 6 family member A1	no	yes	no
64859	NABP1	nucleic acid binding protein 1	no	yes	no
6890	TAP1	transporter 1, ATP binding cassette subfamily B member	no	yes	no
284996	RNF149	ring finger protein 149	no	no	yes
6502	SKP2	S-phase kinase associated protein 2	no	yes	no
6263	RYR3	ryanodine receptor 3	no	yes	no
23569	PADI4	peptidyl arginine deiminase 4	yes	no	no
330	BIRC3	baculoviral IAP repeat containing 3	no	yes	no
2004	ELK3	ELK3, ETS transcription factor	no	yes	no
55831	EMC3	ER membrane protein complex subunit 3	yes	no	no
11177	BAZ1A	bromodomain adjacent to zinc finger domain 1A	no	yes	no
89796	NAV1	neuron navigator 1	no	yes	no
23353	SUN1	Sad1 and UNC84 domain containing 1	yes	no	no
5937	RBMS1	RNA binding motif single stranded interacting protein 1	no	yes	no
146225	CMTM2	CKLF like MARVEL transmembrane domain containing 2	yes	no	no
79038	ZFYVE21	zinc finger FYVE-type containing 21	no	yes	no
1230	CCR1	C-C motif chemokine receptor 1	no	yes	no
150372	NFAM1	NFAT activating protein with ITAM motif 1	yes	no	no
10370	CITED2	Cbp/p300 interacting transactivator with Glu/Asp rich carboxy-terminal domain 2	no	yes	no
3240	HP	haptoglobin	no	no	yes
6091	ROBO1	roundabout guidance receptor 1	no	yes	no
10100	TSPAN2	tetraspanin 2	yes	no	no
6688	SPI1	Spi-1 proto-oncogene	no	yes	no
912	CD1D	CD1d molecule	no	yes	no
23336	SYNM	synemin	no	yes	no
7360	UGP2	UDP-glucose pyrophosphorylase 2	no	yes	no
80183	RUBCNL	RUN and cysteine rich domain containing beclin 1 interacting protein like	no	yes	no
1535	CYBA	cytochrome b-245 alpha chain	no	yes	no
5199	CFP	complement factor properdin	no	yes	no
50650	ARHGEF3	Rho guanine nucleotide exchange factor 3	no	yes	no
79901	CYBRD1	cytochrome b reductase 1	no	yes	no
2124	EVI2B	ecotropic viral integration site 2B	no	no	yes
9050	PSTPIP2	proline-serine-threonine phosphatase interacting protein 2	no	yes	no
5226	PGD	phosphogluconate dehydrogenase	no	no	yes
951	CD37	CD37 molecule	no	yes	no
9173	IL1RL1	interleukin 1 receptor like 1	no	yes	no
2212	FCGR2A	Fc fragment of IgG receptor IIa	no	yes	no
2051	EPHB6	EPH receptor B6	yes	no	no
3934	LCN2	lipocalin 2	no	no	yes
10645	CAMKK2	calcium/calmodulin dependent protein kinase kinase 2	no	yes	no
80853	KDM7A	lysine demethylase 7A	no	yes	no
5734	PTGER4	prostaglandin E receptor 4	no	yes	no
10659	CELF2	CUGBP Elav-like family member 2	no	yes	no
5294	PIK3CG	phosphatidylinositol-4,5-bisphosphate 3-kinase catalytic subunit gamma	no	yes	no
6666	SOX12	SRY-box 12	yes	no	no
57494	RIMKLB	ribosomal modification protein rimK like family member B	no	yes	no
5580	PRKCD	protein kinase C delta	no	yes	no
11314	CD300A	CD300a molecule	no	yes	no
11237	RNF24	ring finger protein 24	yes	no	no
5611	DNAJC3	DnaJ heat shock protein family (Hsp40) member C3	no	yes	no
4621	MYH3	myosin heavy chain 3	no	yes	no
144423	GLT1D1	glycosyltransferase 1 domain containing 1	yes	no	no
57558	USP35	ubiquitin specific peptidase 35	no	yes	no
3097	HIVEP2	human immunodeficiency virus type I enhancer binding protein 2	no	yes	no
60675	PROK2	prokineticin 2	no	yes	no
4217	MAP3K5	mitogen-activated protein kinase kinase kinase 5	no	yes	no
10320	IKZF1	IKAROS family zinc finger 1	no	yes	no
1794	DOCK2	dedicator of cytokinesis 2	no	yes	no
150864	FAM117B	family with sequence similarity 117 member B	no	yes	no
56261	GPCPD1	glycerophosphocholine phosphodiesterase 1	no	yes	no
1512	CTSH	cathepsin H	no	yes	no
64115	VSIR	V-set immunoregulatory receptor	no	yes	no
9111	NMI	N-myc and STAT interactor	no	yes	no
8934	RAB29	RAB29, member RAS oncogene family	no	yes	no
81671	VMP1	vacuole membrane protein 1	no	yes	no
29103	DNAJC15	DnaJ heat shock protein family (Hsp40) member C15	no	yes	no
23166	STAB1	stabilin 1	no	yes	no
65062	TMEM237	transmembrane protein 237	yes	no	no
79745	CLIP4	CAP-Gly domain containing linker protein family member 4	no	yes	no
30061	SLC40A1	solute carrier family 40 member 1	no	yes	no
5698	PSMB9	proteasome subunit beta 9	no	yes	no
8842	PROM1	prominin 1	no	yes	no
6286	S100P	S100 calcium binding protein P	no	no	yes
6645	SNTB2	syntrophin beta 2	no	yes	no
533	ATP6V0B	ATPase H+ transporting V0 subunit b	yes	no	no
64127	NOD2	nucleotide binding oligomerization domain containing 2	no	yes	no
11067	DEPP1	DEPP1, autophagy regulator	no	yes	no
54504	CPVL	carboxypeptidase, vitellogenic like	no	yes	no
942	CD86	CD86 molecule	no	yes	no
154043	CNKSR3	CNKSR family member 3	no	yes	no
79572	ATP13A3	ATPase 13A3	no	yes	no
118932	ANKRD22	ankyrin repeat domain 22	no	no	yes
53829	P2RY13	purinergic receptor P2Y13	no	yes	no
4257	MGST1	microsomal glutathione S-transferase 1	no	yes	no
84078	KBTBD7	kelch repeat and BTB domain containing 7	no	no	yes
719	C3AR1	complement C3a receptor 1	no	no	yes
121551	BTBD11	BTB domain containing 11	yes	no	no
8993	PGLYRP1	peptidoglycan recognition protein 1	yes	no	no
58191	CXCL16	C-X-C motif chemokine ligand 16	yes	no	no
79627	OGFRL1	opioid growth factor receptor like 1	no	yes	no
10409	BASP1	brain abundant membrane attached signal protein 1	yes	no	no
55013	MCUB	mitochondrial calcium uniporter dominant negative beta subunit	no	yes	no
25939	SAMHD1	SAM and HD domain containing deoxynucleoside triphosphate triphosphohydrolase 1	no	yes	no
83641	FAM107B	family with sequence similarity 107 member B	no	yes	no
22859	ADGRL1	adhesion G protein-coupled receptor L1	no	no	yes
729082	OIP5-AS1	OIP5 antisense RNA 1	no	yes	no
202	CRYBG1	crystallin beta-gamma domain containing 1	no	yes	no
9397	NMT2	N-myristoyltransferase 2	yes	no	no
10226	PLIN3	perilipin 3	yes	no	no
55640	FLVCR2	feline leukemia virus subgroup C cellular receptor family member 2	no	yes	no
2946	GSTM2	glutathione S-transferase mu 2	no	yes	no
5872	RAB13	RAB13, member RAS oncogene family	yes	no	no
195828	ZNF367	zinc finger protein 367	no	yes	no
5166	PDK4	pyruvate dehydrogenase kinase 4	no	yes	no
55672	NBPF1	NBPF member 1	no	yes	no
6282	S100A11	S100 calcium binding protein A11	yes	no	no
948	CD36	CD36 molecule	no	yes	no
57713	SFMBT2	Scm like with four mbt domains 2	yes	no	no
11123	RCAN3	RCAN family member 3	yes	no	no
137835	TMEM71	transmembrane protein 71	no	yes	no
2123	EVI2A	ecotropic viral integration site 2A	no	yes	no
10301	DLEU1	deleted in lymphocytic leukemia 1 (non-protein coding)	yes	no	no
1429	CRYZ	crystallin zeta	no	yes	no
56981	PRDM11	PR/SET domain 11	no	yes	no
151556	GPR155	G protein-coupled receptor 155	no	yes	no
10125	RASGRP1	RAS guanyl releasing protein 1	yes	no	no
9120	SLC16A6	solute carrier family 16 member 6	no	yes	no
153222	CREBRF	CREB3 regulatory factor	no	yes	no
10855	HPSE	heparanase	no	yes	no
253782	CERS6	ceramide synthase 6	no	yes	no
2113	ETS1	ETS proto-oncogene 1, transcription factor	yes	no	no
1806	DPYD	dihydropyrimidine dehydrogenase	no	yes	no
3575	IL7R	interleukin 7 receptor	yes	no	no
283209	PGM2L1	phosphoglucomutase 2 like 1	no	yes	no
8718	TNFRSF25	TNF receptor superfamily member 25	yes	no	no
8660	IRS2	insulin receptor substrate 2	no	yes	no
2997	GYS1	glycogen synthase 1	yes	no	no
978	CDA	cytidine deaminase	yes	no	no
2534	FYN	FYN proto-oncogene, Src family tyrosine kinase	yes	no	no
3673	ITGA2	integrin subunit alpha 2	no	yes	no
23241	PACS2	phosphofurin acidic cluster sorting protein 2	yes	no	no
664	BNIP3	BCL2 interacting protein 3	no	yes	no
55176	SEC61A2	Sec61 translocon alpha 2 subunit	yes	no	no
23254	KAZN	kazrin, periplakin interacting protein	yes	no	no
729230	CCR2	C-C motif chemokine receptor 2	no	yes	no
57633	LRRN1	leucine rich repeat neuronal 1	yes	no	no
83999	KREMEN1	kringle containing transmembrane protein 1	yes	no	no
5768	QSOX1	quiescin sulfhydryl oxidase 1	yes	no	no
51422	PRKAG2	protein kinase AMP-activated non-catalytic subunit gamma 2	no	yes	no
5274	SERPINI1	serpin family I member 1	no	yes	no
962	CD48	CD48 molecule	no	yes	no
5004	ORM1	orosomucoid 1	yes	no	no
586	BCAT1	branched chain amino acid transaminase 1	yes	no	no
9332	CD163	CD163 molecule	no	yes	no
55600	ITLN1	intelectin 1	no	yes	no
51616	TAF9B	TATA-box binding protein associated factor 9b	no	yes	no
820	CAMP	cathelicidin antimicrobial peptide	yes	no	no
64207	IRF2BPL	interferon regulatory factor 2 binding protein like	yes	no	no
753	LDLRAD4	low density lipoprotein receptor class A domain containing 4	no	yes	no
3059	HCLS1	hematopoietic cell-specific Lyn substrate 1	no	yes	no
25934	NIPSNAP3A	nipsnap homolog 3A	no	yes	no
9732	DOCK4	dedicator of cytokinesis 4	no	yes	no
1176	AP3S1	adaptor related protein complex 3 sigma 1 subunit	yes	no	no
359948	IRF2BP2	interferon regulatory factor 2 binding protein 2	no	yes	no
283897	C16orf54	chromosome 16 open reading frame 54	no	yes	no
5335	PLCG1	phospholipase C gamma 1	yes	no	no
57396	CLK4	CDC like kinase 4	no	yes	no
3937	LCP2	lymphocyte cytosolic protein 2	no	yes	no
80315	CPEB4	cytoplasmic polyadenylation element binding protein 4	no	yes	no
2982	GUCY1A1	guanylate cyclase 1 soluble subunit alpha 1	no	yes	no
321	APBA2	amyloid beta precursor protein binding family A member 2	yes	no	no
92126	DSEL	dermatan sulfate epimerase like	no	yes	no
9586	CREB5	cAMP responsive element binding protein 5	no	yes	no
8942	KYNU	kynureninase	no	yes	no
2210	FCGR1B	Fc fragment of IgG receptor Ib	no	yes	no
8395	PIP5K1B	phosphatidylinositol-4-phosphate 5-kinase type 1 beta	no	yes	no
64231	MS4A6A	membrane spanning 4-domains A6A	no	yes	no
7052	TGM2	transglutaminase 2	no	yes	no
444	ASPH	aspartate beta-hydroxylase	yes	no	no
3142	HLX	H2.0 like homeobox	yes	no	no
2526	FUT4	fucosyltransferase 4	yes	no	no
81624	DIAPH3	diaphanous related formin 3	no	yes	no
1545	CYP1B1	cytochrome P450 family 1 subfamily B member 1	no	yes	no
2683	B4GALT1	beta-1,4-galactosyltransferase 1	no	yes	no
5578	PRKCA	protein kinase C alpha	no	yes	no
54876	DCAF16	DDB1 and CUL4 associated factor 16	no	yes	no
8829	NRP1	neuropilin 1	no	yes	no
256435	ST6GALNAC3	ST6 N-acetylgalactosaminide alpha-2,6-sialyltransferase 3	yes	no	no
9595	CYTIP	cytohesin 1 interacting protein	no	yes	no
5525	PPP2R5A	protein phosphatase 2 regulatory subunit B'alpha	yes	no	no
5328	PLAU	plasminogen activator, urokinase	no	no	yes
5836	PYGL	glycogen phosphorylase L	yes	no	no
54843	SYTL2	synaptotagmin like 2	yes	no	no
84641	MFSD14B	major facilitator superfamily domain containing 14B	yes	no	no
8778	SIGLEC5	sialic acid binding Ig like lectin 5	yes	no	no
10123	ARL4C	ADP ribosylation factor like GTPase 4C	no	no	yes
55356	SLC22A15	solute carrier family 22 member 15	yes	no	no
23764	MAFF	MAF bZIP transcription factor F	no	yes	no
8895	CPNE3	copine 3	yes	no	no
80212	CCDC92	coiled-coil domain containing 92	yes	no	no
1436	CSF1R	colony stimulating factor 1 receptor	no	yes	no
10964	IFI44L	interferon induced protein 44 like	no	yes	no
23643	LY96	lymphocyte antigen 96	no	yes	no
9953	HS3ST3B1	heparan sulfate-glucosamine 3-sulfotransferase 3B1	no	yes	no
5337	PLD1	phospholipase D1	no	no	yes
26996	GPR160	G protein-coupled receptor 160	no	no	yes
4818	NKG7	natural killer cell granule protein 7	no	no	yes
51015	ISOC1	isochorismatase domain containing 1	no	yes	no
23150	FRMD4B	FERM domain containing 4B	no	yes	no
3669	ISG20	interferon stimulated exonuclease gene 20	no	yes	no
55552	ZNF823	zinc finger protein 823	yes	no	no
1043	CD52	CD52 molecule	no	yes	no
11244	ZHX1	zinc fingers and homeoboxes 1	no	yes	no
254042	METAP1D	methionyl aminopeptidase type 1D, mitochondrial	yes	no	no
8935	SKAP2	src kinase associated phosphoprotein 2	no	yes	no
7029	TFDP2	transcription factor Dp-2	no	yes	no
9509	ADAMTS2	ADAM metallopeptidase with thrombospondin type 1 motif 2	no	yes	no
7644	ZNF91	zinc finger protein 91	yes	no	no
22856	CHSY1	chondroitin sulfate synthase 1	yes	no	no
84002	B3GNT5	UDP-GlcNAc:betaGal beta-1,3-N-acetylglucosaminyltransferase 5	no	no	yes
4712	NDUFB6	NADH:ubiquinone oxidoreductase subunit B6	yes	no	no
8843	HCAR3	hydroxycarboxylic acid receptor 3	no	yes	no
157506	RDH10	retinol dehydrogenase 10	no	yes	no
266747	RGL4	ral guanine nucleotide dissociation stimulator like 4	yes	no	no
1903	S1PR3	sphingosine-1-phosphate receptor 3	no	yes	no
4317	MMP8	matrix metallopeptidase 8	yes	no	no
155038	GIMAP8	GTPase, IMAP family member 8	no	yes	no
10797	MTHFD2	methylenetetrahydrofolate dehydrogenase (NADP+ dependent) 2, methenyltetrahydrofolate cyclohydrolase	no	yes	no
7351	UCP2	uncoupling protein 2	no	yes	no
158219	TTC39B	tetratricopeptide repeat domain 39B	yes	no	no
2791	GNG11	G protein subunit gamma 11	no	yes	no
27180	SIGLEC9	sialic acid binding Ig like lectin 9	yes	no	no
152485	ZNF827	zinc finger protein 827	yes	no	no
51339	DACT1	dishevelled binding antagonist of beta catenin 1	yes	no	no
9975	NR1D2	nuclear receptor subfamily 1 group D member 2	no	yes	no
10154	PLXNC1	plexin C1	no	yes	no
57089	ENTPD7	ectonucleoside triphosphate diphosphohydrolase 7	yes	no	no
6352	CCL5	C-C motif chemokine ligand 5	no	yes	no
7782	SLC30A4	solute carrier family 30 member 4	yes	no	no
1281	COL3A1	collagen type III alpha 1 chain	no	yes	no
5055	SERPINB2	serpin family B member 2	no	yes	no
6039	RNASE6	ribonuclease A family member k6	no	yes	no
58475	MS4A7	membrane spanning 4-domains A7	no	yes	no
3429	IFI27	interferon alpha inducible protein 27	no	yes	no
2908	NR3C1	nuclear receptor subfamily 3 group C member 1	no	yes	no
6036	RNASE2	ribonuclease A family member 2	yes	no	no
64344	HIF3A	hypoxia inducible factor 3 alpha subunit	no	yes	no
1241	LTB4R	leukotriene B4 receptor	yes	no	no
10562	OLFM4	olfactomedin 4	no	no	yes
81704	DOCK8	dedicator of cytokinesis 8	no	yes	no
83667	SESN2	sestrin 2	yes	no	no
51175	TUBE1	tubulin epsilon 1	no	yes	no
3428	IFI16	interferon gamma inducible protein 16	no	yes	no
7852	CXCR4	C-X-C motif chemokine receptor 4	no	yes	no
160897	GPR180	G protein-coupled receptor 180	yes	no	no
3417	IDH1	isocitrate dehydrogenase (NADP(+)) 1, cytosolic	no	yes	no
91612	CHURC1	churchill domain containing 1	no	yes	no
8837	CFLAR	CASP8 and FADD like apoptosis regulator	no	yes	no
2634	GBP2	guanylate binding protein 2	no	yes	no
388789	SMIM26	small integral membrane protein 26	yes	no	no
660	BMX	BMX non-receptor tyrosine kinase	yes	no	no
4739	NEDD9	neural precursor cell expressed, developmentally down-regulated 9	no	yes	no
56882	CDC42SE1	CDC42 small effector 1	no	yes	no
6925	TCF4	transcription factor 4	no	yes	no
100133941	CD24	CD24 molecule	no	no	yes
85407	NKD1	naked cuticle homolog 1	yes	no	no
285590	SH3PXD2B	SH3 and PX domains 2B	yes	no	no
8667	EIF3H	eukaryotic translation initiation factor 3 subunit H	no	yes	no
10092	ARPC5	actin related protein 2/3 complex subunit 5	yes	no	no
8740	TNFSF14	TNF superfamily member 14	yes	no	no
9231	DLG5	discs large MAGUK scaffold protein 5	yes	no	no
4057	LTF	lactotransferrin	no	no	yes
5208	PFKFB2	6-phosphofructo-2-kinase/fructose-2,6-biphosphatase 2	yes	no	no
441168	CALHM6	calcium homeostasis modulator family member 6	no	yes	no
23230	VPS13A	vacuolar protein sorting 13 homolog A	no	yes	no
1089	CEACAM4	carcinoembryonic antigen related cell adhesion molecule 4	yes	no	no
57504	MTA3	metastasis associated 1 family member 3	yes	no	no
23401	FRAT2	FRAT2, WNT signaling pathway regulator	yes	no	no
4603	MYBL1	MYB proto-oncogene like 1	yes	no	no
50856	CLEC4A	C-type lectin domain family 4 member A	no	yes	no
4353	MPO	myeloperoxidase	yes	no	no
29116	MYLIP	myosin regulatory light chain interacting protein	no	yes	no
54443	ANLN	anillin actin binding protein	no	no	yes
64927	TTC23	tetratricopeptide repeat domain 23	no	yes	no
1731	SEPT1	septin 1	yes	no	no
154214	RNF217	ring finger protein 217	yes	no	no
10635	RAD51AP1	RAD51 associated protein 1	yes	no	no
221	ALDH3B1	aldehyde dehydrogenase 3 family member B1	yes	no	no
9468	PCYT1B	phosphate cytidylyltransferase 1, choline, beta	no	yes	no
114801	TMEM200A	transmembrane protein 200A	yes	no	no
2213	FCGR2B	Fc fragment of IgG receptor IIb	no	yes	no
57573	ZNF471	zinc finger protein 471	yes	no	no
25797	QPCT	glutaminyl-peptide cyclotransferase	yes	no	no
79772	MCTP1	multiple C2 and transmembrane domain containing 1	no	yes	no
1991	ELANE	elastase, neutrophil expressed	yes	no	no
57136	APMAP	adipocyte plasma membrane associated protein	yes	no	no
2745	GLRX	glutaredoxin	yes	no	no
10313	RTN3	reticulon 3	yes	no	no
58476	TP53INP2	tumor protein p53 inducible nuclear protein 2	yes	no	no
81831	NETO2	neuropilin and tolloid like 2	yes	no	no
2632	GBE1	1,4-alpha-glucan branching enzyme 1	yes	no	no
7840	ALMS1	ALMS1, centrosome and basal body associated protein	yes	no	no
6304	SATB1	SATB homeobox 1	yes	no	no
22846	VASH1	vasohibin 1	no	yes	no
4255	MGMT	O-6-methylguanine-DNA methyltransferase	yes	no	no
6573	SLC19A1	solute carrier family 19 member 1	yes	no	no
283551	LINC01588	long intergenic non-protein coding RNA 1588	yes	no	no
11344	TWF2	twinfilin actin binding protein 2	yes	no	no
22921	MSRB2	methionine sulfoxide reductase B2	yes	no	no
8291	DYSF	dysferlin	yes	no	no
51099	ABHD5	abhydrolase domain containing 5	yes	no	no
3015	H2AFZ	H2A histone family member Z	yes	no	no
57463	AMIGO1	adhesion molecule with Ig like domain 1	yes	no	no
84628	NTNG2	netrin G2	yes	no	no
80216	ALPK1	alpha kinase 1	yes	no	no
9516	LITAF	lipopolysaccharide induced TNF factor	yes	no	no
79895	ATP8B4	ATPase phospholipid transporting 8B4 (putative)	yes	no	no
8497	PPFIA4	PTPRF interacting protein alpha 4	yes	no	no
6275	S100A4	S100 calcium binding protein A4	no	no	yes
57210	SLC45A4	solute carrier family 45 member 4	yes	no	no
9055	PRC1	protein regulator of cytokinesis 1	no	yes	no
91056	AP5B1	adaptor related protein complex 5 beta 1 subunit	yes	no	no
25966	C2CD2	C2 calcium dependent domain containing 2	yes	no	no
121260	SLC15A4	solute carrier family 15 member 4	yes	no	no
158747	MOSPD2	motile sperm domain containing 2	yes	no	no
221188	ADGRG5	adhesion G protein-coupled receptor G5	yes	no	no
4128	MAOA	monoamine oxidase A	no	yes	no
814	CAMK4	calcium/calmodulin dependent protein kinase IV	yes	no	no
969	CD69	CD69 molecule	no	yes	no
6875	TAF4B	TATA-box binding protein associated factor 4b	yes	no	no
81539	SLC38A1	solute carrier family 38 member 1	yes	no	no
144571	A2M-AS1	A2M antisense RNA 1	yes	no	no
2358	FPR2	formyl peptide receptor 2	yes	no	no
6590	SLPI	secretory leukocyte peptidase inhibitor	yes	no	no
1669	DEFA4	defensin alpha 4	yes	no	no
2352	FOLR3	folate receptor 3	yes	no	no
1911	PHC1	polyhomeotic homolog 1	yes	no	no
23002	DAAM1	dishevelled associated activator of morphogenesis 1	no	yes	no
79650	USB1	U6 snRNA biogenesis phosphodiesterase 1	yes	no	no
11031	RAB31	RAB31, member RAS oncogene family	yes	no	no
130916	MTERF4	mitochondrial transcription termination factor 4	yes	no	no
211	ALAS1	5'-aminolevulinate synthase 1	yes	no	no
79848	CSPP1	centrosome and spindle pole associated protein 1	yes	no	no
55884	WSB2	WD repeat and SOCS box containing 2	yes	no	no
440145	MZT1	mitotic spindle organizing protein 1	yes	no	no
28951	TRIB2	tribbles pseudokinase 2	yes	no	no
3667	IRS1	insulin receptor substrate 1	yes	no	no
57685	CACHD1	cache domain containing 1	yes	no	no
4648	MYO7B	myosin VIIB	yes	no	no
2867	FFAR2	free fatty acid receptor 2	yes	no	no
6431	SRSF6	serine and arginine rich splicing factor 6	no	yes	no
83716	CRISPLD2	cysteine rich secretory protein LCCL domain containing 2	yes	no	no
23098	SARM1	sterile alpha and TIR motif containing 1	yes	no	no
890	CCNA2	cyclin A2	yes	no	no
11328	FKBP9	FK506 binding protein 9	yes	no	no
10917	BTNL3	butyrophilin like 3	yes	no	no
80824	DUSP16	dual specificity phosphatase 16	yes	no	no
566	AZU1	azurocidin 1	yes	no	no
23500	DAAM2	dishevelled associated activator of morphogenesis 2	yes	no	no
9540	TP53I3	tumor protein p53 inducible protein 3	yes	no	no
8857	FCGBP	Fc fragment of IgG binding protein	no	no	yes
1050	CEBPA	CCAAT enhancer binding protein alpha	yes	no	no
7074	TIAM1	T cell lymphoma invasion and metastasis 1	yes	no	no
6775	STAT4	signal transducer and activator of transcription 4	yes	no	no
8743	TNFSF10	TNF superfamily member 10	no	yes	no
162972	ZNF550	zinc finger protein 550	yes	no	no
3930	LBR	lamin B receptor	yes	no	no
84671	ZNF347	zinc finger protein 347	yes	no	no
932	MS4A3	membrane spanning 4-domains A3	yes	no	no
5899	RALB	RAS like proto-oncogene B	yes	no	no
65982	ZSCAN18	zinc finger and SCAN domain containing 18	yes	no	no
7056	THBD	thrombomodulin	yes	no	no
84765	ZNF577	zinc finger protein 577	yes	no	no
3268	AGFG2	ArfGAP with FG repeats 2	yes	no	no
11240	PADI2	peptidyl arginine deiminase 2	yes	no	no
1796	DOK1	docking protein 1	yes	no	no
2335	FN1	fibronectin 1	no	yes	no
51301	GCNT4	glucosaminyl (N-acetyl) transferase 4, core 2	yes	no	no
4070	TACSTD2	tumor associated calcium signal transducer 2	yes	no	no
5355	PLP2	proteolipid protein 2	yes	no	no
9882	TBC1D4	TBC1 domain family member 4	yes	no	no
58160	NFE4	nuclear factor, erythroid 4	yes	no	no
199221	DZIP1L	DAZ interacting zinc finger protein 1 like	yes	no	no
29909	GPR171	G protein-coupled receptor 171	yes	no	no
5583	PRKCH	protein kinase C eta	yes	no	no
195827	AAED1	AhpC/TSA antioxidant enzyme domain containing 1	yes	no	no
140612	ZFP28	ZFP28 zinc finger protein	yes	no	no
79623	GALNT14	polypeptide N-acetylgalactosaminyltransferase 14	yes	no	no
378938	MALAT1	metastasis associated lung adenocarcinoma transcript 1 (non-protein coding)	no	yes	no
8560	DEGS1	delta 4-desaturase, sphingolipid 1	yes	no	no
79057	PRRG3	proline rich and Gla domain 3	yes	no	no
100128782	LINC00476	long intergenic non-protein coding RNA 476	yes	no	no
10781	ZNF266	zinc finger protein 266	yes	no	no
4973	OLR1	oxidized low density lipoprotein receptor 1	yes	no	no
51205	ACP6	acid phosphatase 6, lysophosphatidic	yes	no	no
207063	DHRSX	dehydrogenase/reductase X-linked	yes	no	no
55769	ZNF83	zinc finger protein 83	yes	no	no
81602	CDADC1	cytidine and dCMP deaminase domain containing 1	yes	no	no
65983	GRAMD2B	GRAM domain containing 2B	yes	no	no
4051	CYP4F3	cytochrome P450 family 4 subfamily F member 3	yes	no	no
58499	ZNF462	zinc finger protein 462	yes	no	no
706	TSPO	translocator protein	yes	no	no
90693	CCDC126	coiled-coil domain containing 126	yes	no	no
1265	CNN2	calponin 2	yes	no	no
3624	INHBA	inhibin beta A subunit	yes	no	no
54682	MANSC1	MANSC domain containing 1	yes	no	no
1803	DPP4	dipeptidyl peptidase 4	yes	no	no
8836	GGH	gamma-glutamyl hydrolase	yes	no	no
51466	EVL	Enah/Vasp-like	yes	no	no
100506866	TTN-AS1	TTN antisense RNA 1	yes	no	no
683	BST1	bone marrow stromal cell antigen 1	yes	no	no
91694	LONRF1	LON peptidase N-terminal domain and ring finger 1	yes	no	no
345462	ZNF879	zinc finger protein 879	yes	no	no
51	ACOX1	acyl-CoA oxidase 1	yes	no	no
10493	VAT1	vesicle amine transport 1	yes	no	no
65258	MPPE1	metallophosphoesterase 1	yes	no	no
57134	MAN1C1	mannosidase alpha class 1C member 1	yes	no	no
8313	AXIN2	axin 2	yes	no	no
8825	LIN7A	lin-7 homolog A, crumbs cell polarity complex component	yes	no	no
51203	NUSAP1	nucleolar and spindle associated protein 1	yes	no	no
389831	LOC389831	uncharacterized LOC389831	yes	no	no
10289	EIF1B	eukaryotic translation initiation factor 1B	yes	no	no
152518	NFXL1	nuclear transcription factor, X-box binding like 1	yes	no	no
10750	GRAP	GRB2 related adaptor protein	yes	no	no
10112	KIF20A	kinesin family member 20A	yes	no	no
10610	ST6GALNAC2	ST6 N-acetylgalactosaminide alpha-2,6-sialyltransferase 2	yes	no	no
6509	SLC1A4	solute carrier family 1 member 4	yes	no	no
689	BTF3	basic transcription factor 3	yes	no	no
5273	SERPINB10	serpin family B member 10	yes	no	no
5125	PCSK5	proprotein convertase subtilisin/kexin type 5	yes	no	no
6095	RORA	RAR related orphan receptor A	yes	no	no
57683	ZDBF2	zinc finger DBF-type containing 2	yes	no	no
146712	B3GNTL1	UDP-GlcNAc:betaGal beta-1,3-N-acetylglucosaminyltransferase like 1	yes	no	no
10207	PATJ	PATJ, crumbs cell polarity complex component	yes	no	no
55296	TBC1D19	TBC1 domain family member 19	yes	no	no
440993	MIR570HG	MIR570 host gene	yes	no	no
762	CA4	carbonic anhydrase 4	yes	no	no
29855	UBN1	ubinuclein 1	yes	no	no
64078	SLC28A3	solute carrier family 28 member 3	yes	no	no
1053	CEBPE	CCAAT enhancer binding protein epsilon	yes	no	no
23139	MAST2	microtubule associated serine/threonine kinase 2	yes	no	no
54496	PRMT7	protein arginine methyltransferase 7	yes	no	no
2822	GPLD1	glycosylphosphatidylinositol specific phospholipase D1	yes	no	no
1901	S1PR1	sphingosine-1-phosphate receptor 1	yes	no	no
10144	FAM13A	family with sequence similarity 13 member A	yes	no	no
921	CD5	CD5 molecule	yes	no	no
3920	LAMP2	lysosomal associated membrane protein 2	yes	no	no
2078	ERG	ERG, ETS transcription factor	yes	no	no
112942	CFAP36	cilia and flagella associated protein 36	yes	no	no
2821	GPI	glucose-6-phosphate isomerase	yes	no	no
3482	IGF2R	insulin like growth factor 2 receptor	yes	no	no
7016	TESK1	testis associated actin remodelling kinase 1	yes	no	no
283149	BCL9L	B cell CLL/lymphoma 9 like	yes	no	no
388228	SBK1	SH3 domain binding kinase 1	yes	no	no
200734	SPRED2	sprouty related EVH1 domain containing 2	yes	no	no
80127	BBOF1	basal body orientation factor 1	yes	no	no
983	CDK1	cyclin dependent kinase 1	yes	no	no
5775	PTPN4	protein tyrosine phosphatase, non-receptor type 4	yes	no	no
6518	SLC2A5	solute carrier family 2 member 5	yes	no	no
55617	TASP1	taspase 1	yes	no	no
9334	B4GALT5	beta-1,4-galactosyltransferase 5	yes	no	no
116151	FAM210B	family with sequence similarity 210 member B	yes	no	no
1774	DNASE1L1	deoxyribonuclease 1 like 1	yes	no	no
59338	PLEKHA1	pleckstrin homology domain containing A1	yes	no	no
2237	FEN1	flap structure-specific endonuclease 1	yes	no	no
116028	RMI2	RecQ mediated genome instability 2	yes	no	no
57605	PITPNM2	phosphatidylinositol transfer protein membrane associated 2	yes	no	no
688	KLF5	Kruppel like factor 5	yes	no	no
51176	LEF1	lymphoid enhancer binding factor 1	yes	no	no
7263	TST	thiosulfate sulfurtransferase	yes	no	no
338440	ANO9	anoctamin 9	yes	no	no
79616	CCNJL	cyclin J like	yes	no	no
140803	TRPM6	transient receptor potential cation channel subfamily M member 6	yes	no	no
9989	PPP4R1	protein phosphatase 4 regulatory subunit 1	yes	no	no
5236	PGM1	phosphoglucomutase 1	yes	no	no
11138	TBC1D8	TBC1 domain family member 8	yes	no	no
51734	MSRB1	methionine sulfoxide reductase B1	yes	no	no
55165	CEP55	centrosomal protein 55	yes	no	no
51427	ZNF107	zinc finger protein 107	yes	no	no
22875	ENPP4	ectonucleotide pyrophosphatase/phosphodiesterase 4	yes	no	no
57520	HECW2	HECT, C2 and WW domain containing E3 ubiquitin protein ligase 2	yes	no	no
4082	MARCKS	myristoylated alanine rich protein kinase C substrate	yes	no	no
152007	GLIPR2	GLI pathogenesis related 2	yes	no	no
286144	TRIQK	triple QxxK/R motif containing	yes	no	no
84803	GPAT3	glycerol-3-phosphate acyltransferase 3	yes	no	no
221184	CPNE2	copine 2	yes	no	no
100506392	SLC16A1-AS1	SLC16A1 antisense RNA 1	yes	no	no
84433	CARD11	caspase recruitment domain family member 11	yes	no	no
65981	CAPRIN2	caprin family member 2	yes	no	no
914	CD2	CD2 molecule	yes	no	no
55876	GSDMB	gasdermin B	yes	no	no
51733	UPB1	beta-ureidopropionase 1	yes	no	no
10161	LPAR6	lysophosphatidic acid receptor 6	yes	no	no
2625	GATA3	GATA binding protein 3	yes	no	no
11130	ZWINT	ZW10 interacting kinetochore protein	yes	no	no
9806	SPOCK2	SPARC (osteonectin), cwcv and kazal like domains proteoglycan 2	yes	no	no
84164	ASCC2	activating signal cointegrator 1 complex subunit 2	yes	no	no
1236	CCR7	C-C motif chemokine receptor 7	yes	no	no
5509	PPP1R3D	protein phosphatase 1 regulatory subunit 3D	yes	no	no
2887	GRB10	growth factor receptor bound protein 10	yes	no	no
84067	FAM160A2	family with sequence similarity 160 member A2	yes	no	no
8445	DYRK2	dual specificity tyrosine phosphorylation regulated kinase 2	yes	no	no
414	ARSD	arylsulfatase D	yes	no	no
6272	SORT1	sortilin 1	yes	no	no
4048	LTA4H	leukotriene A4 hydrolase	yes	no	no
5351	PLOD1	procollagen-lysine,2-oxoglutarate 5-dioxygenase 1	yes	no	no
283417	DPY19L2	dpy-19 like 2	yes	no	no
390595	UBAP1L	ubiquitin associated protein 1 like	yes	no	no
596	BCL2	BCL2, apoptosis regulator	yes	no	no
3382	ICA1	islet cell autoantigen 1	yes	no	no
2334	AFF2	AF4/FMR2 family member 2	yes	no	no
8438	RAD54L	RAD54 like	yes	no	no
55277	FGGY	FGGY carbohydrate kinase domain containing	yes	no	no
2996	GYPE	glycophorin E (MNS blood group)	yes	no	no
114899	C1QTNF3	C1q and TNF related 3	yes	no	no
92106	OXNAD1	oxidoreductase NAD binding domain containing 1	yes	no	no
10838	ZNF275	zinc finger protein 275	yes	no	no
2992	GYG1	glycogenin 1	yes	no	no
128239	IQGAP3	IQ motif containing GTPase activating protein 3	yes	no	no
9914	ATP2C2	ATPase secretory pathway Ca2+ transporting 2	yes	no	no
93129	ORAI3	ORAI calcium release-activated calcium modulator 3	yes	no	no
4773	NFATC2	nuclear factor of activated T cells 2	yes	no	no
6947	TCN1	transcobalamin 1	yes	no	no
55711	FAR2	fatty acyl-CoA reductase 2	yes	no	no
113130	CDCA5	cell division cycle associated 5	yes	no	no
729991	BORCS8	BLOC-1 related complex subunit 8	yes	no	no
57198	ATP8B2	ATPase phospholipid transporting 8B2	yes	no	no
26119	LDLRAP1	low density lipoprotein receptor adaptor protein 1	yes	no	no
3710	ITPR3	inositol 1,4,5-trisphosphate receptor type 3	yes	no	no
122953	JDP2	Jun dimerization protein 2	yes	no	no
84254	CAMKK1	calcium/calmodulin dependent protein kinase kinase 1	yes	no	no
9236	CCPG1	cell cycle progression 1	yes	no	no
81563	C1orf21	chromosome 1 open reading frame 21	yes	no	no
5754	PTK7	protein tyrosine kinase 7 (inactive)	yes	no	no
11118	BTN3A2	butyrophilin subfamily 3 member A2	yes	no	no
9537	TP53I11	tumor protein p53 inducible protein 11	yes	no	no
84441	MAML2	mastermind like transcriptional coactivator 2	yes	no	no
332	BIRC5	baculoviral IAP repeat containing 5	yes	no	no
55180	LINS1	lines homolog 1	yes	no	no
2550	GABBR1	gamma-aminobutyric acid type B receptor subunit 1	yes	no	no
2027	ENO3	enolase 3	yes	no	no
2947	GSTM3	glutathione S-transferase mu 3	yes	no	no
9495	AKAP5	A-kinase anchoring protein 5	yes	no	no
7059	THBS3	thrombospondin 3	yes	no	no
6241	RRM2	ribonucleotide reductase regulatory subunit M2	yes	no	no
1308	COL17A1	collagen type XVII alpha 1 chain	yes	no	no
9249	DHRS3	dehydrogenase/reductase 3	yes	no	no
26053	AUTS2	AUTS2, activator of transcription and developmental regulator	yes	no	no
200931	SLC51A	solute carrier family 51 alpha subunit	yes	no	no
6102	RP2	RP2, ARL3 GTPase activating protein	yes	no	no
7436	VLDLR	very low density lipoprotein receptor	yes	no	no
472	ATM	ATM serine/threonine kinase	yes	no	no
79801	SHCBP1	SHC binding and spindle associated 1	yes	no	no
9768	PCLAF	PCNA clamp associated factor	yes	no	no
10613	ERLIN1	ER lipid raft associated 1	yes	no	no
81794	ADAMTS10	ADAM metallopeptidase with thrombospondin type 1 motif 10	yes	no	no
80005	DOCK5	dedicator of cytokinesis 5	yes	no	no
3759	KCNJ2	potassium voltage-gated channel subfamily J member 2	yes	no	no
10219	KLRG1	killer cell lectin like receptor G1	yes	no	no
400242	DICER1-AS1	DICER1 antisense RNA 1	yes	no	no
57194	ATP10A	ATPase phospholipid transporting 10A (putative)	yes	no	no
440603	BCL2L15	BCL2 like 15	yes	no	no
23095	KIF1B	kinesin family member 1B	yes	no	no
10384	BTN3A3	butyrophilin subfamily 3 member A3	yes	no	no
27243	CHMP2A	charged multivesicular body protein 2A	yes	no	no
3613	IMPA2	inositol monophosphatase 2	yes	no	no
25798	BRI3	brain protein I3	yes	no	no
54583	EGLN1	egl-9 family hypoxia inducible factor 1	yes	no	no
8772	FADD	Fas associated via death domain	yes	no	no
400713	ZNF880	zinc finger protein 880	yes	no	no
3001	GZMA	granzyme A	yes	no	no
9895	TECPR2	tectonin beta-propeller repeat containing 2	yes	no	no
23515	MORC3	MORC family CW-type zinc finger 3	yes	no	no
146223	CMTM4	CKLF like MARVEL transmembrane domain containing 4	yes	no	no
441733	PRKXP1	protein kinase, X-linked, pseudogene 1	yes	no	no
26777	SNORA71A	small nucleolar RNA, H/ACA box 71A	yes	no	no
10335	MRVI1	murine retrovirus integration site 1 homolog	yes	no	no
4063	LY9	lymphocyte antigen 9	yes	no	no
22932	POMZP3	POM121 and ZP3 fusion	yes	no	no
28991	COMMD5	COMM domain containing 5	yes	no	no
114836	SLAMF6	SLAM family member 6	yes	no	no
864	RUNX3	runt related transcription factor 3	yes	no	no
55423	SIRPG	signal regulatory protein gamma	yes	no	no
22824	HSPA4L	heat shock protein family A (Hsp70) member 4 like	yes	no	no
23015	GOLGA8A	golgin A8 family member A	yes	no	no
5021	OXTR	oxytocin receptor	yes	no	no
8287	USP9Y	ubiquitin specific peptidase 9, Y-linked	yes	no	no
7295	TXN	thioredoxin	yes	no	no
125058	TBC1D16	TBC1 domain family member 16	yes	no	no
390927	ZNF793	zinc finger protein 793	yes	no	no
64919	BCL11B	B cell CLL/lymphoma 11B	yes	no	no
29128	UHRF1	ubiquitin like with PHD and ring finger domains 1	yes	no	no
149628	PYHIN1	pyrin and HIN domain family member 1	yes	no	no
1514	CTSL	cathepsin L	yes	no	no
8187	ZNF239	zinc finger protein 239	yes	no	no
91663	MYADM	myeloid associated differentiation marker	yes	no	no
3490	IGFBP7	insulin like growth factor binding protein 7	yes	no	no
83988	NCALD	neurocalcin delta	yes	no	no
27141	CIDEB	cell death-inducing DFFA-like effector b	yes	no	no
79134	TMEM185B	transmembrane protein 185B	yes	no	no
79746	ECHDC3	enoyl-CoA hydratase domain containing 3	yes	no	no
116092	DNTTIP1	deoxynucleotidyltransferase terminal interacting protein 1	yes	no	no
83464	APH1B	aph-1 homolog B, gamma-secretase subunit	yes	no	no
1084	CEACAM3	carcinoembryonic antigen related cell adhesion molecule 3	yes	no	no
160335	TMTC2	transmembrane and tetratricopeptide repeat containing 2	yes	no	no
91543	RSAD2	radical S-adenosyl methionine domain containing 2	yes	no	no
4302	MLLT6	MLLT6, PHD finger containing	yes	no	no
4835	NQO2	N-ribosyldihydronicotinamide:quinone reductase 2	yes	no	no
55619	DOCK10	dedicator of cytokinesis 10	yes	no	no
54674	LRRN3	leucine rich repeat neuronal 3	yes	no	no
51319	RSRC1	arginine and serine rich coiled-coil 1	yes	no	no
6319	SCD	stearoyl-CoA desaturase	yes	no	no
306	ANXA3	annexin A3	yes	no	no
4680	CEACAM6	carcinoembryonic antigen related cell adhesion molecule 6	yes	no	no
7049	TGFBR3	transforming growth factor beta receptor 3	yes	no	no
9121	SLC16A5	solute carrier family 16 member 5	yes	no	no
23001	WDFY3	WD repeat and FYVE domain containing 3	yes	no	no
729683	LOC729683	uncharacterized LOC729683	yes	no	no
4300	MLLT3	MLLT3, super elongation complex subunit	yes	no	no
3983	ABLIM1	actin binding LIM protein 1	yes	no	no
8745	ADAM23	ADAM metallopeptidase domain 23	yes	no	no
2850	GPR27	G protein-coupled receptor 27	yes	no	no
8340	HIST1H2BL	histone cluster 1 H2B family member l	yes	no	no
60468	BACH2	BTB domain and CNC homolog 2	yes	no	no
8447	DOC2B	double C2 domain beta	yes	no	no
25894	PLEKHG4	pleckstrin homology and RhoGEF domain containing G4	yes	no	no
22807	IKZF2	IKAROS family zinc finger 2	yes	no	no
825	CAPN3	calpain 3	yes	no	no
200558	APLF	aprataxin and PNKP like factor	yes	no	no
171546	SPTSSA	serine palmitoyltransferase small subunit A	yes	no	no
