# Supplementary material for: Genome‐wide postnatal changes in immunity following fetal inflammatory response
Source: FEBS J. 2020 Oct 24;288(7):2311–31. doi: 10.1111/febs.15578 (PMC8049052; doi:10.1111/febs.15578)
Supplement: Supplementary file 2 — Data S1. Raw protein expression profiles. [file FEBS-288-2311-s001.zip]

Archive with 1 entries (1 files):
- febs15578-sup-0002-DataS1.xlsx
