# Supplementary material for: Genome‐wide postnatal changes in immunity following fetal inflammatory response
Source: FEBS J. 2020 Oct 24;288(7):2311–31. doi: 10.1111/febs.15578 (PMC8049052; doi:10.1111/febs.15578)
Supplement: Supplementary file 2 — Data S1. Raw protein expression profiles. [file FEBS-288-2311-s001.zip › febs15578-sup-0002-DataS1.xlsx]

## Sheet: Protein Groups 5%FDR
Protein IDs	Majority protein IDs	Peptide counts (all)	Peptide counts (razor+unique)	Peptide counts (unique)	Protein names	Gene names	Fasta headers	Number of proteins	Peptides	Razor + unique peptides	Unique peptides	Peptides 01_01_BS03	Peptides 03_01_BS05	Peptides 04_01_BS06	Peptides 05_01_BS07	Peptides 06_01_BS08	Peptides 07_01_BS09	Peptides 08_01_BS10	Peptides 09_01_BS11	Peptides 10_01_BS12	Peptides 11_01_BS13	Peptides 12_01_BS14	Peptides 13_01_BS16	Peptides 14_01_BS17	Peptides 15_01_BS18	Peptides 16_01_BS19	Peptides 17_01_BS20	Peptides 18_01_BS21	Peptides 19_01_BS22	Peptides 20_01_BS23	Peptides 21_01_BS24	Razor + unique peptides 01_01_BS03	Razor + unique peptides 03_01_BS05	Razor + unique peptides 04_01_BS06	Razor + unique peptides 05_01_BS07	Razor + unique peptides 06_01_BS08	Razor + unique peptides 07_01_BS09	Razor + unique peptides 08_01_BS10	Razor + unique peptides 09_01_BS11	Razor + unique peptides 10_01_BS12	Razor + unique peptides 11_01_BS13	Razor + unique peptides 12_01_BS14	Razor + unique peptides 13_01_BS16	Razor + unique peptides 14_01_BS17	Razor + unique peptides 15_01_BS18	Razor + unique peptides 16_01_BS19	Razor + unique peptides 17_01_BS20	Razor + unique peptides 18_01_BS21	Razor + unique peptides 19_01_BS22
A0A075B6K5;P80748	A0A075B6K5;P80748	1;1	1;1	1;1	Ig lambda chain V-III region LOI	IGLV3-9	sp|A0A075B6K5|LV39_HUMAN Immunoglobulin lambda variable 3-9 OS=Homo sapiens OX=9606 GN=IGLV3-9 PE=3 SV=1;sp|P80748|LV321_HUMAN Immunoglobulin lambda variable 3-21 OS=Homo sapiens OX=9606 GN=IGLV3-21 PE=1 SV=2	2	1	1	1	0	1	0	1	1	0	0	1	0	0	0	1	1	1	0	1	1	1	0	0	0	1	0	1	1	0	0	1	0	0	0	1	1	1	0	1	1	1
A2NJV5;A0A0A0MRZ7;A0A075B6S6;A0A075B6S2;A0A075B6P5;A0A087WW87;P06310;P01615;P01614	A2NJV5;A0A0A0MRZ7;A0A075B6S6;A0A075B6S2;A0A075B6P5;A0A087WW87;P06310;P01615;P01614	1;1;1;1;1;1;1;1;1	1;1;1;1;1;1;1;1;1	1;1;1;1;1;1;1;1;1	Ig kappa chain V-II region RPMI 6410;Ig kappa chain V-II region FR;Ig kappa chain V-II region Cum	IGKV A18;IGKV2D-26;IGKV2D-30;IGKV2D-29;IGKV2D-28;IGKV2-40	sp|A2NJV5|KV229_HUMAN Immunoglobulin kappa variable 2-29 OS=Homo sapiens OX=9606 GN=IGKV2-29 PE=3 SV=2;sp|A0A0A0MRZ7|KVD26_HUMAN Immunoglobulin kappa variable 2D-26 OS=Homo sapiens OX=9606 GN=IGKV2D-26 PE=3 SV=1;sp|A0A075B6S6|KVD30_HUMAN Immunoglobulin kap	9	1	1	1	0	1	0	1	1	1	0	1	0	0	0	1	1	1	1	1	1	1	1	1	0	1	0	1	1	1	0	1	0	0	0	1	1	1	1	1	1	1
A0A0C4DH68	A0A0C4DH68	1	1	1		IGKV2-24	sp|A0A0C4DH68|KV224_HUMAN Immunoglobulin kappa variable 2-24 OS=Homo sapiens OX=9606 GN=IGKV2-24 PE=3 SV=1	1	1	1	1	0	0	0	0	0	0	0	0	1	0	0	0	1	0	0	0	0	0	0	0	0	0	0	0	0	0	0	0	1	0	0	0	1	0	0	0	0	0
A0A1B0GWG4	A0A1B0GWG4	1	1	1			sp|A0A1B0GWG4|SRTM2_HUMAN Serine-rich and transmembrane domain-containing 2 OS=Homo sapiens OX=9606 GN=SERTM2 PE=3 SV=2	1	1	1	1	1	1	0	0	0	0	1	0	0	0	0	0	0	0	1	1	0	0	0	0	1	1	0	0	0	0	1	0	0	0	0	0	0	0	1	1	0	0
A0JNW5	A0JNW5	1	1	1	UHRF1-binding protein 1-like	UHRF1BP1L	sp|A0JNW5|UH1BL_HUMAN UHRF1-binding protein 1-like OS=Homo sapiens OX=9606 GN=UHRF1BP1L PE=1 SV=2	1	1	1	1	1	1	0	1	1	1	0	0	0	1	0	1	0	1	0	0	1	0	0	0	1	1	0	1	1	1	0	0	0	1	0	1	0	1	0	0	1	0
Q3MJ40;Q8IYA2;A2RUR9	Q3MJ40;Q8IYA2;A2RUR9	1;1;1	1;1;1	1;1;1	Coiled-coil domain-containing protein 144B;Putative coiled-coil domain-containing protein 144C;Coiled-coil domain-containing protein 144A	CCDC144B;CCDC144CP;CCDC144A	sp|Q3MJ40|C144B_HUMAN Coiled-coil domain-containing protein 144B OS=Homo sapiens OX=9606 GN=CCDC144B PE=2 SV=1;sp|Q8IYA2|C144C_HUMAN Putative coiled-coil domain-containing protein 144C OS=Homo sapiens OX=9606 GN=CCDC144CP PE=5 SV=3;sp|A2RUR9|C144A_HUMAN Co	3	1	1	1	0	0	0	0	0	0	0	0	0	0	0	0	0	0	0	1	0	0	0	0	0	0	0	0	0	0	0	0	0	0	0	0	0	0	0	1	0	0
Q9Y2G9;A3KN83	Q9Y2G9;A3KN83	1;1	1;1	1;1	Protein strawberry notch homolog 2;Protein strawberry notch homolog 1	SBNO2;SBNO1	sp|Q9Y2G9|SBNO2_HUMAN Protein strawberry notch homolog 2 OS=Homo sapiens OX=9606 GN=SBNO2 PE=2 SV=3;sp|A3KN83|SBNO1_HUMAN Protein strawberry notch homolog 1 OS=Homo sapiens OX=9606 GN=SBNO1 PE=1 SV=1	2	1	1	1	0	0	1	0	0	0	0	0	0	0	0	0	0	0	0	0	0	0	0	0	0	0	1	0	0	0	0	0	0	0	0	0	0	0	0	0	0	0
P62834;P61224;A6NIZ1	P62834;P61224;A6NIZ1	2;2;2	2;2;2	2;2;2	Ras-related protein Rap-1A;Ras-related protein Rap-1b;Ras-related protein Rap-1b-like protein	RAP1A;RAP1B	sp|P62834|RAP1A_HUMAN Ras-related protein Rap-1A OS=Homo sapiens OX=9606 GN=RAP1A PE=1 SV=1;sp|P61224|RAP1B_HUMAN Ras-related protein Rap-1b OS=Homo sapiens OX=9606 GN=RAP1B PE=1 SV=1;sp|A6NIZ1|RP1BL_HUMAN Ras-related protein Rap-1b-like protein OS=Homo sa	3	2	2	2	0	0	0	0	0	0	0	0	0	0	0	0	0	2	0	0	0	0	0	0	0	0	0	0	0	0	0	0	0	0	0	0	0	2	0	0	0	0
A9QM74	A9QM74	1	1	1	Importin subunit alpha-8	KPNA7	sp|A9QM74|IMA8_HUMAN Importin subunit alpha-8 OS=Homo sapiens OX=9606 GN=KPNA7 PE=1 SV=1	1	1	1	1	1	1	1	1	1	0	1	1	0	1	0	1	0	1	1	1	1	1	0	1	1	1	1	1	1	0	1	1	0	1	0	1	0	1	1	1	1	1
B1AJZ9	B1AJZ9	1	1	1	Forkhead-associated domain-containing protein 1	FHAD1	sp|B1AJZ9|FHAD1_HUMAN Forkhead-associated domain-containing protein 1 OS=Homo sapiens OX=9606 GN=FHAD1 PE=2 SV=2	1	1	1	1	0	0	0	0	0	0	0	0	0	0	0	0	1	0	0	0	0	0	1	0	0	0	0	0	0	0	0	0	0	0	0	0	1	0	0	0	0	0
B2RUZ4	B2RUZ4	1	1	1	Small integral membrane protein 1	SMIM1	sp|B2RUZ4|SMIM1_HUMAN Small integral membrane protein 1 OS=Homo sapiens OX=9606 GN=SMIM1 PE=1 SV=1	1	1	1	1	0	0	0	0	0	0	0	0	0	0	0	0	0	1	0	0	0	0	0	0	0	0	0	0	0	0	0	0	0	0	0	0	0	1	0	0	0	0
C9J6K1	C9J6K1	1	1	1	Putative uncharacterized protein C19orf81	C19orf81	sp|C9J6K1|CS081_HUMAN Putative uncharacterized protein C19orf81 OS=Homo sapiens OX=9606 GN=C19orf81 PE=4 SV=1	1	1	1	1	0	0	0	0	0	0	0	0	0	0	0	0	1	0	0	0	0	0	0	0	0	0	0	0	0	0	0	0	0	0	0	0	1	0	0	0	0	0
O43374;C9J798	O43374;C9J798	1;1	1;1	1;1	Ras GTPase-activating protein 4;Putative Ras GTPase-activating protein 4B	RASA4;RASA4B	sp|O43374|RASL2_HUMAN Ras GTPase-activating protein 4 OS=Homo sapiens OX=9606 GN=RASA4 PE=2 SV=2;sp|C9J798|RAS4B_HUMAN Ras GTPase-activating protein 4B OS=Homo sapiens OX=9606 GN=RASA4B PE=3 SV=2	2	1	1	1	0	0	0	0	0	0	0	0	0	0	0	0	1	0	1	0	0	1	0	0	0	0	0	0	0	0	0	0	0	0	0	0	1	0	1	0	0	1
Q13765;E9PAV3	Q13765;E9PAV3	3;3	3;3	3;3	Nascent polypeptide-associated complex subunit alpha;Nascent polypeptide-associated complex subunit alpha, muscle-specific form	NACA	sp|Q13765|NACA_HUMAN Nascent polypeptide-associated complex subunit alpha OS=Homo sapiens OX=9606 GN=NACA PE=1 SV=1;sp|E9PAV3|NACAM_HUMAN Nascent polypeptide-associated complex subunit alpha, muscle-specific form OS=Homo sapiens OX=9606 GN=NACA PE=1 SV=1	2	3	3	3	0	0	0	0	0	0	0	0	0	0	0	0	1	3	0	0	0	1	0	0	0	0	0	0	0	0	0	0	0	0	0	0	1	3	0	0	0	1
O00231	O00231	2	2	2	26S proteasome non-ATPase regulatory subunit 11	PSMD11	sp|O00231|PSD11_HUMAN 26S proteasome non-ATPase regulatory subunit 11 OS=Homo sapiens OX=9606 GN=PSMD11 PE=1 SV=3	1	2	2	2	0	1	0	0	0	0	0	0	0	0	0	0	0	1	0	0	0	0	0	0	0	1	0	0	0	0	0	0	0	0	0	0	0	1	0	0	0	0
O00233	O00233	4	4	4	26S proteasome non-ATPase regulatory subunit 9	PSMD9	sp|O00233|PSMD9_HUMAN 26S proteasome non-ATPase regulatory subunit 9 OS=Homo sapiens OX=9606 GN=PSMD9 PE=1 SV=3	1	4	4	4	1	2	0	1	1	0	0	3	0	0	0	2	2	4	2	3	2	3	3	2	1	2	0	1	1	0	0	3	0	0	0	2	2	4	2	3	2	3
O00241	O00241	1	1	1	Signal-regulatory protein beta-1	SIRPB1	sp|O00241|SIRB1_HUMAN Signal-regulatory protein beta-1 OS=Homo sapiens OX=9606 GN=SIRPB1 PE=1 SV=5	1	1	1	1	0	0	0	0	0	0	0	0	0	0	0	0	0	0	0	1	0	0	0	0	0	0	0	0	0	0	0	0	0	0	0	0	0	0	0	1	0	0
O00299	O00299	1	1	1	Chloride intracellular channel protein 1	CLIC1	sp|O00299|CLIC1_HUMAN Chloride intracellular channel protein 1 OS=Homo sapiens OX=9606 GN=CLIC1 PE=1 SV=4	1	1	1	1	0	0	0	0	0	0	0	0	0	0	0	0	0	1	0	1	0	0	0	0	0	0	0	0	0	0	0	0	0	0	0	0	0	1	0	1	0	0
O00401	O00401	2	2	2	Neural Wiskott-Aldrich syndrome protein	WASL	sp|O00401|WASL_HUMAN Neural Wiskott-Aldrich syndrome protein OS=Homo sapiens OX=9606 GN=WASL PE=1 SV=2	1	2	2	2	0	0	0	0	0	0	0	0	0	0	0	0	1	1	0	0	0	1	0	0	0	0	0	0	0	0	0	0	0	0	0	0	1	1	0	0	0	1
O00410	O00410	4	4	4	Importin-5	IPO5	sp|O00410|IPO5_HUMAN Importin-5 OS=Homo sapiens OX=9606 GN=IPO5 PE=1 SV=4	1	4	4	4	0	0	0	0	0	0	0	0	0	0	0	0	0	3	0	2	0	1	0	1	0	0	0	0	0	0	0	0	0	0	0	0	0	3	0	2	0	1
O00507;Q93008	O00507;Q93008	1;1	1;1	1;1	Probable ubiquitin carboxyl-terminal hydrolase FAF-Y;Probable ubiquitin carboxyl-terminal hydrolase FAF-X	USP9Y;USP9X	sp|O00507|USP9Y_HUMAN Probable ubiquitin carboxyl-terminal hydrolase FAF-Y OS=Homo sapiens OX=9606 GN=USP9Y PE=2 SV=2;sp|Q93008|USP9X_HUMAN Probable ubiquitin carboxyl-terminal hydrolase FAF-X OS=Homo sapiens OX=9606 GN=USP9X PE=1 SV=3	2	1	1	1	0	1	0	0	0	0	0	0	0	0	0	0	0	1	0	1	0	1	0	0	0	1	0	0	0	0	0	0	0	0	0	0	0	1	0	1	0	1
O00762	O00762	1	1	1	Ubiquitin-conjugating enzyme E2 C	UBE2C	sp|O00762|UBE2C_HUMAN Ubiquitin-conjugating enzyme E2 C OS=Homo sapiens OX=9606 GN=UBE2C PE=1 SV=1	1	1	1	1	0	0	0	0	0	0	0	0	1	0	0	0	0	0	0	0	0	0	0	0	0	0	0	0	0	0	0	0	1	0	0	0	0	0	0	0	0	0
O14513	O14513	1	1	1	Nck-associated protein 5	NCKAP5	sp|O14513|NCKP5_HUMAN Nck-associated protein 5 OS=Homo sapiens OX=9606 GN=NCKAP5 PE=1 SV=2	1	1	1	1	0	1	0	0	0	0	1	0	0	0	0	0	0	1	0	0	0	1	0	0	0	1	0	0	0	0	1	0	0	0	0	0	0	1	0	0	0	1
P47813;O14602	P47813;O14602	1;1	1;1	1;1	Eukaryotic translation initiation factor 1A, X-chromosomal;Eukaryotic translation initiation factor 1A, Y-chromosomal	EIF1AX;EIF1AY	sp|P47813|IF1AX_HUMAN Eukaryotic translation initiation factor 1A, X-chromosomal OS=Homo sapiens OX=9606 GN=EIF1AX PE=1 SV=2;sp|O14602|IF1AY_HUMAN Eukaryotic translation initiation factor 1A, Y-chromosomal OS=Homo sapiens OX=9606 GN=EIF1AY PE=1 SV=4	2	1	1	1	0	0	0	0	0	0	0	0	0	0	0	0	0	1	0	0	0	0	0	0	0	0	0	0	0	0	0	0	0	0	0	0	0	1	0	0	0	0
O14618	O14618	3	3	3	Copper chaperone for superoxide dismutase	CCS	sp|O14618|CCS_HUMAN Copper chaperone for superoxide dismutase OS=Homo sapiens OX=9606 GN=CCS PE=1 SV=1	1	3	3	3	0	1	0	0	0	0	0	0	0	1	0	1	0	2	1	2	0	0	1	0	0	1	0	0	0	0	0	0	0	1	0	1	0	2	1	2	0	0
O14744	O14744	1	1	1	Protein arginine N-methyltransferase 5;Protein arginine N-methyltransferase 5, N-terminally processed	PRMT5	sp|O14744|ANM5_HUMAN Protein arginine N-methyltransferase 5 OS=Homo sapiens OX=9606 GN=PRMT5 PE=1 SV=4	1	1	1	1	0	0	0	0	0	0	0	0	0	0	0	0	0	1	0	0	0	1	0	0	0	0	0	0	0	0	0	0	0	0	0	0	0	1	0	0	0	1
O14782	O14782	1	1	1	Kinesin-like protein KIF3C	KIF3C	sp|O14782|KIF3C_HUMAN Kinesin-like protein KIF3C OS=Homo sapiens OX=9606 GN=KIF3C PE=1 SV=3	1	1	1	1	1	1	1	1	1	0	1	1	0	0	0	1	0	0	1	0	1	1	0	0	1	1	1	1	1	0	1	1	0	0	0	1	0	0	1	0	1	1
O14818;Q8TAA3	O14818;Q8TAA3	5;4	5;4	5;4	Proteasome subunit alpha type-7;Proteasome subunit alpha type-7-like	PSMA7;PSMA8	sp|O14818|PSA7_HUMAN Proteasome subunit alpha type-7 OS=Homo sapiens OX=9606 GN=PSMA7 PE=1 SV=1;sp|Q8TAA3|PSMA8_HUMAN Proteasome subunit alpha-type 8 OS=Homo sapiens OX=9606 GN=PSMA8 PE=2 SV=3	2	5	5	5	2	0	0	0	0	0	2	0	0	0	0	2	1	5	0	4	1	3	3	0	2	0	0	0	0	0	2	0	0	0	0	2	1	5	0	4	1	3
P19105;O14950;P24844	P19105;O14950;P24844	4;4;2	4;4;2	4;4;2	Myosin regulatory light chain 12A;Myosin regulatory light chain 12B;Myosin regulatory light polypeptide 9	MYL12A;MYL12B;MYL9	sp|P19105|ML12A_HUMAN Myosin regulatory light chain 12A OS=Homo sapiens OX=9606 GN=MYL12A PE=1 SV=2;sp|O14950|ML12B_HUMAN Myosin regulatory light chain 12B OS=Homo sapiens OX=9606 GN=MYL12B PE=1 SV=2;sp|P24844|MYL9_HUMAN Myosin regulatory light polypeptide	3	4	4	4	0	4	1	1	0	1	1	1	2	1	0	3	2	4	2	1	2	4	2	2	0	4	1	1	0	1	1	1	2	1	0	3	2	4	2	1	2	4
O15067	O15067	1	1	1	Phosphoribosylformylglycinamidine synthase	PFAS	sp|O15067|PUR4_HUMAN Phosphoribosylformylglycinamidine synthase OS=Homo sapiens OX=9606 GN=PFAS PE=1 SV=4	1	1	1	1	0	0	0	0	0	0	0	0	0	0	0	0	0	1	0	1	0	0	0	0	0	0	0	0	0	0	0	0	0	0	0	0	0	1	0	1	0	0
O15111	O15111	1	1	1	Inhibitor of nuclear factor kappa-B kinase subunit alpha	CHUK	sp|O15111|IKKA_HUMAN Inhibitor of nuclear factor kappa-B kinase subunit alpha OS=Homo sapiens OX=9606 GN=CHUK PE=1 SV=2	1	1	1	1	0	0	0	0	0	0	0	0	0	0	0	0	0	0	1	1	1	0	1	0	0	0	0	0	0	0	0	0	0	0	0	0	0	0	1	1	1	0
O43396	O43396	4	4	4	Thioredoxin-like protein 1	TXNL1	sp|O43396|TXNL1_HUMAN Thioredoxin-like protein 1 OS=Homo sapiens OX=9606 GN=TXNL1 PE=1 SV=3	1	4	4	4	0	0	0	0	0	0	0	1	0	0	0	0	0	3	0	1	0	2	0	1	0	0	0	0	0	0	0	1	0	0	0	0	0	3	0	1	0	2
O43432	O43432	2	2	2	Eukaryotic translation initiation factor 4 gamma 3	EIF4G3	sp|O43432|IF4G3_HUMAN Eukaryotic translation initiation factor 4 gamma 3 OS=Homo sapiens OX=9606 GN=EIF4G3 PE=1 SV=2	1	2	2	2	1	1	1	1	1	2	1	0	1	0	0	0	0	0	1	0	0	1	0	1	1	1	1	1	1	2	1	0	1	0	0	0	0	0	1	0	0	1
O43598	O43598	1	1	1	2-deoxynucleoside 5-phosphate N-hydrolase 1	DNPH1	sp|O43598|DNPH1_HUMAN 2-deoxynucleoside 5-phosphate N-hydrolase 1 OS=Homo sapiens OX=9606 GN=DNPH1 PE=1 SV=1	1	1	1	1	0	1	0	0	0	0	0	0	0	0	0	0	1	1	0	1	0	1	0	0	0	1	0	0	0	0	0	0	0	0	0	0	1	1	0	1	0	1
O43633	O43633	1	1	1	Charged multivesicular body protein 2a	CHMP2A	sp|O43633|CHM2A_HUMAN Charged multivesicular body protein 2a OS=Homo sapiens OX=9606 GN=CHMP2A PE=1 SV=1	1	1	1	1	0	0	0	0	0	0	0	0	0	0	0	0	0	0	0	1	0	0	0	0	0	0	0	0	0	0	0	0	0	0	0	0	0	0	0	1	0	0
O43665	O43665	1	1	1	Regulator of G-protein signaling 10	RGS10	sp|O43665|RGS10_HUMAN Regulator of G-protein signaling 10 OS=Homo sapiens OX=9606 GN=RGS10 PE=1 SV=2	1	1	1	1	0	1	0	0	1	0	0	1	0	0	0	0	0	1	0	1	0	1	0	0	0	1	0	0	1	0	0	1	0	0	0	0	0	1	0	1	0	1
P12814;O43707	P12814;O43707	1;1	1;1	1;1	Alpha-actinin-1;Alpha-actinin-4	ACTN1;ACTN4	sp|P12814|ACTN1_HUMAN Alpha-actinin-1 OS=Homo sapiens OX=9606 GN=ACTN1 PE=1 SV=2;sp|O43707|ACTN4_HUMAN Alpha-actinin-4 OS=Homo sapiens OX=9606 GN=ACTN4 PE=1 SV=2	2	1	1	1	1	1	0	1	0	0	0	0	0	0	0	1	0	0	0	0	0	0	0	0	1	1	0	1	0	0	0	0	0	0	0	1	0	0	0	0	0	0
O43768	O43768	1	1	1	Alpha-endosulfine	ENSA	sp|O43768|ENSA_HUMAN Alpha-endosulfine OS=Homo sapiens OX=9606 GN=ENSA PE=1 SV=1	1	1	1	1	0	0	0	0	0	0	0	0	0	0	0	0	0	0	0	0	0	1	0	0	0	0	0	0	0	0	0	0	0	0	0	0	0	0	0	0	0	1
O43829	O43829	1	1	1	Zinc finger and BTB domain-containing protein 14	ZBTB14	sp|O43829|ZBT14_HUMAN Zinc finger and BTB domain-containing protein 14 OS=Homo sapiens OX=9606 GN=ZBTB14 PE=1 SV=2	1	1	1	1	1	1	0	1	1	1	1	1	0	1	0	1	1	1	1	1	1	1	1	1	1	1	0	1	1	1	1	1	0	1	0	1	1	1	1	1	1	1
O60502	O60502	1	1	1	Protein O-GlcNAcase	MGEA5	sp|O60502|OGA_HUMAN Protein O-GlcNAcase OS=Homo sapiens OX=9606 GN=MGEA5 PE=1 SV=2	1	1	1	1	1	0	0	1	1	1	0	0	1	1	0	0	1	1	1	1	1	0	0	1	1	0	0	1	1	1	0	0	1	1	0	0	1	1	1	1	1	0
O60610	O60610	1	1	1	Protein diaphanous homolog 1	DIAPH1	sp|O60610|DIAP1_HUMAN Protein diaphanous homolog 1 OS=Homo sapiens OX=9606 GN=DIAPH1 PE=1 SV=2	1	1	1	1	0	0	0	0	0	0	0	0	0	0	0	0	0	1	0	0	0	0	0	0	0	0	0	0	0	0	0	0	0	0	0	0	0	1	0	0	0	0
O60662	O60662	1	1	1	Kelch-like protein 41	KLHL41	sp|O60662|KLH41_HUMAN Kelch-like protein 41 OS=Homo sapiens OX=9606 GN=KLHL41 PE=1 SV=2	1	1	1	1	1	1	1	1	1	1	1	1	0	1	1	1	1	1	1	1	1	1	1	1	1	1	1	1	1	1	1	1	0	1	1	1	1	1	1	1	1	1
Q99880;Q99879;Q99877;Q93079;Q5QNW6;P62807;P58876;P57053;O60814;Q8N257;Q16778;P33778;P23527;P06899;Q96A08	Q99880;Q99879;Q99877;Q93079;Q5QNW6;P62807;P58876;P57053;O60814;Q8N257;Q16778;P33778;P23527;P06899;Q96A08	4;4;4;4;4;4;4;4;4;3;3;3;3;3;2	4;4;4;4;4;4;4;4;4;3;3;3;3;3;2	4;4;4;4;4;4;4;4;4;3;3;3;3;3;2	Histone H2B type 1-L;Histone H2B type 1-M;Histone H2B type 1-N;Histone H2B type 1-H;Histone H2B type 2-F;Histone H2B type 1-C/E/F/G/I;Histone H2B type 1-D;Histone H2B type F-S;Histone H2B type 1-K;Histone H2B type 3-B;Histone H2B type 2-E;Histone H2B type 1-B;Histone H2B type 1-O;Histone H2B type 1-J;Histone H2B type 1-A	HIST1H2BL;HIST1H2BM;HIST1H2BN;HIST1H2BH;HIST2H2BF;HIST1H2BC;HIST1H2BD;H2BFS;HIST1H2BK;HIST3H2BB;HIST2H2BE;HIST1H2BB;HIST1H2BO;HIST1H2BJ;HIST1H2BA	sp|Q99880|H2B1L_HUMAN Histone H2B type 1-L OS=Homo sapiens OX=9606 GN=HIST1H2BL PE=1 SV=3;sp|Q99879|H2B1M_HUMAN Histone H2B type 1-M OS=Homo sapiens OX=9606 GN=HIST1H2BM PE=1 SV=3;sp|Q99877|H2B1N_HUMAN Histone H2B type 1-N OS=Homo sapiens OX=9606 GN=HIST1H	15	4	4	4	3	3	2	3	3	1	3	3	3	4	2	3	3	3	2	1	3	0	4	2	3	3	2	3	3	1	3	3	3	4	2	3	3	3	2	1	3	0
O60884	O60884	1	1	1	DnaJ homolog subfamily A member 2	DNAJA2	sp|O60884|DNJA2_HUMAN DnaJ homolog subfamily A member 2 OS=Homo sapiens OX=9606 GN=DNAJA2 PE=1 SV=1	1	1	1	1	0	0	0	0	0	0	0	0	0	0	0	0	1	0	1	0	1	1	0	0	0	0	0	0	0	0	0	0	0	0	0	0	1	0	1	0	1	1
O60888	O60888	1	1	1	Protein CutA	CUTA	sp|O60888|CUTA_HUMAN Protein CutA OS=Homo sapiens OX=9606 GN=CUTA PE=1 SV=2	1	1	1	1	0	0	0	0	0	0	0	1	0	0	0	0	0	1	0	1	0	1	0	0	0	0	0	0	0	0	0	1	0	0	0	0	0	1	0	1	0	1
Q69383;P61579;P61578;P61576;P61575;P61574;P61573;P61572;P61570;Q9UKH3;Q902F9;Q902F8;Q69384;O71037	Q69383;P61579;P61578;P61576;P61575;P61574;P61573;P61572;P61570;Q9UKH3;Q902F9;Q902F8;Q69384;O71037	1;1;1;1;1;1;1;1;1;1;1;1;1;1	1;1;1;1;1;1;1;1;1;1;1;1;1;1	1;1;1;1;1;1;1;1;1;1;1;1;1;1	Endogenous retrovirus group K member 6 Rec protein;Endogenous retrovirus group K member 25 Rec protein;Endogenous retrovirus group K member 16 Rec protein;Endogenous retrovirus group K member 104 Rec protein;Endogenous retrovirus group K member 8 Rec protein;Endogenous retrovirus group K member 113 Rec protein;Endogenous retrovirus group K member 9 Rec protein;Endogenous retrovirus group K member…	ERVK-6;ERVK-25;ERVK-16;HERV-K104;ERVK-8;HERVK_113;ERVK-9;ERVK-19	sp|Q69383|REC6_HUMAN Endogenous retrovirus group K member 6 Rec protein OS=Homo sapiens OX=9606 GN=ERVK-6 PE=1 SV=1;sp|P61579|ERK25_HUMAN Endogenous retrovirus group K member 25 Rec protein OS=Homo sapiens OX=9606 GN=ERVK-25 PE=1 SV=1;sp|P61578|REC16_HUMAN	14	1	1	1	1	1	1	1	1	1	1	1	0	0	0	1	1	1	0	1	0	1	1	0	1	1	1	1	1	1	1	1	0	0	0	1	1	1	0	1	0	1
O75223	O75223	2	2	2	Gamma-glutamylcyclotransferase	GGCT	sp|O75223|GGCT_HUMAN Gamma-glutamylcyclotransferase OS=Homo sapiens OX=9606 GN=GGCT PE=1 SV=1	1	2	2	2	0	0	0	0	0	0	0	0	0	0	0	0	0	1	0	1	0	2	0	0	0	0	0	0	0	0	0	0	0	0	0	0	0	1	0	1	0	2
O75340	O75340	1	1	1	Programmed cell death protein 6	PDCD6	sp|O75340|PDCD6_HUMAN Programmed cell death protein 6 OS=Homo sapiens OX=9606 GN=PDCD6 PE=1 SV=1	1	1	1	1	0	0	0	0	0	0	0	0	0	0	0	0	0	1	0	0	0	0	0	0	0	0	0	0	0	0	0	0	0	0	0	0	0	1	0	0	0	0
O75347	O75347	2	2	2	Tubulin-specific chaperone A	TBCA	sp|O75347|TBCA_HUMAN Tubulin-specific chaperone A OS=Homo sapiens OX=9606 GN=TBCA PE=1 SV=3	1	2	2	2	0	1	1	0	0	0	1	1	0	0	0	1	0	0	2	1	0	2	0	1	0	1	1	0	0	0	1	1	0	0	0	1	0	0	2	1	0	2
O75348	O75348	1	1	1	V-type proton ATPase subunit G 1	ATP6V1G1	sp|O75348|VATG1_HUMAN V-type proton ATPase subunit G 1 OS=Homo sapiens OX=9606 GN=ATP6V1G1 PE=1 SV=3	1	1	1	1	0	0	0	0	0	0	0	0	0	0	0	0	0	1	0	1	0	1	0	0	0	0	0	0	0	0	0	0	0	0	0	0	0	1	0	1	0	1
O75368	O75368	6	6	6	SH3 domain-binding glutamic acid-rich-like protein	SH3BGRL	sp|O75368|SH3L1_HUMAN SH3 domain-binding glutamic acid-rich-like protein OS=Homo sapiens OX=9606 GN=SH3BGRL PE=1 SV=1	1	6	6	6	3	2	0	2	2	1	3	3	0	1	0	5	3	3	0	5	2	4	2	1	3	2	0	2	2	1	3	3	0	1	0	5	3	3	0	5	2	4
O75369	O75369	1	1	1	Filamin-B	FLNB	sp|O75369|FLNB_HUMAN Filamin-B OS=Homo sapiens OX=9606 GN=FLNB PE=1 SV=2	1	1	1	1	0	0	0	0	0	0	0	0	1	0	0	0	0	0	0	0	0	0	0	0	0	0	0	0	0	0	0	0	1	0	0	0	0	0	0	0	0	0
Q8NGA4;O75388	Q8NGA4;O75388	1;1	1;1	1;1	Putative G-protein coupled receptor GPR32P1;Probable G-protein coupled receptor 32	GPR32P1;GPR32	sp|Q8NGA4|G32P1_HUMAN Putative G-protein coupled receptor GPR32P1 OS=Homo sapiens OX=9606 GN=GPR32P1 PE=5 SV=2;sp|O75388|GPR32_HUMAN Probable G-protein coupled receptor 32 OS=Homo sapiens OX=9606 GN=GPR32 PE=2 SV=1	2	1	1	1	1	1	0	1	0	0	1	0	1	1	1	0	1	1	0	1	1	0	0	1	1	1	0	1	0	0	1	0	1	1	1	0	1	1	0	1	1	0
O75553	O75553	1	1	1	Disabled homolog 1	DAB1	sp|O75553|DAB1_HUMAN Disabled homolog 1 OS=Homo sapiens OX=9606 GN=DAB1 PE=1 SV=3	1	1	1	1	0	0	0	0	0	0	0	0	0	0	0	0	0	0	1	0	0	0	0	0	0	0	0	0	0	0	0	0	0	0	0	0	0	0	1	0	0	0
O75822	O75822	3	3	3	Eukaryotic translation initiation factor 3 subunit J	EIF3J	sp|O75822|EIF3J_HUMAN Eukaryotic translation initiation factor 3 subunit J OS=Homo sapiens OX=9606 GN=EIF3J PE=1 SV=2	1	3	3	3	0	0	0	0	0	0	0	0	0	0	0	1	2	3	0	3	0	3	0	0	0	0	0	0	0	0	0	0	0	0	0	1	2	3	0	3	0	3
O75832	O75832	1	1	1	26S proteasome non-ATPase regulatory subunit 10	PSMD10	sp|O75832|PSD10_HUMAN 26S proteasome non-ATPase regulatory subunit 10 OS=Homo sapiens OX=9606 GN=PSMD10 PE=1 SV=1	1	1	1	1	0	0	0	0	0	0	0	0	0	0	0	1	0	1	0	1	0	0	0	0	0	0	0	0	0	0	0	0	0	0	0	1	0	1	0	1	0	0
O76003	O76003	2	2	2	Glutaredoxin-3	GLRX3	sp|O76003|GLRX3_HUMAN Glutaredoxin-3 OS=Homo sapiens OX=9606 GN=GLRX3 PE=1 SV=2	1	2	2	2	0	0	0	0	0	0	0	0	0	0	0	0	0	0	0	0	0	2	0	0	0	0	0	0	0	0	0	0	0	0	0	0	0	0	0	0	0	2
O94887	O94887	1	1	1	FERM, RhoGEF and pleckstrin domain-containing protein 2	FARP2	sp|O94887|FARP2_HUMAN FERM, ARHGEF and pleckstrin domain-containing protein 2 OS=Homo sapiens OX=9606 GN=FARP2 PE=1 SV=3	1	1	1	1	0	0	0	0	0	0	0	1	0	0	0	0	0	1	0	1	1	1	0	0	0	0	0	0	0	0	0	1	0	0	0	0	0	1	0	1	1	1
O95198	O95198	1	1	1	Kelch-like protein 2	KLHL2	sp|O95198|KLHL2_HUMAN Kelch-like protein 2 OS=Homo sapiens OX=9606 GN=KLHL2 PE=1 SV=2	1	1	1	1	0	0	0	0	0	0	0	0	0	0	0	0	0	1	0	0	0	0	0	0	0	0	0	0	0	0	0	0	0	0	0	0	0	1	0	0	0	0
O95336	O95336	2	2	2	6-phosphogluconolactonase	PGLS	sp|O95336|6PGL_HUMAN 6-phosphogluconolactonase OS=Homo sapiens OX=9606 GN=PGLS PE=1 SV=2	1	2	2	2	1	0	0	0	0	0	0	0	0	0	0	0	0	1	0	0	0	2	0	0	1	0	0	0	0	0	0	0	0	0	0	0	0	1	0	0	0	2
O95522	O95522	1	1	1	PRAME family member 12	PRAMEF12	sp|O95522|PRA12_HUMAN PRAME family member 12 OS=Homo sapiens OX=9606 GN=PRAMEF12 PE=3 SV=2	1	1	1	1	1	1	1	1	1	1	1	1	1	1	0	1	1	1	1	1	1	1	1	1	1	1	1	1	1	1	1	1	1	1	0	1	1	1	1	1	1	1
O95747	O95747	2	2	2	Serine/threonine-protein kinase OSR1	OXSR1	sp|O95747|OXSR1_HUMAN Serine/threonine-protein kinase OSR1 OS=Homo sapiens OX=9606 GN=OXSR1 PE=1 SV=1	1	2	2	2	0	1	0	0	0	0	0	0	0	0	0	0	0	2	0	2	0	1	1	0	0	1	0	0	0	0	0	0	0	0	0	0	0	2	0	2	0	1
O95759	O95759	1	1	1	TBC1 domain family member 8	TBC1D8	sp|O95759|TBCD8_HUMAN TBC1 domain family member 8 OS=Homo sapiens OX=9606 GN=TBC1D8 PE=1 SV=3	1	1	1	1	0	0	0	0	0	0	0	1	0	0	0	0	0	0	0	0	0	0	0	0	0	0	0	0	0	0	0	1	0	0	0	0	0	0	0	0	0	0
P00167	P00167	2	2	2	Cytochrome b5	CYB5A	sp|P00167|CYB5_HUMAN Cytochrome b5 OS=Homo sapiens OX=9606 GN=CYB5A PE=1 SV=2	1	2	2	2	1	1	0	1	1	1	1	1	0	0	0	1	1	2	1	2	1	2	1	0	1	1	0	1	1	1	1	1	0	0	0	1	1	2	1	2	1	2
P00338	P00338	9	8	8	L-lactate dehydrogenase A chain	LDHA	sp|P00338|LDHA_HUMAN L-lactate dehydrogenase A chain OS=Homo sapiens OX=9606 GN=LDHA PE=1 SV=2	1	9	8	8	5	7	3	6	6	3	5	7	3	6	0	7	6	9	3	8	5	7	8	6	4	6	2	5	5	2	4	6	2	5	0	6	5	8	2	7	4	6
P00352	P00352	3	3	3	Retinal dehydrogenase 1	ALDH1A1	sp|P00352|AL1A1_HUMAN Retinal dehydrogenase 1 OS=Homo sapiens OX=9606 GN=ALDH1A1 PE=1 SV=2	1	3	3	3	0	0	0	0	0	0	1	0	0	2	0	0	0	1	0	1	0	1	3	0	0	0	0	0	0	0	1	0	0	2	0	0	0	1	0	1	0	1
P00390	P00390	4	4	4	Glutathione reductase, mitochondrial	GSR	sp|P00390|GSHR_HUMAN Glutathione reductase, mitochondrial OS=Homo sapiens OX=9606 GN=GSR PE=1 SV=2	1	4	4	4	1	0	0	0	1	0	0	1	0	1	0	1	1	4	1	1	0	1	1	1	1	0	0	0	1	0	0	1	0	1	0	1	1	4	1	1	0	1
P00441	P00441	6	6	6	Superoxide dismutase [Cu-Zn]	SOD1	sp|P00441|SODC_HUMAN Superoxide dismutase [Cu-Zn] OS=Homo sapiens OX=9606 GN=SOD1 PE=1 SV=2	1	6	6	6	5	5	1	3	1	2	2	4	1	3	0	5	5	6	4	5	4	6	5	4	5	5	1	3	1	2	2	4	1	3	0	5	5	6	4	5	4	6
P00450	P00450	22	22	22	Ceruloplasmin	CP	sp|P00450|CERU_HUMAN Ceruloplasmin OS=Homo sapiens OX=9606 GN=CP PE=1 SV=1	1	22	22	22	6	4	2	5	2	0	2	0	1	4	1	4	16	1	0	6	0	4	2	3	6	4	2	5	2	0	2	0	1	4	1	4	16	1	0	6	0	4
P00491	P00491	13	13	13	Purine nucleoside phosphorylase	PNP	sp|P00491|PNPH_HUMAN Purine nucleoside phosphorylase OS=Homo sapiens OX=9606 GN=PNP PE=1 SV=2	1	13	13	13	6	8	3	9	10	3	7	8	3	3	0	9	9	11	6	10	7	10	10	9	6	8	3	9	10	3	7	8	3	3	0	9	9	11	6	10	7	10
P00492	P00492	7	7	7	Hypoxanthine-guanine phosphoribosyltransferase	HPRT1	sp|P00492|HPRT_HUMAN Hypoxanthine-guanine phosphoribosyltransferase OS=Homo sapiens OX=9606 GN=HPRT1 PE=1 SV=2	1	7	7	7	3	1	0	1	2	0	1	3	1	0	0	1	4	7	1	3	1	4	4	2	3	1	0	1	2	0	1	3	1	0	0	1	4	7	1	3	1	4
P00558;P07205	P00558	14;3	14;3	14;3	Phosphoglycerate kinase 1	PGK1	sp|P00558|PGK1_HUMAN Phosphoglycerate kinase 1 OS=Homo sapiens OX=9606 GN=PGK1 PE=1 SV=3	2	14	14	14	9	9	2	8	6	4	8	9	5	4	0	8	8	10	5	10	8	10	9	9	9	9	2	8	6	4	8	9	5	4	0	8	8	10	5	10	8	10
P00568	P00568	6	6	6	Adenylate kinase isoenzyme 1	AK1	sp|P00568|KAD1_HUMAN Adenylate kinase isoenzyme 1 OS=Homo sapiens OX=9606 GN=AK1 PE=1 SV=3	1	6	6	6	3	3	2	2	3	2	0	3	1	2	0	4	4	6	3	5	3	3	5	2	3	3	2	2	3	2	0	3	1	2	0	4	4	6	3	5	3	3
P00734;CON_P00735;CON__P00735	P00734	6;1;1	6;1;1	6;1;1	Prothrombin;Activation peptide fragment 1;Activation peptide fragment 2;Thrombin light chain;Thrombin heavy chain	F2	sp|P00734|THRB_HUMAN Prothrombin OS=Homo sapiens OX=9606 GN=F2 PE=1 SV=2	3	6	6	6	2	5	1	1	1	0	1	2	1	1	0	1	4	1	0	2	1	2	1	1	2	5	1	1	1	0	1	2	1	1	0	1	4	1	0	2	1	2
P00738;P00739	P00738	10;3	10;3	10;3	Haptoglobin;Haptoglobin alpha chain;Haptoglobin beta chain	HP	sp|P00738|HPT_HUMAN Haptoglobin OS=Homo sapiens OX=9606 GN=HP PE=1 SV=1	2	10	10	10	9	3	1	2	7	1	1	1	2	1	4	1	5	0	4	1	1	0	0	1	9	3	1	2	7	1	1	1	2	1	4	1	5	0	4	1	1	0
P00751;CON__Q3KUS7	P00751	9;1	9;1	9;1	Complement factor B;Complement factor B Ba fragment;Complement factor B Bb fragment	CFB	sp|P00751|CFAB_HUMAN Complement factor B OS=Homo sapiens OX=9606 GN=CFB PE=1 SV=2	2	9	9	9	2	4	1	1	4	1	1	0	0	2	0	4	8	2	0	4	1	6	4	2	2	4	1	1	4	1	1	0	0	2	0	4	8	2	0	4	1	6
P00915	P00915	13	13	13	Carbonic anhydrase 1	CA1	sp|P00915|CAH1_HUMAN Carbonic anhydrase 1 OS=Homo sapiens OX=9606 GN=CA1 PE=1 SV=2	1	13	13	13	0	5	2	0	10	2	1	1	0	13	0	4	1	2	2	8	0	7	13	0	0	5	2	0	10	2	1	1	0	13	0	4	1	2	2	8	0	7
P00918	P00918	12	12	12	Carbonic anhydrase 2	CA2	sp|P00918|CAH2_HUMAN Carbonic anhydrase 2 OS=Homo sapiens OX=9606 GN=CA2 PE=1 SV=2	1	12	12	12	1	3	0	1	3	1	4	2	0	8	0	5	4	8	4	8	2	6	12	2	1	3	0	1	3	1	4	2	0	8	0	5	4	8	4	8	2	6
P01008;CON_P41361;CON__P41361	P01008	10;2;2	10;2;2	10;2;2	Antithrombin-III	SERPINC1	sp|P01008|ANT3_HUMAN Antithrombin-III OS=Homo sapiens OX=9606 GN=SERPINC1 PE=1 SV=1	3	10	10	10	2	7	1	3	5	1	3	3	1	0	1	7	7	4	1	4	5	4	4	1	2	7	1	3	5	1	3	3	1	0	1	7	7	4	1	4	5	4
P01009	P01009	27	27	26	Alpha-1-antitrypsin;Short peptide from AAT	SERPINA1	sp|P01009|A1AT_HUMAN Alpha-1-antitrypsin OS=Homo sapiens OX=9606 GN=SERPINA1 PE=1 SV=3	1	27	27	26	24	21	15	20	20	19	18	20	14	17	8	23	25	17	15	21	19	24	22	21	24	21	15	20	20	19	18	20	14	17	8	23	25	17	15	21	19	24
P01011	P01011	12	12	12	Alpha-1-antichymotrypsin;Alpha-1-antichymotrypsin His-Pro-less	SERPINA3	sp|P01011|AACT_HUMAN Alpha-1-antichymotrypsin OS=Homo sapiens OX=9606 GN=SERPINA3 PE=1 SV=2	1	12	12	12	9	5	1	4	9	2	2	4	2	8	4	9	10	3	4	9	4	8	7	6	9	5	1	4	9	2	2	4	2	8	4	9	10	3	4	9	4	8
P01019	P01019	12	12	12	Angiotensinogen;Angiotensin-1;Angiotensin-2;Angiotensin-3;Angiotensin-4;Angiotensin 1-9;Angiotensin 1-7;Angiotensin 1-5;Angiotensin 1-4	AGT	sp|P01019|ANGT_HUMAN Angiotensinogen OS=Homo sapiens OX=9606 GN=AGT PE=1 SV=1	1	12	12	12	7	8	3	7	9	4	7	11	4	7	0	10	10	10	3	10	8	10	12	9	7	8	3	7	9	4	7	11	4	7	0	10	10	10	3	10	8	10
P01023;CON__ENSEMBL:ENSBTAP00000024146	P01023	52;4	52;4	47;2	Alpha-2-macroglobulin	A2M	sp|P01023|A2MG_HUMAN Alpha-2-macroglobulin OS=Homo sapiens OX=9606 GN=A2M PE=1 SV=3	2	52	52	47	37	36	20	21	22	8	19	17	7	24	4	38	46	29	2	44	40	38	42	30	37	36	20	21	22	8	19	17	7	24	4	38	46	29	2	44	40	38
P01024;CON_Q2UVX4;CON__Q2UVX4	P01024	67;6;5	67;6;5	67;6;5	Complement C3;Complement C3 beta chain;C3-beta-c;Complement C3 alpha chain;C3a anaphylatoxin;Acylation stimulating protein;Complement C3b alpha chain;Complement C3c alpha chain fragment 1;Complement C3dg fragment;Complement C3g fragment;Complement C3d fragment;Complement C3f fragment;Complement C3c alpha chain fragment 2	C3	sp|P01024|CO3_HUMAN Complement C3 OS=Homo sapiens OX=9606 GN=C3 PE=1 SV=2	3	67	67	67	27	26	9	14	18	3	11	8	0	10	0	36	51	22	5	40	21	33	37	20	27	26	9	14	18	3	11	8	0	10	0	36	51	22	5	40	21	33
P01042	P01042	6	6	6	Kininogen-1;Kininogen-1 heavy chain;T-kinin;Bradykinin;Lysyl-bradykinin;Kininogen-1 light chain;Low molecular weight growth-promoting factor	KNG1	sp|P01042|KNG1_HUMAN Kininogen-1 OS=Homo sapiens OX=9606 GN=KNG1 PE=1 SV=2	1	6	6	6	2	6	0	2	2	0	5	4	0	1	0	4	5	2	0	6	5	3	4	1	2	6	0	2	2	0	5	4	0	1	0	4	5	2	0	6	5	3
P01591	P01591	1	1	1	Immunoglobulin J chain	IGJ	sp|P01591|IGJ_HUMAN Immunoglobulin J chain OS=Homo sapiens OX=9606 GN=JCHAIN PE=1 SV=4	1	1	1	1	0	1	0	0	0	0	0	0	1	0	0	1	1	0	0	0	1	1	1	0	0	1	0	0	0	0	0	0	1	0	0	1	1	0	0	0	1	1
P01619;A0A0C4DH25	P01619;A0A0C4DH25	2;1	2;1	2;1	Ig kappa chain V-III region B6	IGKV3D-20	sp|P01619|KV320_HUMAN Immunoglobulin kappa variable 3-20 OS=Homo sapiens OX=9606 GN=IGKV3-20 PE=1 SV=2;sp|A0A0C4DH25|KVD20_HUMAN Immunoglobulin kappa variable 3D-20 OS=Homo sapiens OX=9606 GN=IGKV3D-20 PE=3 SV=1	2	2	2	2	1	1	0	1	1	0	1	1	0	0	0	1	1	1	0	1	1	1	1	1	1	1	0	1	1	0	1	1	0	0	0	1	1	1	0	1	1	1
P01717;A0A075B6K0;A0A075B6K4;P01718	P01717	3;1;1;1	3;1;1;1	3;1;1;1	Ig lambda chain V-IV region Hil		sp|P01717|LV325_HUMAN Immunoglobulin lambda variable 3-25 OS=Homo sapiens OX=9606 GN=IGLV3-25 PE=1 SV=2	4	3	3	3	0	0	0	0	0	0	0	0	0	0	0	1	1	0	0	0	2	0	0	0	0	0	0	0	0	0	0	0	0	0	0	1	1	0	0	0	2	0
P0DP03;P01768;P01764	P0DP03;P01768;P01764	1;1;1	1;1;1	1;1;1	Ig heavy chain V-III region CAM;Ig heavy chain V-III region 23	IGHV3-23	sp|P0DP03|HV335_HUMAN Immunoglobulin heavy variable 3-30-5 OS=Homo sapiens OX=9606 GN=IGHV3-30-5 PE=3 SV=1;sp|P01768|HV330_HUMAN Immunoglobulin heavy variable 3-30 OS=Homo sapiens OX=9606 GN=IGHV3-30 PE=1 SV=2;sp|P01764|HV323_HUMAN Immunoglobulin heavy var	3	1	1	1	0	1	0	0	0	0	0	0	0	0	0	1	1	0	0	0	0	1	0	0	0	1	0	0	0	0	0	0	0	0	0	1	1	0	0	0	0	1
P01780	P01780	1	1	1	Ig heavy chain V-III region JON		sp|P01780|HV307_HUMAN Immunoglobulin heavy variable 3-7 OS=Homo sapiens OX=9606 GN=IGHV3-7 PE=1 SV=2	1	1	1	1	0	0	0	0	0	0	0	1	0	0	0	0	1	0	0	1	1	0	0	0	0	0	0	0	0	0	0	1	0	0	0	0	1	0	0	1	1	0
P01834	P01834	6	1	1	Ig kappa chain C region	IGKC	sp|P01834|IGKC_HUMAN Immunoglobulin kappa constant OS=Homo sapiens OX=9606 GN=IGKC PE=1 SV=2	1	6	1	1	5	5	3	5	5	5	4	5	4	4	3	5	5	5	4	5	5	4	6	5	1	1	0	1	1	1	1	1	1	1	0	1	1	1	1	1	1	1
P0DOX5;P01857	P0DOX5;P01857	12;12	12;12	5;5	Ig gamma-1 chain C region	IGHG1	sp|P0DOX5|IGG1_HUMAN Immunoglobulin gamma-1 heavy chain OS=Homo sapiens OX=9606 PE=1 SV=1;sp|P01857|IGHG1_HUMAN Immunoglobulin heavy constant gamma 1 OS=Homo sapiens OX=9606 GN=IGHG1 PE=1 SV=1	2	12	12	5	10	11	9	8	11	6	9	10	7	5	4	9	12	10	9	12	11	10	12	10	10	11	9	8	11	6	9	10	7	5	4	9	12	10	9	12	11	10
P01859	P01859	8	2	2	Ig gamma-2 chain C region	IGHG2	sp|P01859|IGHG2_HUMAN Immunoglobulin heavy constant gamma 2 OS=Homo sapiens OX=9606 GN=IGHG2 PE=1 SV=2	1	8	2	2	5	6	4	5	8	3	5	7	4	0	1	7	8	7	3	8	7	7	8	6	1	0	0	1	2	1	1	2	0	0	0	2	2	2	0	2	2	2
P01860	P01860	10	5	4	Ig gamma-3 chain C region	IGHG3	sp|P01860|IGHG3_HUMAN Immunoglobulin heavy constant gamma 3 OS=Homo sapiens OX=9606 GN=IGHG3 PE=1 SV=2	1	10	5	4	5	6	7	4	6	3	5	6	4	2	2	7	7	8	5	9	7	6	6	6	1	1	2	1	1	0	1	1	0	0	0	2	2	3	0	4	2	1
P01861	P01861	8	3	2	Ig gamma-4 chain C region	IGHG4	sp|P01861|IGHG4_HUMAN Immunoglobulin heavy constant gamma 4 OS=Homo sapiens OX=9606 GN=IGHG4 PE=1 SV=1	1	8	3	2	6	5	4	4	6	3	5	4	3	1	1	6	8	6	3	6	6	6	6	5	1	1	0	1	1	1	1	1	1	0	0	1	3	1	0	1	1	1
P01871;P0DOX6	P01871;P0DOX6	10;7	10;7	10;7	Ig mu chain C region	IGHM	sp|P01871|IGHM_HUMAN Immunoglobulin heavy constant mu OS=Homo sapiens OX=9606 GN=IGHM PE=1 SV=4;sp|P0DOX6|IGM_HUMAN Immunoglobulin mu heavy chain OS=Homo sapiens OX=9606 PE=1 SV=1	2	10	10	10	3	6	1	3	1	1	2	0	0	2	0	4	6	0	0	0	5	1	3	3	3	6	1	3	1	1	2	0	0	2	0	4	6	0	0	0	5	1
P01876;P0DOX2;P01877	P01876;P0DOX2;P01877	4;2;2	4;2;2	4;2;2	Ig alpha-1 chain C region;Ig alpha-2 chain C region	IGHA1;IGHA2	sp|P01876|IGHA1_HUMAN Immunoglobulin heavy constant alpha 1 OS=Homo sapiens OX=9606 GN=IGHA1 PE=1 SV=2;sp|P0DOX2|IGA2_HUMAN Immunoglobulin alpha-2 heavy chain OS=Homo sapiens OX=9606 PE=1 SV=1;sp|P01877|IGHA2_HUMAN Immunoglobulin heavy constant alpha 2 OS=	3	4	4	4	1	1	1	1	0	1	0	0	0	0	0	0	1	0	0	0	0	0	3	0	1	1	1	1	0	1	0	0	0	0	0	0	1	0	0	0	0	0
P02008	P02008	12	11	11	Hemoglobin subunit zeta	HBZ	sp|P02008|HBAZ_HUMAN Hemoglobin subunit zeta OS=Homo sapiens OX=9606 GN=HBZ PE=1 SV=2	1	12	11	11	11	11	10	11	11	10	11	11	10	9	7	11	10	12	9	11	10	11	9	11	10	10	9	10	10	9	10	10	9	8	6	10	9	11	8	10	9	10
P02042	P02042	15	7	7	Hemoglobin subunit delta	HBD	sp|P02042|HBD_HUMAN Hemoglobin subunit delta OS=Homo sapiens OX=9606 GN=HBD PE=1 SV=2	1	15	7	7	8	9	8	8	8	8	8	8	8	12	7	7	8	11	9	10	8	10	15	8	1	2	1	1	1	1	1	1	1	5	1	1	1	3	2	2	1	2
P02100	P02100	12	10	10	Hemoglobin subunit epsilon	HBE1	sp|P02100|HBE_HUMAN Hemoglobin subunit epsilon OS=Homo sapiens OX=9606 GN=HBE1 PE=1 SV=2	1	12	10	10	11	11	7	9	10	11	10	10	9	6	6	9	11	11	10	10	11	10	10	9	9	9	5	7	8	9	8	8	7	4	4	7	9	9	8	8	9	8
P02452	P02452	1	1	1	Collagen alpha-1(I) chain	COL1A1	sp|P02452|CO1A1_HUMAN Collagen alpha-1(I) chain OS=Homo sapiens OX=9606 GN=COL1A1 PE=1 SV=5	1	1	1	1	0	0	0	0	0	0	0	0	0	0	0	0	0	1	0	0	0	0	0	0	0	0	0	0	0	0	0	0	0	0	0	0	0	1	0	0	0	0
P02549	P02549	78	78	78	Spectrin alpha chain, erythrocytic 1	SPTA1	sp|P02549|SPTA1_HUMAN Spectrin alpha chain, erythrocytic 1 OS=Homo sapiens OX=9606 GN=SPTA1 PE=1 SV=5	1	78	78	78	32	51	5	19	26	7	13	28	3	29	4	37	49	71	7	56	50	58	62	10	32	51	5	19	26	7	13	28	3	29	4	37	49	71	7	56	50	58
P02647;CON_P15497;CON__P15497	P02647	20;1;1	20;1;1	20;1;1	Apolipoprotein A-I;Proapolipoprotein A-I;Truncated apolipoprotein A-I	APOA1	sp|P02647|APOA1_HUMAN Apolipoprotein A-I OS=Homo sapiens OX=9606 GN=APOA1 PE=1 SV=1	3	20	20	20	14	14	12	13	11	14	14	17	9	13	6	17	20	19	15	19	13	19	16	15	14	14	12	13	11	14	14	17	9	13	6	17	20	19	15	19	13	19
P02649;CON_Q03247;CON__Q03247	P02649	12;1;1	12;1;1	12;1;1	Apolipoprotein E	APOE	sp|P02649|APOE_HUMAN Apolipoprotein E OS=Homo sapiens OX=9606 GN=APOE PE=1 SV=1	3	12	12	12	6	6	0	5	8	0	6	9	0	10	0	9	12	9	4	9	5	9	10	4	6	6	0	5	8	0	6	9	0	10	0	9	12	9	4	9	5	9
P02652	P02652	7	7	7	Apolipoprotein A-II;Proapolipoprotein A-II;Truncated apolipoprotein A-II	APOA2	sp|P02652|APOA2_HUMAN Apolipoprotein A-II OS=Homo sapiens OX=9606 GN=APOA2 PE=1 SV=1	1	7	7	7	7	7	7	7	6	5	7	5	5	6	5	6	7	7	6	6	5	6	6	6	7	7	7	7	6	5	7	5	5	6	5	6	7	7	6	6	5	6
P02654	P02654	2	2	2	Apolipoprotein C-I;Truncated apolipoprotein C-I	APOC1	sp|P02654|APOC1_HUMAN Apolipoprotein C-I OS=Homo sapiens OX=9606 GN=APOC1 PE=1 SV=1	1	2	2	2	2	2	1	2	2	1	2	2	0	1	0	1	2	2	1	2	1	2	0	0	2	2	1	2	2	1	2	2	0	1	0	1	2	2	1	2	1	2
P02655	P02655	2	2	2	Apolipoprotein C-II;Proapolipoprotein C-II	APOC2	sp|P02655|APOC2_HUMAN Apolipoprotein C-II OS=Homo sapiens OX=9606 GN=APOC2 PE=1 SV=1	1	2	2	2	0	0	1	1	2	0	0	1	0	1	0	1	1	0	0	1	0	0	0	0	0	0	1	1	2	0	0	1	0	1	0	1	1	0	0	1	0	0
P02656	P02656	3	3	3	Apolipoprotein C-III	APOC3	sp|P02656|APOC3_HUMAN Apolipoprotein C-III OS=Homo sapiens OX=9606 GN=APOC3 PE=1 SV=1	1	3	3	3	2	2	1	2	3	2	2	2	2	2	0	2	3	3	2	2	2	2	3	1	2	2	1	2	3	2	2	2	2	2	0	2	3	3	2	2	2	2
P02671	P02671	24	24	24	Fibrinogen alpha chain;Fibrinopeptide A;Fibrinogen alpha chain	FGA	sp|P02671|FIBA_HUMAN Fibrinogen alpha chain OS=Homo sapiens OX=9606 GN=FGA PE=1 SV=2	1	24	24	24	20	19	8	16	18	5	7	13	4	16	5	20	16	10	8	18	13	14	13	11	20	19	8	16	18	5	7	13	4	16	5	20	16	10	8	18	13	14
P02675;CON_P02676;CON__P02676	P02675	17;2;2	17;2;2	17;2;2	Fibrinogen beta chain;Fibrinopeptide B;Fibrinogen beta chain	FGB	sp|P02675|FIBB_HUMAN Fibrinogen beta chain OS=Homo sapiens OX=9606 GN=FGB PE=1 SV=2	3	17	17	17	14	15	6	13	8	4	7	11	3	10	4	12	15	8	4	9	11	10	8	6	14	15	6	13	8	4	7	11	3	10	4	12	15	8	4	9	11	10
P02679	P02679	13	13	13	Fibrinogen gamma chain	FGG	sp|P02679|FIBG_HUMAN Fibrinogen gamma chain OS=Homo sapiens OX=9606 GN=FGG PE=1 SV=3	1	13	13	13	10	12	3	6	9	4	6	4	3	10	5	10	11	4	3	2	7	3	9	3	10	12	3	6	9	4	6	4	3	10	5	10	11	4	3	2	7	3
P02724	P02724	2	2	2	Glycophorin-A	GYPA	sp|P02724|GLPA_HUMAN Glycophorin-A OS=Homo sapiens OX=9606 GN=GYPA PE=1 SV=2	1	2	2	2	0	2	0	0	2	0	0	1	0	2	0	2	2	2	1	2	1	2	2	2	0	2	0	0	2	0	0	1	0	2	0	2	2	2	1	2	1	2
P02730	P02730	24	24	24	Band 3 anion transport protein	SLC4A1	sp|P02730|B3AT_HUMAN Band 3 anion transport protein OS=Homo sapiens OX=9606 GN=SLC4A1 PE=1 SV=3	1	24	24	24	16	15	10	15	15	6	12	16	6	16	1	16	18	24	11	19	14	19	19	14	16	15	10	15	15	6	12	16	6	16	1	16	18	24	11	19	14	19
P02741	P02741	2	2	2	C-reactive protein;C-reactive protein(1-205)	CRP	sp|P02741|CRP_HUMAN C-reactive protein OS=Homo sapiens OX=9606 GN=CRP PE=1 SV=1	1	2	2	2	0	0	0	0	0	0	0	0	0	0	0	0	2	0	0	0	0	0	0	0	0	0	0	0	0	0	0	0	0	0	0	0	2	0	0	0	0	0
P02743	P02743	4	4	4	Serum amyloid P-component;Serum amyloid P-component(1-203)	APCS	sp|P02743|SAMP_HUMAN Serum amyloid P-component OS=Homo sapiens OX=9606 GN=APCS PE=1 SV=2	1	4	4	4	0	2	0	0	0	0	1	2	0	0	0	3	3	1	0	1	1	2	1	1	0	2	0	0	0	0	1	2	0	0	0	3	3	1	0	1	1	2
P02749	P02749	5	5	5	Beta-2-glycoprotein 1	APOH	sp|P02749|APOH_HUMAN Beta-2-glycoprotein 1 OS=Homo sapiens OX=9606 GN=APOH PE=1 SV=3	1	5	5	5	1	2	0	2	1	0	2	2	0	1	0	4	3	2	1	2	1	2	4	1	1	2	0	2	1	0	2	2	0	1	0	4	3	2	1	2	1	2
P02750	P02750	4	4	4	Leucine-rich alpha-2-glycoprotein	LRG1	sp|P02750|A2GL_HUMAN Leucine-rich alpha-2-glycoprotein OS=Homo sapiens OX=9606 GN=LRG1 PE=1 SV=2	1	4	4	4	0	1	0	0	0	0	0	0	0	0	0	0	4	1	1	2	0	1	1	0	0	1	0	0	0	0	0	0	0	0	0	0	4	1	1	2	0	1
P02751	P02751	5	5	5	Fibronectin;Anastellin;Ugl-Y1;Ugl-Y2;Ugl-Y3	FN1	sp|P02751|FINC_HUMAN Fibronectin OS=Homo sapiens OX=9606 GN=FN1 PE=1 SV=4	1	5	5	5	1	3	4	4	0	2	2	0	1	0	1	1	0	0	0	0	0	0	0	1	1	3	4	4	0	2	2	0	1	0	1	1	0	0	0	0	0	0
P02753	P02753	4	4	4	Retinol-binding protein 4;Plasma retinol-binding protein(1-182);Plasma retinol-binding protein(1-181);Plasma retinol-binding protein(1-179);Plasma retinol-binding protein(1-176)	RBP4	sp|P02753|RET4_HUMAN Retinol-binding protein 4 OS=Homo sapiens OX=9606 GN=RBP4 PE=1 SV=3	1	4	4	4	1	2	0	0	2	0	2	2	0	0	1	2	1	3	0	1	0	1	2	1	1	2	0	0	2	0	2	2	0	0	1	2	1	3	0	1	0	1
P02760;CON_P00978;CON__P00978	P02760	6;1;1	6;1;1	6;1;1	Protein AMBP;Alpha-1-microglobulin;Inter-alpha-trypsin inhibitor light chain;Trypstatin	AMBP	sp|P02760|AMBP_HUMAN Protein AMBP OS=Homo sapiens OX=9606 GN=AMBP PE=1 SV=1	3	6	6	6	2	5	1	1	1	1	1	2	0	1	0	5	4	4	0	3	0	3	4	3	2	5	1	1	1	1	1	2	0	1	0	5	4	4	0	3	0	3
P02763	P02763	9	9	6	Alpha-1-acid glycoprotein 1	ORM1	sp|P02763|A1AG1_HUMAN Alpha-1-acid glycoprotein 1 OS=Homo sapiens OX=9606 GN=ORM1 PE=1 SV=1	1	9	9	6	8	8	7	7	7	7	7	6	6	7	3	8	9	6	6	8	6	7	8	7	8	8	7	7	7	7	7	6	6	7	3	8	9	6	6	8	6	7
P02765	P02765	10	10	7	Alpha-2-HS-glycoprotein;Alpha-2-HS-glycoprotein chain A;Alpha-2-HS-glycoprotein chain B	AHSG	sp|P02765|FETUA_HUMAN Alpha-2-HS-glycoprotein OS=Homo sapiens OX=9606 GN=AHSG PE=1 SV=1	1	10	10	7	5	8	7	8	7	4	7	7	6	3	3	10	9	9	4	9	6	10	9	8	5	8	7	8	7	4	7	7	6	3	3	10	9	9	4	9	6	10
P02766	P02766	5	5	5	Transthyretin	TTR	sp|P02766|TTHY_HUMAN Transthyretin OS=Homo sapiens OX=9606 GN=TTR PE=1 SV=1	1	5	5	5	4	2	1	2	4	1	4	4	1	3	1	4	2	5	2	4	3	2	3	5	4	2	1	2	4	1	4	4	1	3	1	4	2	5	2	4	3	2
P02771;CON_Q3SZ57;CON__Q3SZ57	P02771	26;4;4	26;4;4	26;4;4	Alpha-fetoprotein	AFP	sp|P02771|FETA_HUMAN Alpha-fetoprotein OS=Homo sapiens OX=9606 GN=AFP PE=1 SV=1	3	26	26	26	3	11	7	8	14	4	14	21	0	2	2	15	13	22	2	14	14	21	19	21	3	11	7	8	14	4	14	21	0	2	2	15	13	22	2	14	14	21
P02774;CON_Q3MHN5;CON__Q3MHN5;CON__ENSEMBL:ENSBTAP00000018229	P02774	20;3;3;3	20;3;3;3	20;3;3;3	Vitamin D-binding protein	GC	sp|P02774|VTDB_HUMAN Vitamin D-binding protein OS=Homo sapiens OX=9606 GN=GC PE=1 SV=1	4	20	20	20	8	14	5	11	11	1	6	10	4	2	0	16	16	11	2	12	11	15	12	14	8	14	5	11	11	1	6	10	4	2	0	16	16	11	2	12	11	15
P02775	P02775	2	2	2	Platelet basic protein;Connective tissue-activating peptide III;TC-2;Connective tissue-activating peptide III(1-81);Beta-thromboglobulin;Neutrophil-activating peptide 2(74);Neutrophil-activating peptide 2(73);Neutrophil-activating peptide 2;TC-1;Neutrophil-activating peptide 2(1-66);Neutrophil-activating peptide 2(1-63)	PPBP	sp|P02775|CXCL7_HUMAN Platelet basic protein OS=Homo sapiens OX=9606 GN=PPBP PE=1 SV=3	1	2	2	2	0	1	1	1	0	1	1	0	0	0	1	1	0	1	1	0	0	0	0	2	0	1	1	1	0	1	1	0	0	0	1	1	0	1	1	0	0	0
P02776;P10720	P02776;P10720	1;1	1;1	1;1	Platelet factor 4;Platelet factor 4, short form;Platelet factor 4 variant;Platelet factor 4 variant(4-74);Platelet factor 4 variant(5-74);Platelet factor 4 variant(6-74)	PF4;PF4V1	sp|P02776|PLF4_HUMAN Platelet factor 4 OS=Homo sapiens OX=9606 GN=PF4 PE=1 SV=2;sp|P10720|PF4V_HUMAN Platelet factor 4 variant OS=Homo sapiens OX=9606 GN=PF4V1 PE=1 SV=1	2	1	1	1	0	1	0	0	0	0	0	0	0	0	0	0	0	0	0	0	0	0	0	0	0	1	0	0	0	0	0	0	0	0	0	0	0	0	0	0	0	0
P02787	P02787	41	41	41	Serotransferrin	TF	sp|P02787|TRFE_HUMAN Serotransferrin OS=Homo sapiens OX=9606 GN=TF PE=1 SV=3	1	41	41	41	29	32	27	28	34	26	29	29	17	22	18	36	36	31	18	33	25	35	35	32	29	32	27	28	34	26	29	29	17	22	18	36	36	31	18	33	25	35
P02788	P02788	13	13	13	Lactotransferrin;Lactoferricin-H;Kaliocin-1;Lactoferroxin-A;Lactoferroxin-B;Lactoferroxin-C	LTF	sp|P02788|TRFL_HUMAN Lactotransferrin OS=Homo sapiens OX=9606 GN=LTF PE=1 SV=6	1	13	13	13	0	11	0	2	0	0	0	0	0	0	0	6	0	2	0	0	3	0	2	0	0	11	0	2	0	0	0	0	0	0	0	6	0	2	0	0	3	0
P02790	P02790	9	9	9	Hemopexin	HPX	sp|P02790|HEMO_HUMAN Hemopexin OS=Homo sapiens OX=9606 GN=HPX PE=1 SV=2	1	9	9	9	4	4	1	1	5	0	3	0	1	1	1	1	7	0	0	0	1	2	0	2	4	4	1	1	5	0	3	0	1	1	1	1	7	0	0	0	1	2
P02792	P02792	1	1	1	Ferritin light chain	FTL	sp|P02792|FRIL_HUMAN Ferritin light chain OS=Homo sapiens OX=9606 GN=FTL PE=1 SV=2	1	1	1	1	0	0	0	0	0	0	0	0	0	1	0	0	0	0	0	0	0	0	0	0	0	0	0	0	0	0	0	0	0	1	0	0	0	0	0	0	0	0
P03952	P03952	1	1	1	Plasma kallikrein;Plasma kallikrein heavy chain;Plasma kallikrein light chain	KLKB1	sp|P03952|KLKB1_HUMAN Plasma kallikrein OS=Homo sapiens OX=9606 GN=KLKB1 PE=1 SV=1	1	1	1	1	0	1	0	1	0	0	0	1	0	1	0	0	0	0	0	0	0	1	0	0	0	1	0	1	0	0	0	1	0	1	0	0	0	0	0	0	0	1
P04004;CON__Q3ZBS7	P04004	5;1	5;1	5;1	Vitronectin;Vitronectin V65 subunit;Vitronectin V10 subunit;Somatomedin-B	VTN	sp|P04004|VTNC_HUMAN Vitronectin OS=Homo sapiens OX=9606 GN=VTN PE=1 SV=1	2	5	5	5	3	3	0	0	2	1	2	2	0	4	0	3	5	2	0	4	1	3	4	3	3	3	0	0	2	1	2	2	0	4	0	3	5	2	0	4	1	3
P04040	P04040	28	28	28	Catalase	CAT	sp|P04040|CATA_HUMAN Catalase OS=Homo sapiens OX=9606 GN=CAT PE=1 SV=3	1	28	28	28	22	22	15	20	20	20	19	25	16	21	11	20	24	27	17	25	20	27	24	21	22	22	15	20	20	20	19	25	16	21	11	20	24	27	17	25	20	27
P04075	P04075	15	15	15	Fructose-bisphosphate aldolase A	ALDOA	sp|P04075|ALDOA_HUMAN Fructose-bisphosphate aldolase A OS=Homo sapiens OX=9606 GN=ALDOA PE=1 SV=2	1	15	15	15	7	7	5	9	7	4	8	10	4	4	0	8	9	13	6	11	6	13	10	10	7	7	5	9	7	4	8	10	4	4	0	8	9	13	6	11	6	13
P04080	P04080	3	3	3	Cystatin-B	CSTB	sp|P04080|CYTB_HUMAN Cystatin-B OS=Homo sapiens OX=9606 GN=CSTB PE=1 SV=2	1	3	3	3	2	1	0	1	1	1	0	0	0	1	0	2	1	0	0	1	0	1	0	0	2	1	0	1	1	1	0	0	0	1	0	2	1	0	0	1	0	1
P04083	P04083	2	2	2	Annexin A1	ANXA1	sp|P04083|ANXA1_HUMAN Annexin A1 OS=Homo sapiens OX=9606 GN=ANXA1 PE=1 SV=2	1	2	2	2	0	2	0	0	0	0	0	0	0	0	0	0	0	0	0	0	1	0	0	0	0	2	0	0	0	0	0	0	0	0	0	0	0	0	0	0	1	0
P04114	P04114	3	3	3	Apolipoprotein B-100;Apolipoprotein B-48	APOB	sp|P04114|APOB_HUMAN Apolipoprotein B-100 OS=Homo sapiens OX=9606 GN=APOB PE=1 SV=2	1	3	3	3	0	1	0	0	0	0	0	0	0	3	0	0	0	0	0	0	2	0	1	0	0	1	0	0	0	0	0	0	0	3	0	0	0	0	0	0	2	0
P04217	P04217	8	8	8	Alpha-1B-glycoprotein	A1BG	sp|P04217|A1BG_HUMAN Alpha-1B-glycoprotein OS=Homo sapiens OX=9606 GN=A1BG PE=1 SV=4	1	8	8	8	1	4	0	0	3	0	1	2	0	0	0	4	5	2	1	6	0	5	5	2	1	4	0	0	3	0	1	2	0	0	0	4	5	2	1	6	0	5
P04406;O14556	P04406	13;1	13;1	13;1	Glyceraldehyde-3-phosphate dehydrogenase	GAPDH	sp|P04406|G3P_HUMAN Glyceraldehyde-3-phosphate dehydrogenase OS=Homo sapiens OX=9606 GN=GAPDH PE=1 SV=3	2	13	13	13	11	10	4	11	12	7	10	12	8	9	1	13	13	13	10	13	10	12	13	9	11	10	4	11	12	7	10	12	8	9	1	13	13	13	10	13	10	12
P04632;Q96L46	P04632	4;1	4;1	4;1	Calpain small subunit 1	CAPNS1	sp|P04632|CPNS1_HUMAN Calpain small subunit 1 OS=Homo sapiens OX=9606 GN=CAPNS1 PE=1 SV=1	2	4	4	4	0	0	0	0	0	0	0	1	0	0	0	0	0	2	0	2	1	2	2	0	0	0	0	0	0	0	0	1	0	0	0	0	0	2	0	2	1	2
P04792	P04792	6	6	6	Heat shock protein beta-1	HSPB1	sp|P04792|HSPB1_HUMAN Heat shock protein beta-1 OS=Homo sapiens OX=9606 GN=HSPB1 PE=1 SV=2	1	6	6	6	3	4	0	4	2	2	1	4	3	0	0	4	1	6	2	4	2	3	0	3	3	4	0	4	2	2	1	4	3	0	0	4	1	6	2	4	2	3
Q99878;Q96KK5;Q9BTM1;Q16777;Q93077;Q7L7L0;Q6FI13;P20671;P0C0S8;P04908;Q71UI9;P0C0S5;Q96QV6;P16104;Q8IUE6	Q99878;Q96KK5;Q9BTM1;Q16777;Q93077;Q7L7L0;Q6FI13;P20671;P0C0S8;P04908;Q71UI9;P0C0S5;Q96QV6;P16104	3;3;3;3;3;3;3;3;3;3;2;2;2;2;1	3;3;3;3;3;3;3;3;3;3;2;2;2;2;1	3;3;3;3;3;3;3;3;3;3;2;2;2;2;1	Histone H2A type 1-J;Histone H2A type 1-H;Histone H2A.J;Histone H2A type 2-C;Histone H2A type 1-C;Histone H2A type 3;Histone H2A type 2-A;Histone H2A type 1-D;Histone H2A type 1;Histone H2A type 1-B/E;Histone H2A.V;Histone H2A.Z;Histone H2A type 1-A;Histone H2AX	HIST1H2AJ;HIST1H2AH;H2AFJ;HIST2H2AC;HIST1H2AC;HIST3H2A;HIST2H2AA3;HIST1H2AD;HIST1H2AG;HIST1H2AB;H2AFV;H2AFZ;HIST1H2AA;H2AFX	sp|Q99878|H2A1J_HUMAN Histone H2A type 1-J OS=Homo sapiens OX=9606 GN=HIST1H2AJ PE=1 SV=3;sp|Q96KK5|H2A1H_HUMAN Histone H2A type 1-H OS=Homo sapiens OX=9606 GN=HIST1H2AH PE=1 SV=3;sp|Q9BTM1|H2AJ_HUMAN Histone H2A.J OS=Homo sapiens OX=9606 GN=H2AFJ PE=1 SV=	15	3	3	3	2	3	0	3	2	0	2	1	1	2	1	2	2	1	0	0	2	0	1	2	2	3	0	3	2	0	2	1	1	2	1	2	2	1	0	0	2	0
P04921	P04921	1	1	1	Glycophorin-C	GYPC	sp|P04921|GLPC_HUMAN Glycophorin-C OS=Homo sapiens OX=9606 GN=GYPC PE=1 SV=1	1	1	1	1	1	0	0	0	1	0	0	1	0	0	0	1	0	1	0	1	1	1	1	0	1	0	0	0	1	0	0	1	0	0	0	1	0	1	0	1	1	1
P05090	P05090	1	1	1	Apolipoprotein D	APOD	sp|P05090|APOD_HUMAN Apolipoprotein D OS=Homo sapiens OX=9606 GN=APOD PE=1 SV=1	1	1	1	1	1	0	0	1	0	1	0	0	0	0	0	0	1	1	1	1	0	1	0	0	1	0	0	1	0	1	0	0	0	0	0	0	1	1	1	1	0	1
P05109	P05109	4	4	4	Protein S100-A8;Protein S100-A8, N-terminally processed	S100A8	sp|P05109|S10A8_HUMAN Protein S100-A8 OS=Homo sapiens OX=9606 GN=S100A8 PE=1 SV=1	1	4	4	4	4	4	2	4	4	1	2	3	2	3	4	3	4	4	2	1	3	2	4	2	4	4	2	4	4	1	2	3	2	3	4	3	4	4	2	1	3	2
P05155	P05155	5	5	5	Plasma protease C1 inhibitor	SERPING1	sp|P05155|IC1_HUMAN Plasma protease C1 inhibitor OS=Homo sapiens OX=9606 GN=SERPING1 PE=1 SV=2	1	5	5	5	2	3	0	0	2	0	1	2	0	2	0	2	3	2	0	3	1	4	2	1	2	3	0	0	2	0	1	2	0	2	0	2	3	2	0	3	1	4
P05164;P11678	P05164	13;1	13;1	13;1	Myeloperoxidase;Myeloperoxidase;89 kDa myeloperoxidase;84 kDa myeloperoxidase;Myeloperoxidase light chain;Myeloperoxidase heavy chain	MPO	sp|P05164|PERM_HUMAN Myeloperoxidase OS=Homo sapiens OX=9606 GN=MPO PE=1 SV=1	2	13	13	13	8	11	0	6	4	0	2	0	1	7	3	6	2	6	0	0	7	0	10	0	8	11	0	6	4	0	2	0	1	7	3	6	2	6	0	0	7	0
P05198	P05198	3	3	3	Eukaryotic translation initiation factor 2 subunit 1	EIF2S1	sp|P05198|IF2A_HUMAN Eukaryotic translation initiation factor 2 subunit 1 OS=Homo sapiens OX=9606 GN=EIF2S1 PE=1 SV=3	1	3	3	3	1	0	0	0	0	0	0	1	0	0	0	1	1	2	0	2	0	1	0	0	1	0	0	0	0	0	0	1	0	0	0	1	1	2	0	2	0	1
P05386	P05386	2	2	2	60S acidic ribosomal protein P1	RPLP1	sp|P05386|RLA1_HUMAN 60S acidic ribosomal protein P1 OS=Homo sapiens OX=9606 GN=RPLP1 PE=1 SV=1	1	2	2	2	0	0	0	0	0	0	0	0	2	0	0	1	1	1	0	1	0	1	0	1	0	0	0	0	0	0	0	0	2	0	0	1	1	1	0	1	0	1
P05387	P05387	3	3	3	60S acidic ribosomal protein P2	RPLP2	sp|P05387|RLA2_HUMAN 60S acidic ribosomal protein P2 OS=Homo sapiens OX=9606 GN=RPLP2 PE=1 SV=1	1	3	3	3	1	0	0	0	2	0	2	1	0	0	0	3	1	3	0	0	0	2	0	1	1	0	0	0	2	0	2	1	0	0	0	3	1	3	0	0	0	2
P05783	P05783	1	1	1	Keratin, type I cytoskeletal 18	KRT18	sp|P05783|K1C18_HUMAN Keratin, type I cytoskeletal 18 OS=Homo sapiens OX=9606 GN=KRT18 PE=1 SV=2	1	1	1	1	0	0	0	0	0	0	0	0	1	0	0	0	0	0	0	0	0	0	0	0	0	0	0	0	0	0	0	0	1	0	0	0	0	0	0	0	0	0
P06132	P06132	3	3	3	Uroporphyrinogen decarboxylase	UROD	sp|P06132|DCUP_HUMAN Uroporphyrinogen decarboxylase OS=Homo sapiens OX=9606 GN=UROD PE=1 SV=2	1	3	3	3	0	0	0	0	0	0	0	0	0	0	0	1	1	2	0	1	0	2	0	0	0	0	0	0	0	0	0	0	0	0	0	1	1	2	0	1	0	2
P06312	P06312	2	2	2	Ig kappa chain V-IV region	IGKV4-1	sp|P06312|KV401_HUMAN Immunoglobulin kappa variable 4-1 OS=Homo sapiens OX=9606 GN=IGKV4-1 PE=1 SV=1	1	2	2	2	0	2	0	0	0	0	0	0	0	0	0	0	1	1	0	0	0	0	0	0	0	2	0	0	0	0	0	0	0	0	0	0	1	1	0	0	0	0
P06454	P06454	4	4	4	Prothymosin alpha;Prothymosin alpha, N-terminally processed;Thymosin alpha-1	PTMA	sp|P06454|PTMA_HUMAN Prothymosin alpha OS=Homo sapiens OX=9606 GN=PTMA PE=1 SV=2	1	4	4	4	2	3	1	1	1	0	1	2	0	1	0	2	2	3	1	3	1	2	1	0	2	3	1	1	1	0	1	2	0	1	0	2	2	3	1	3	1	2
P06702	P06702	7	7	7	Protein S100-A9	S100A9	sp|P06702|S10A9_HUMAN Protein S100-A9 OS=Homo sapiens OX=9606 GN=S100A9 PE=1 SV=1	1	7	7	7	5	6	2	5	5	1	5	5	2	5	3	7	5	6	3	1	5	1	5	1	5	6	2	5	5	1	5	5	2	5	3	7	5	6	3	1	5	1
P06703	P06703	5	5	5	Protein S100-A6	S100A6	sp|P06703|S10A6_HUMAN Protein S100-A6 OS=Homo sapiens OX=9606 GN=S100A6 PE=1 SV=1	1	5	5	5	3	3	3	3	3	3	3	3	3	3	3	3	4	5	3	3	3	4	3	3	3	3	3	3	3	3	3	3	3	3	3	3	4	5	3	3	3	4
P06727;CON_Q32PJ2;CON__Q32PJ2	P06727	20;1;1	20;1;1	20;1;1	Apolipoprotein A-IV	APOA4	sp|P06727|APOA4_HUMAN Apolipoprotein A-IV OS=Homo sapiens OX=9606 GN=APOA4 PE=1 SV=3	3	20	20	20	13	18	0	10	7	1	3	9	3	2	0	10	15	9	4	11	9	13	10	6	13	18	0	10	7	1	3	9	3	2	0	10	15	9	4	11	9	13
P06733;P13929	P06733	17;1	17;1	16;0	Alpha-enolase	ENO1	sp|P06733|ENOA_HUMAN Alpha-enolase OS=Homo sapiens OX=9606 GN=ENO1 PE=1 SV=2	2	17	17	16	10	10	3	10	10	8	9	14	11	8	2	14	11	15	8	14	8	14	12	14	10	10	3	10	10	8	9	14	11	8	2	14	11	15	8	14	8	14
P06748	P06748	3	3	3	Nucleophosmin	NPM1	sp|P06748|NPM_HUMAN Nucleophosmin OS=Homo sapiens OX=9606 GN=NPM1 PE=1 SV=2	1	3	3	3	0	0	0	0	0	0	0	0	3	0	0	0	0	0	0	0	0	0	0	0	0	0	0	0	0	0	0	0	3	0	0	0	0	0	0	0	0	0
P06753;CON__Q3SX28;P09493;P07951	P06753	4;1;1;1	4;1;1;1	3;0;0;0	Tropomyosin alpha-3 chain	TPM3	sp|P06753|TPM3_HUMAN Tropomyosin alpha-3 chain OS=Homo sapiens OX=9606 GN=TPM3 PE=1 SV=2	4	4	4	3	4	4	2	2	1	0	0	2	1	2	0	3	1	3	2	3	3	3	3	2	4	4	2	2	1	0	0	2	1	2	0	3	1	3	2	3	3	3
P07148	P07148	6	6	6	Fatty acid-binding protein, liver	FABP1	sp|P07148|FABPL_HUMAN Fatty acid-binding protein, liver OS=Homo sapiens OX=9606 GN=FABP1 PE=1 SV=1	1	6	6	6	0	0	0	0	0	0	0	0	0	6	0	0	0	0	0	0	0	0	0	0	0	0	0	0	0	0	0	0	0	6	0	0	0	0	0	0	0	0
P07195;Q6ZMR3;P07864	P07195	13;1;1	13;1;1	12;0;0	L-lactate dehydrogenase B chain	LDHB	sp|P07195|LDHB_HUMAN L-lactate dehydrogenase B chain OS=Homo sapiens OX=9606 GN=LDHB PE=1 SV=2	3	13	13	12	8	9	8	8	8	6	9	10	8	7	3	10	9	10	7	10	10	11	10	9	8	9	8	8	8	6	9	10	8	7	3	10	9	10	7	10	10	11
P07203	P07203	1	1	1	Glutathione peroxidase 1	GPX1	sp|P07203|GPX1_HUMAN Glutathione peroxidase 1 OS=Homo sapiens OX=9606 GN=GPX1 PE=1 SV=4	1	1	1	1	0	0	1	1	0	0	1	0	0	0	0	0	0	0	0	0	0	0	0	0	0	0	1	1	0	0	1	0	0	0	0	0	0	0	0	0	0	0
P07384	P07384	2	2	2	Calpain-1 catalytic subunit	CAPN1	sp|P07384|CAN1_HUMAN Calpain-1 catalytic subunit OS=Homo sapiens OX=9606 GN=CAPN1 PE=1 SV=1	1	2	2	2	0	1	0	0	0	0	0	0	0	0	0	1	1	0	1	1	0	1	0	0	0	1	0	0	0	0	0	0	0	0	0	1	1	0	1	1	0	1
P07437;Q9BVA1;Q13885;Q13509;Q9BUF5;CON__ENSEMBL:ENSBTAP00000025008;A6NNZ2	P07437;Q9BVA1;Q13885	8;6;6;3;2;1;1	2;0;0;0;0;0;0	2;0;0;0;0;0;0	Tubulin beta chain;Tubulin beta-2B chain;Tubulin beta-2A chain	TUBB;TUBB2B;TUBB2A	sp|P07437|TBB5_HUMAN Tubulin beta chain OS=Homo sapiens OX=9606 GN=TUBB PE=1 SV=2;sp|Q9BVA1|TBB2B_HUMAN Tubulin beta-2B chain OS=Homo sapiens OX=9606 GN=TUBB2B PE=1 SV=1;sp|Q13885|TBB2A_HUMAN Tubulin beta-2A chain OS=Homo sapiens OX=9606 GN=TUBB2A PE=1 SV=	7	8	2	2	1	2	0	0	1	0	1	3	4	0	0	4	1	6	1	1	0	4	2	2	0	0	0	0	0	0	0	0	1	0	0	1	0	1	0	0	0	0
P07737;CON_P02584;CON__P02584	P07737	7;2;2	7;2;2	7;2;2	Profilin-1	PFN1	sp|P07737|PROF1_HUMAN Profilin-1 OS=Homo sapiens OX=9606 GN=PFN1 PE=1 SV=2	3	7	7	7	5	5	3	5	5	0	4	4	3	4	1	6	4	6	2	4	2	5	6	4	5	5	3	5	5	0	4	4	3	4	1	6	4	6	2	4	2	5
P07738	P07738	14	14	14	Bisphosphoglycerate mutase	BPGM	sp|P07738|PMGE_HUMAN Bisphosphoglycerate mutase OS=Homo sapiens OX=9606 GN=BPGM PE=1 SV=2	1	14	14	14	7	10	5	7	8	6	9	9	3	4	0	9	10	14	9	11	10	12	10	8	7	10	5	7	8	6	9	9	3	4	0	9	10	14	9	11	10	12
P07741	P07741	1	1	1	Adenine phosphoribosyltransferase	APRT	sp|P07741|APT_HUMAN Adenine phosphoribosyltransferase OS=Homo sapiens OX=9606 GN=APRT PE=1 SV=2	1	1	1	1	0	0	0	0	0	0	0	0	0	0	0	0	0	0	0	0	0	1	0	0	0	0	0	0	0	0	0	0	0	0	0	0	0	0	0	0	0	1
P07900;Q14568;Q58FG0;Q58FF8	P07900	11;3;1;1	11;3;1;1	7;1;1;0	Heat shock protein HSP 90-alpha	HSP90AA1	sp|P07900|HS90A_HUMAN Heat shock protein HSP 90-alpha OS=Homo sapiens OX=9606 GN=HSP90AA1 PE=1 SV=5	4	11	11	7	6	7	1	3	3	1	5	7	1	2	0	6	7	10	6	8	4	8	6	1	6	7	1	3	3	1	5	7	1	2	0	6	7	10	6	8	4	8
P07954	P07954	3	3	3	Fumarate hydratase, mitochondrial	FH	sp|P07954|FUMH_HUMAN Fumarate hydratase, mitochondrial OS=Homo sapiens OX=9606 GN=FH PE=1 SV=3	1	3	3	3	0	0	0	0	0	0	0	0	0	0	0	1	0	2	0	2	0	2	0	0	0	0	0	0	0	0	0	0	0	0	0	1	0	2	0	2	0	2
P08238;Q58FF7	P08238	7;2	3;1	2;1	Heat shock protein HSP 90-beta	HSP90AB1	sp|P08238|HS90B_HUMAN Heat shock protein HSP 90-beta OS=Homo sapiens OX=9606 GN=HSP90AB1 PE=1 SV=4	2	7	3	2	3	3	1	1	0	1	1	2	1	0	0	2	2	6	2	2	0	3	2	0	0	0	0	0	0	0	0	0	0	0	0	0	0	3	0	0	0	0
P08247	P08247	1	1	1	Synaptophysin	SYP	sp|P08247|SYPH_HUMAN Synaptophysin OS=Homo sapiens OX=9606 GN=SYP PE=1 SV=3	1	1	1	1	0	0	0	0	0	0	0	0	0	0	0	0	0	0	0	0	0	1	0	0	0	0	0	0	0	0	0	0	0	0	0	0	0	0	0	0	0	1
P08311	P08311	2	2	2	Cathepsin G	CTSG	sp|P08311|CATG_HUMAN Cathepsin G OS=Homo sapiens OX=9606 GN=CTSG PE=1 SV=2	1	2	2	2	1	2	0	1	0	0	0	0	0	1	0	1	0	0	0	0	0	0	1	0	1	2	0	1	0	0	0	0	0	1	0	1	0	0	0	0	0	0
P08397	P08397	6	6	6	Porphobilinogen deaminase	HMBS	sp|P08397|HEM3_HUMAN Porphobilinogen deaminase OS=Homo sapiens OX=9606 GN=HMBS PE=1 SV=2	1	6	6	6	2	1	0	1	2	0	0	2	0	0	0	3	3	5	2	6	2	5	1	1	2	1	0	1	2	0	0	2	0	0	0	3	3	5	2	6	2	5
P08603;Q02985	P08603	4;1	4;1	4;1	Complement factor H	CFH	sp|P08603|CFAH_HUMAN Complement factor H OS=Homo sapiens OX=9606 GN=CFH PE=1 SV=4	2	4	4	4	0	1	0	0	0	0	0	0	0	0	0	0	4	1	0	4	0	1	0	0	0	1	0	0	0	0	0	0	0	0	0	0	4	1	0	4	0	1
P08670;P17661	P08670	6;1	6;1	5;1	Vimentin	VIM	sp|P08670|VIME_HUMAN Vimentin OS=Homo sapiens OX=9606 GN=VIM PE=1 SV=4	2	6	6	5	1	4	0	0	0	0	0	0	1	1	0	0	1	2	0	0	1	0	3	0	1	4	0	0	0	0	0	0	1	1	0	0	1	2	0	0	1	0
P08697	P08697	2	2	2	Alpha-2-antiplasmin	SERPINF2	sp|P08697|A2AP_HUMAN Alpha-2-antiplasmin OS=Homo sapiens OX=9606 GN=SERPINF2 PE=1 SV=3	1	2	2	2	0	0	0	0	0	0	0	1	0	0	0	1	2	0	0	1	0	0	0	0	0	0	0	0	0	0	0	1	0	0	0	1	2	0	0	1	0	0
P08758	P08758	3	3	3	Annexin A5	ANXA5	sp|P08758|ANXA5_HUMAN Annexin A5 OS=Homo sapiens OX=9606 GN=ANXA5 PE=1 SV=2	1	3	3	3	0	0	0	0	0	0	0	2	0	0	0	0	0	2	0	0	0	0	1	0	0	0	0	0	0	0	0	2	0	0	0	0	0	2	0	0	0	0
P09104	P09104	4	3	3	Gamma-enolase	ENO2	sp|P09104|ENOG_HUMAN Gamma-enolase OS=Homo sapiens OX=9606 GN=ENO2 PE=1 SV=3	1	4	3	3	1	0	0	1	1	0	0	1	1	1	0	1	1	3	1	1	0	4	2	1	0	0	0	0	0	0	0	0	0	0	0	0	0	2	0	0	0	3
P09105	P09105	6	6	6	Hemoglobin subunit theta-1	HBQ1	sp|P09105|HBAT_HUMAN Hemoglobin subunit theta-1 OS=Homo sapiens OX=9606 GN=HBQ1 PE=1 SV=2	1	6	6	6	4	3	1	1	4	4	4	5	1	2	0	5	5	6	2	4	4	5	4	3	4	3	1	1	4	4	4	5	1	2	0	5	5	6	2	4	4	5
P09211	P09211	9	9	9	Glutathione S-transferase P	GSTP1	sp|P09211|GSTP1_HUMAN Glutathione S-transferase P OS=Homo sapiens OX=9606 GN=GSTP1 PE=1 SV=2	1	9	9	9	4	3	1	4	4	3	5	7	1	2	0	8	7	8	3	8	4	9	4	6	4	3	1	4	4	3	5	7	1	2	0	8	7	8	3	8	4	9
P09417	P09417	2	2	2	Dihydropteridine reductase	QDPR	sp|P09417|DHPR_HUMAN Dihydropteridine reductase OS=Homo sapiens OX=9606 GN=QDPR PE=1 SV=2	1	2	2	2	0	0	0	0	0	0	0	0	0	0	0	0	0	1	0	1	0	0	0	0	0	0	0	0	0	0	0	0	0	0	0	0	0	1	0	1	0	0
P09496	P09496	3	3	3	Clathrin light chain A	CLTA	sp|P09496|CLCA_HUMAN Clathrin light chain A OS=Homo sapiens OX=9606 GN=CLTA PE=1 SV=1	1	3	3	3	0	1	0	1	0	0	0	0	0	0	0	0	0	2	0	1	0	3	0	0	0	1	0	1	0	0	0	0	0	0	0	0	0	2	0	1	0	3
P09651;Q32P51	P09651	5;2	5;2	5;2	Heterogeneous nuclear ribonucleoprotein A1;Heterogeneous nuclear ribonucleoprotein A1, N-terminally processed	HNRNPA1	sp|P09651|ROA1_HUMAN Heterogeneous nuclear ribonucleoprotein A1 OS=Homo sapiens OX=9606 GN=HNRNPA1 PE=1 SV=5	2	5	5	5	0	0	0	0	0	0	0	0	3	0	0	0	0	2	0	1	0	1	0	0	0	0	0	0	0	0	0	0	3	0	0	0	0	2	0	1	0	1
P09960	P09960	2	2	2	Leukotriene A-4 hydrolase	LTA4H	sp|P09960|LKHA4_HUMAN Leukotriene A-4 hydrolase OS=Homo sapiens OX=9606 GN=LTA4H PE=1 SV=2	1	2	2	2	0	1	0	0	0	0	0	0	0	0	0	0	0	1	0	0	0	0	0	0	0	1	0	0	0	0	0	0	0	0	0	0	0	1	0	0	0	0
P0C0L5;P0C0L4;CON__P01030;CON__ENSEMBL:ENSBTAP00000007350;CON_P01030	P0C0L5;P0C0L4	21;21;3;3;1	21;21;3;3;1	21;21;3;3;1	Complement C4-B;Complement C4 beta chain;Complement C4-B alpha chain;C4a anaphylatoxin;C4b-B;C4d-B;Complement C4 gamma chain;Complement C4-A;Complement C4 beta chain;Complement C4-A alpha chain;C4a anaphylatoxin;C4b-A;C4d-A;Complement C4 gamma chain	C4B;C4A	sp|P0C0L5|CO4B_HUMAN Complement C4-B OS=Homo sapiens OX=9606 GN=C4B PE=1 SV=2;sp|P0C0L4|CO4A_HUMAN Complement C4-A OS=Homo sapiens OX=9606 GN=C4A PE=1 SV=2	5	21	21	21	3	3	5	3	1	0	0	0	0	0	0	2	16	2	0	7	0	5	1	1	3	3	5	3	1	0	0	0	0	0	0	2	16	2	0	7	0	5
P62987;P62979;P0CG47;P0CG48	P62987;P62979;P0CG47;P0CG48	4;4;4;4	4;4;4;4	4;4;4;4	Ubiquitin-60S ribosomal protein L40;Ubiquitin;60S ribosomal protein L40;Ubiquitin-40S ribosomal protein S27a;Ubiquitin;40S ribosomal protein S27a;Polyubiquitin-B;Ubiquitin;Polyubiquitin-C;Ubiquitin	UBA52;RPS27A;UBB;UBC	sp|P62987|RL40_HUMAN Ubiquitin-60S ribosomal protein L40 OS=Homo sapiens OX=9606 GN=UBA52 PE=1 SV=2;sp|P62979|RS27A_HUMAN Ubiquitin-40S ribosomal protein S27a OS=Homo sapiens OX=9606 GN=RPS27A PE=1 SV=2;sp|P0CG47|UBB_HUMAN Polyubiquitin-B OS=Homo sapiens O	4	4	4	4	3	3	1	3	3	2	3	2	3	3	2	3	3	4	2	4	3	4	3	4	3	3	1	3	3	2	3	2	3	3	2	3	3	4	2	4	3	4
P0DJI8	P0DJI8	3	3	1	Serum amyloid A-1 protein;Amyloid protein A;Serum amyloid protein A(2-104);Serum amyloid protein A(3-104);Serum amyloid protein A(2-103);Serum amyloid protein A(2-102);Serum amyloid protein A(4-101)	SAA1	sp|P0DJI8|SAA1_HUMAN Serum amyloid A-1 protein OS=Homo sapiens OX=9606 GN=SAA1 PE=1 SV=1	1	3	3	1	0	0	0	0	0	0	0	0	0	0	0	0	3	0	0	0	0	0	0	0	0	0	0	0	0	0	0	0	0	0	0	0	3	0	0	0	0	0
P0DJI9	P0DJI9	3	1	1	Serum amyloid A-2 protein	SAA2	sp|P0DJI9|SAA2_HUMAN Serum amyloid A-2 protein OS=Homo sapiens OX=9606 GN=SAA2 PE=1 SV=1	1	3	1	1	0	0	0	0	0	0	0	0	0	0	0	0	3	0	0	0	0	0	0	0	0	0	0	0	0	0	0	0	0	0	0	0	1	0	0	0	0	0
P0DMV9;P0DMV8	P0DMV9;P0DMV8	8;8	6;6	1;1	Heat shock 70 kDa protein 1B;Heat shock 70 kDa protein 1A	HSPA1B;HSPA1A	sp|P0DMV9|HS71B_HUMAN Heat shock 70 kDa protein 1B OS=Homo sapiens OX=9606 GN=HSPA1B PE=1 SV=1;sp|P0DMV8|HS71A_HUMAN Heat shock 70 kDa protein 1A OS=Homo sapiens OX=9606 GN=HSPA1A PE=1 SV=1	2	8	6	1	3	3	2	2	3	1	2	2	2	2	0	5	3	7	2	6	2	5	3	1	1	1	1	0	1	0	1	0	1	0	0	3	1	5	0	4	0	4
P0DOX7;P01602	P0DOX7	7;1	7;1	2;1			sp|P0DOX7|IGK_HUMAN Immunoglobulin kappa light chain OS=Homo sapiens OX=9606 PE=1 SV=1	2	7	7	2	4	5	3	4	4	4	3	4	3	3	3	4	4	4	3	5	5	4	6	4	4	5	3	4	4	4	3	4	3	3	3	4	4	4	3	5	5	4
P0DOY3;P0DOY2;P0DOX8;P0CF74;P0CG04;B9A064;A0M8Q6	P0DOY3;P0DOY2;P0DOX8;P0CF74;P0CG04;B9A064	5;5;3;3;3;3;2	5;5;3;3;3;3;2	5;5;3;3;3;3;2	Ig lambda-6 chain C region;Ig lambda-1 chain C regions;Immunoglobulin lambda-like polypeptide 5	IGLC6;IGLC1;IGLL5	sp|P0DOY3|IGLC3_HUMAN Immunoglobulin lambda constant 3 OS=Homo sapiens OX=9606 GN=IGLC3 PE=1 SV=1;sp|P0DOY2|IGLC2_HUMAN Immunoglobulin lambda constant 2 OS=Homo sapiens OX=9606 GN=IGLC2 PE=1 SV=1;sp|P0DOX8|IGL1_HUMAN Immunoglobulin lambda-1 light chain OS=	7	5	5	5	4	5	4	5	5	4	4	5	5	4	3	4	5	5	4	5	5	5	5	2	4	5	4	5	5	4	4	5	5	4	3	4	5	5	4	5	5	5
P0DP25;P0DP24;P0DP23;P27482;P02585	P0DP25;P0DP24;P0DP23	7;7;7;1;1	7;7;7;1;1	7;7;7;1;1			sp|P0DP25|CALM3_HUMAN Calmodulin-3 OS=Homo sapiens OX=9606 GN=CALM3 PE=1 SV=1;sp|P0DP24|CALM2_HUMAN Calmodulin-2 OS=Homo sapiens OX=9606 GN=CALM2 PE=1 SV=1;sp|P0DP23|CALM1_HUMAN Calmodulin-1 OS=Homo sapiens OX=9606 GN=CALM1 PE=1 SV=1	5	7	7	7	5	7	1	5	6	2	4	6	3	2	0	5	5	5	4	5	6	5	3	4	5	7	1	5	6	2	4	6	3	2	0	5	5	5	4	5	6	5
P16403;P10412;P16402;P22492;Q02539	P16403;P10412;P16402;P22492;Q02539	2;2;2;1;1	2;2;2;1;1	2;2;2;1;1	Histone H1.2;Histone H1.4;Histone H1.3;Histone H1t;Histone H1.1	HIST1H1C;HIST1H1E;HIST1H1D;HIST1H1T;HIST1H1A	sp|P16403|H12_HUMAN Histone H1.2 OS=Homo sapiens OX=9606 GN=HIST1H1C PE=1 SV=2;sp|P10412|H14_HUMAN Histone H1.4 OS=Homo sapiens OX=9606 GN=HIST1H1E PE=1 SV=2;sp|P16402|H13_HUMAN Histone H1.3 OS=Homo sapiens OX=9606 GN=HIST1H1D PE=1 SV=2;sp|P22492|H1T_HUMAN	5	2	2	2	2	2	1	1	1	0	0	1	0	2	1	1	2	2	0	0	1	0	2	0	2	2	1	1	1	0	0	1	0	2	1	1	2	2	0	0	1	0
P10599	P10599	5	5	5	Thioredoxin	TXN	sp|P10599|THIO_HUMAN Thioredoxin OS=Homo sapiens OX=9606 GN=TXN PE=1 SV=3	1	5	5	5	3	4	3	5	3	1	2	3	1	2	0	4	3	5	4	5	4	5	3	3	3	4	3	5	3	1	2	3	1	2	0	4	3	5	4	5	4	5
P10746	P10746	1	1	1	Uroporphyrinogen-III synthase	UROS	sp|P10746|HEM4_HUMAN Uroporphyrinogen-III synthase OS=Homo sapiens OX=9606 GN=UROS PE=1 SV=1	1	1	1	1	0	0	0	0	0	0	0	0	0	0	0	0	0	1	0	0	0	0	0	0	0	0	0	0	0	0	0	0	0	0	0	0	0	1	0	0	0	0
P10768	P10768	4	4	4	S-formylglutathione hydrolase	ESD	sp|P10768|ESTD_HUMAN S-formylglutathione hydrolase OS=Homo sapiens OX=9606 GN=ESD PE=1 SV=2	1	4	4	4	0	0	0	0	3	0	2	3	0	0	0	2	4	4	2	3	1	4	1	1	0	0	0	0	3	0	2	3	0	0	0	2	4	4	2	3	1	4
P10809	P10809	3	3	3	60 kDa heat shock protein, mitochondrial	HSPD1	sp|P10809|CH60_HUMAN 60 kDa heat shock protein, mitochondrial OS=Homo sapiens OX=9606 GN=HSPD1 PE=1 SV=2	1	3	3	3	0	0	0	0	0	0	0	0	3	0	0	0	0	0	0	0	0	0	0	0	0	0	0	0	0	0	0	0	3	0	0	0	0	0	0	0	0	0
P10909	P10909	7	7	7	Clusterin;Clusterin beta chain;Clusterin alpha chain	CLU	sp|P10909|CLUS_HUMAN Clusterin OS=Homo sapiens OX=9606 GN=CLU PE=1 SV=1	1	7	7	7	1	7	0	3	4	1	3	2	0	5	0	3	5	2	0	3	4	5	3	4	1	7	0	3	4	1	3	2	0	5	0	3	5	2	0	3	4	5
P11021	P11021	3	2	2	78 kDa glucose-regulated protein	HSPA5	sp|P11021|BIP_HUMAN Endoplasmic reticulum chaperone BiP OS=Homo sapiens OX=9606 GN=HSPA5 PE=1 SV=2	1	3	2	2	1	1	0	1	1	1	1	1	2	2	0	1	1	1	1	1	1	1	1	1	0	0	0	0	0	0	0	0	1	1	0	0	0	0	0	0	0	0
P11142;P54652	P11142	22;8	22;8	18;4	Heat shock cognate 71 kDa protein	HSPA8	sp|P11142|HSP7C_HUMAN Heat shock cognate 71 kDa protein OS=Homo sapiens OX=9606 GN=HSPA8 PE=1 SV=1	2	22	22	18	12	14	8	9	8	5	9	15	7	10	1	11	17	19	10	16	10	15	14	11	12	14	8	9	8	5	9	15	7	10	1	11	17	19	10	16	10	15
P11166	P11166	6	6	6	Solute carrier family 2, facilitated glucose transporter member 1	SLC2A1	sp|P11166|GTR1_HUMAN Solute carrier family 2, facilitated glucose transporter member 1 OS=Homo sapiens OX=9606 GN=SLC2A1 PE=1 SV=2	1	6	6	6	2	4	1	2	3	1	2	3	1	2	0	3	4	6	2	5	5	4	5	1	2	4	1	2	3	1	2	3	1	2	0	3	4	6	2	5	5	4
P11171;Q9Y2J2	P11171	12;1	12;1	12;1	Protein 4.1	EPB41	sp|P11171|41_HUMAN Protein 4.1 OS=Homo sapiens OX=9606 GN=EPB41 PE=1 SV=4	2	12	12	12	2	7	1	2	2	0	1	2	1	3	0	3	8	10	1	7	4	5	6	2	2	7	1	2	2	0	1	2	1	3	0	3	8	10	1	7	4	5
P11277;Q01082;O15020	P11277	67;3;2	67;3;2	67;3;2	Spectrin beta chain, erythrocytic	SPTB	sp|P11277|SPTB1_HUMAN Spectrin beta chain, erythrocytic OS=Homo sapiens OX=9606 GN=SPTB PE=1 SV=5	3	67	67	67	35	44	1	13	23	0	7	24	1	25	1	27	35	52	5	44	35	36	50	6	35	44	1	13	23	0	7	24	1	25	1	27	35	52	5	44	35	36
P11413	P11413	3	3	3	Glucose-6-phosphate 1-dehydrogenase	G6PD	sp|P11413|G6PD_HUMAN Glucose-6-phosphate 1-dehydrogenase OS=Homo sapiens OX=9606 GN=G6PD PE=1 SV=4	1	3	3	3	0	0	0	0	0	0	0	0	0	0	0	0	0	3	0	2	0	3	1	0	0	0	0	0	0	0	0	0	0	0	0	0	0	3	0	2	0	3
P11488	P11488	1	1	1	Guanine nucleotide-binding protein G(t) subunit alpha-1	GNAT1	sp|P11488|GNAT1_HUMAN Guanine nucleotide-binding protein G(t) subunit alpha-1 OS=Homo sapiens OX=9606 GN=GNAT1 PE=1 SV=5	1	1	1	1	0	0	0	0	0	0	0	0	0	0	0	0	0	1	1	1	0	1	0	0	0	0	0	0	0	0	0	0	0	0	0	0	0	1	1	1	0	1
P11586	P11586	3	3	3	C-1-tetrahydrofolate synthase, cytoplasmic;Methylenetetrahydrofolate dehydrogenase;Methenyltetrahydrofolate cyclohydrolase;Formyltetrahydrofolate synthetase;C-1-tetrahydrofolate synthase, cytoplasmic, N-terminally processed	MTHFD1	sp|P11586|C1TC_HUMAN C-1-tetrahydrofolate synthase, cytoplasmic OS=Homo sapiens OX=9606 GN=MTHFD1 PE=1 SV=3	1	3	3	3	0	0	0	0	0	0	0	0	0	0	0	1	0	2	0	0	0	0	0	0	0	0	0	0	0	0	0	0	0	0	0	1	0	2	0	0	0	0
P12236;P12235	P12236;P12235	1;1	1;1	1;1	ADP/ATP translocase 3;ADP/ATP translocase 3, N-terminally processed;ADP/ATP translocase 1	SLC25A6;SLC25A4	sp|P12236|ADT3_HUMAN ADP/ATP translocase 3 OS=Homo sapiens OX=9606 GN=SLC25A6 PE=1 SV=4;sp|P12235|ADT1_HUMAN ADP/ATP translocase 1 OS=Homo sapiens OX=9606 GN=SLC25A4 PE=1 SV=4	2	1	1	1	0	0	0	0	0	0	0	0	1	0	0	0	0	0	0	0	0	0	0	0	0	0	0	0	0	0	0	0	1	0	0	0	0	0	0	0	0	0
P12829;P05976	P12829	7;1	7;1	7;1	Myosin light chain 4	MYL4	sp|P12829|MYL4_HUMAN Myosin light chain 4 OS=Homo sapiens OX=9606 GN=MYL4 PE=1 SV=3	2	7	7	7	1	3	1	1	1	1	1	2	1	0	0	3	3	4	1	3	3	6	1	2	1	3	1	1	1	1	1	2	1	0	0	3	3	4	1	3	3	6
P13535;Q9UKX3;Q9Y623;P12882	P13535;Q9UKX3;Q9Y623;P12882	1;1;1;1	1;1;1;1	1;1;1;1	Myosin-8;Myosin-13;Myosin-4;Myosin-1	MYH8;MYH13;MYH4;MYH1	sp|P13535|MYH8_HUMAN Myosin-8 OS=Homo sapiens OX=9606 GN=MYH8 PE=1 SV=3;sp|Q9UKX3|MYH13_HUMAN Myosin-13 OS=Homo sapiens OX=9606 GN=MYH13 PE=2 SV=2;sp|Q9Y623|MYH4_HUMAN Myosin-4 OS=Homo sapiens OX=9606 GN=MYH4 PE=2 SV=2;sp|P12882|MYH1_HUMAN Myosin-1 OS=Homo	4	1	1	1	0	0	1	0	0	1	0	0	0	0	0	0	0	0	1	1	0	0	1	0	0	0	1	0	0	1	0	0	0	0	0	0	0	0	1	1	0	0
P13489	P13489	5	5	5	Ribonuclease inhibitor	RNH1	sp|P13489|RINI_HUMAN Ribonuclease inhibitor OS=Homo sapiens OX=9606 GN=RNH1 PE=1 SV=2	1	5	5	5	1	2	0	1	0	0	1	2	0	0	0	2	2	4	2	2	2	2	1	1	1	2	0	1	0	0	1	2	0	0	0	2	2	4	2	2	2	2
P13639	P13639	5	5	5	Elongation factor 2	EEF2	sp|P13639|EF2_HUMAN Elongation factor 2 OS=Homo sapiens OX=9606 GN=EEF2 PE=1 SV=4	1	5	5	5	0	0	0	0	0	0	0	0	2	0	0	0	1	2	0	0	0	0	0	0	0	0	0	0	0	0	0	0	2	0	0	0	1	2	0	0	0	0
P13693;Q56UQ5	P13693;Q56UQ5	2;1	2;1	2;1	Translationally-controlled tumor protein;TPT1-like protein	TPT1	sp|P13693|TCTP_HUMAN Translationally-controlled tumor protein OS=Homo sapiens OX=9606 GN=TPT1 PE=1 SV=1;sp|Q56UQ5|TPT1L_HUMAN TPT1-like protein OS=Homo sapiens OX=9606 PE=2 SV=2	2	2	2	2	0	1	0	1	1	0	0	1	0	0	0	0	1	2	1	1	0	2	1	2	0	1	0	1	1	0	0	1	0	0	0	0	1	2	1	1	0	2
P13716	P13716	12	12	12	Delta-aminolevulinic acid dehydratase	ALAD	sp|P13716|HEM2_HUMAN Delta-aminolevulinic acid dehydratase OS=Homo sapiens OX=9606 GN=ALAD PE=1 SV=1	1	12	12	12	4	6	1	5	6	3	4	6	3	3	0	7	4	12	3	10	5	11	8	7	4	6	1	5	6	3	4	6	3	3	0	7	4	12	3	10	5	11
P13796;P13797	P13796	11;2	11;2	11;2	Plastin-2	LCP1	sp|P13796|PLSL_HUMAN Plastin-2 OS=Homo sapiens OX=9606 GN=LCP1 PE=1 SV=6	2	11	11	11	5	6	0	0	1	0	0	2	0	3	0	3	5	7	0	5	3	3	2	2	5	6	0	0	1	0	0	2	0	3	0	3	5	7	0	5	3	3
P13798	P13798	7	7	7	Acylamino-acid-releasing enzyme	APEH	sp|P13798|ACPH_HUMAN Acylamino-acid-releasing enzyme OS=Homo sapiens OX=9606 GN=APEH PE=1 SV=4	1	7	7	7	1	2	0	2	0	0	1	4	0	1	0	2	1	6	0	4	3	6	4	3	1	2	0	2	0	0	1	4	0	1	0	2	1	6	0	4	3	6
P14324	P14324	1	1	1	Farnesyl pyrophosphate synthase	FDPS	sp|P14324|FPPS_HUMAN Farnesyl pyrophosphate synthase OS=Homo sapiens OX=9606 GN=FDPS PE=1 SV=4	1	1	1	1	0	0	0	0	0	0	0	0	0	0	0	0	1	0	0	0	0	0	0	0	0	0	0	0	0	0	0	0	0	0	0	0	1	0	0	0	0	0
P14618	P14618	5	4	4	Pyruvate kinase PKM	PKM	sp|P14618|KPYM_HUMAN Pyruvate kinase PKM OS=Homo sapiens OX=9606 GN=PKM PE=1 SV=4	1	5	4	4	1	1	0	1	0	0	1	0	2	1	0	0	0	1	0	0	0	0	0	1	1	1	0	1	0	0	0	0	2	1	0	0	0	1	0	0	0	0
P14625	P14625	2	1	1	Endoplasmin	HSP90B1	sp|P14625|ENPL_HUMAN Endoplasmin OS=Homo sapiens OX=9606 GN=HSP90B1 PE=1 SV=1	1	2	1	1	0	0	0	0	0	0	0	0	1	0	0	0	0	1	0	0	0	0	0	0	0	0	0	0	0	0	0	0	1	0	0	0	0	0	0	0	0	0
P14923	P14923	1	1	1	Junction plakoglobin	JUP	sp|P14923|PLAK_HUMAN Junction plakoglobin OS=Homo sapiens OX=9606 GN=JUP PE=1 SV=3	1	1	1	1	0	0	0	0	0	0	0	0	0	0	0	0	0	0	1	0	0	0	0	0	0	0	0	0	0	0	0	0	0	0	0	0	0	0	1	0	0	0
P15374	P15374	3	3	3	Ubiquitin carboxyl-terminal hydrolase isozyme L3	UCHL3	sp|P15374|UCHL3_HUMAN Ubiquitin carboxyl-terminal hydrolase isozyme L3 OS=Homo sapiens OX=9606 GN=UCHL3 PE=1 SV=1	1	3	3	3	0	1	0	1	0	0	1	0	0	0	0	1	0	2	0	1	0	0	1	0	0	1	0	1	0	0	1	0	0	0	0	1	0	2	0	1	0	0
P15531;O60361	P15531	6;1	6;1	4;0	Nucleoside diphosphate kinase A	NME1	sp|P15531|NDKA_HUMAN Nucleoside diphosphate kinase A OS=Homo sapiens OX=9606 GN=NME1 PE=1 SV=1	2	6	6	4	3	5	3	4	4	3	3	5	2	3	1	3	5	5	5	5	4	5	3	4	3	5	3	4	4	3	3	5	2	3	1	3	5	5	5	5	4	5
P16157	P16157	37	37	36	Ankyrin-1	ANK1	sp|P16157|ANK1_HUMAN Ankyrin-1 OS=Homo sapiens OX=9606 GN=ANK1 PE=1 SV=3	1	37	37	36	14	22	2	4	12	2	8	11	2	14	0	11	17	31	3	22	22	20	28	4	14	22	2	4	12	2	8	11	2	14	0	11	17	31	3	22	22	20
P16219	P16219	1	1	1	Short-chain specific acyl-CoA dehydrogenase, mitochondrial	ACADS	sp|P16219|ACADS_HUMAN Short-chain specific acyl-CoA dehydrogenase, mitochondrial OS=Homo sapiens OX=9606 GN=ACADS PE=1 SV=1	1	1	1	1	1	1	0	1	1	0	1	1	1	1	0	0	1	1	1	1	1	1	1	1	1	1	0	1	1	0	1	1	1	1	0	0	1	1	1	1	1	1
P16401	P16401	3	3	3	Histone H1.5	HIST1H1B	sp|P16401|H15_HUMAN Histone H1.5 OS=Homo sapiens OX=9606 GN=HIST1H1B PE=1 SV=3	1	3	3	3	2	3	0	1	1	0	0	0	0	2	0	2	1	1	0	0	1	0	2	0	2	3	0	1	1	0	0	0	0	2	0	2	1	1	0	0	1	0
P16452	P16452	12	12	12	Erythrocyte membrane protein band 4.2	EPB42	sp|P16452|EPB42_HUMAN Erythrocyte membrane protein band 4.2 OS=Homo sapiens OX=9606 GN=EPB42 PE=1 SV=3	1	12	12	12	1	6	1	0	2	0	1	1	1	4	0	2	7	9	0	6	8	9	7	1	1	6	1	0	2	0	1	1	1	4	0	2	7	9	0	6	8	9
P35913;P16499	P35913;P16499	1;1	1;1	1;1	Rod cGMP-specific 3,5-cyclic phosphodiesterase subunit beta;Rod cGMP-specific 3,5-cyclic phosphodiesterase subunit alpha	PDE6B;PDE6A	sp|P35913|PDE6B_HUMAN Rod cGMP-specific 3,5-cyclic phosphodiesterase subunit beta OS=Homo sapiens OX=9606 GN=PDE6B PE=1 SV=2;sp|P16499|PDE6A_HUMAN Rod cGMP-specific 3,5-cyclic phosphodiesterase subunit alpha OS=Homo sapiens OX=9606 GN=PDE6A PE=1 SV=4	2	1	1	1	0	0	0	0	0	0	0	0	0	0	0	0	0	0	0	0	0	1	0	0	0	0	0	0	0	0	0	0	0	0	0	0	0	0	0	0	0	1
P16949	P16949	2	2	2	Stathmin	STMN1	sp|P16949|STMN1_HUMAN Stathmin OS=Homo sapiens OX=9606 GN=STMN1 PE=1 SV=3	1	2	2	2	0	1	0	0	0	0	0	2	0	0	0	1	0	1	0	1	0	0	0	1	0	1	0	0	0	0	0	2	0	0	0	1	0	1	0	1	0	0
P16989	P16989	1	1	1	Y-box-binding protein 3	YBX3	sp|P16989|YBOX3_HUMAN Y-box-binding protein 3 OS=Homo sapiens OX=9606 GN=YBX3 PE=1 SV=4	1	1	1	1	0	0	0	0	0	0	0	0	0	0	0	0	0	1	0	0	0	0	0	0	0	0	0	0	0	0	0	0	0	0	0	0	0	1	0	0	0	0
P17066;P48741	P17066;P48741	7;4	1;1	1;1	Heat shock 70 kDa protein 6;Putative heat shock 70 kDa protein 7	HSPA6;HSPA7	sp|P17066|HSP76_HUMAN Heat shock 70 kDa protein 6 OS=Homo sapiens OX=9606 GN=HSPA6 PE=1 SV=2;sp|P48741|HSP77_HUMAN Putative heat shock 70 kDa protein 7 OS=Homo sapiens OX=9606 GN=HSPA7 PE=5 SV=2	2	7	1	1	4	4	3	3	3	2	2	4	3	3	0	3	3	6	3	6	4	5	1	3	1	1	1	1	1	1	1	1	1	1	0	0	1	1	1	1	1	1
P17174	P17174	2	2	2	Aspartate aminotransferase, cytoplasmic	GOT1	sp|P17174|AATC_HUMAN Aspartate aminotransferase, cytoplasmic OS=Homo sapiens OX=9606 GN=GOT1 PE=1 SV=3	1	2	2	2	0	0	0	0	0	0	0	0	0	0	0	0	0	1	0	2	0	0	0	0	0	0	0	0	0	0	0	0	0	0	0	0	0	1	0	2	0	0
P17987	P17987	8	8	8	T-complex protein 1 subunit alpha	TCP1	sp|P17987|TCPA_HUMAN T-complex protein 1 subunit alpha OS=Homo sapiens OX=9606 GN=TCP1 PE=1 SV=1	1	8	8	8	2	3	0	2	1	1	0	1	0	0	0	2	3	8	1	3	0	4	2	1	2	3	0	2	1	1	0	1	0	0	0	2	3	8	1	3	0	4
P18428	P18428	3	3	3	Lipopolysaccharide-binding protein	LBP	sp|P18428|LBP_HUMAN Lipopolysaccharide-binding protein OS=Homo sapiens OX=9606 GN=LBP PE=1 SV=3	1	3	3	3	0	0	0	0	0	0	0	0	0	0	0	0	3	0	0	0	0	0	0	0	0	0	0	0	0	0	0	0	0	0	0	0	3	0	0	0	0	0
P18669;P15259;Q8N0Y7	P18669;P15259	7;4;3	7;4;3	7;4;3	Phosphoglycerate mutase 1;Phosphoglycerate mutase 2	PGAM1;PGAM2	sp|P18669|PGAM1_HUMAN Phosphoglycerate mutase 1 OS=Homo sapiens OX=9606 GN=PGAM1 PE=1 SV=2;sp|P15259|PGAM2_HUMAN Phosphoglycerate mutase 2 OS=Homo sapiens OX=9606 GN=PGAM2 PE=1 SV=3	3	7	7	7	1	4	1	2	0	1	1	4	1	3	1	2	4	6	0	6	3	5	4	3	1	4	1	2	0	1	1	4	1	3	1	2	4	6	0	6	3	5
P19652	P19652	7	4	4	Alpha-1-acid glycoprotein 2	ORM2	sp|P19652|A1AG2_HUMAN Alpha-1-acid glycoprotein 2 OS=Homo sapiens OX=9606 GN=ORM2 PE=1 SV=2	1	7	4	4	6	4	3	2	6	3	4	3	3	3	2	4	6	2	2	6	3	4	3	2	3	1	0	0	3	0	1	0	0	1	0	2	3	0	0	4	0	2
P19823;CON__Q9TRI1	P19823	10;1	10;1	10;1	Inter-alpha-trypsin inhibitor heavy chain H2	ITIH2	sp|P19823|ITIH2_HUMAN Inter-alpha-trypsin inhibitor heavy chain H2 OS=Homo sapiens OX=9606 GN=ITIH2 PE=1 SV=2	2	10	10	10	0	1	0	1	2	0	0	1	0	0	0	4	2	4	0	5	4	4	0	4	0	1	0	1	2	0	0	1	0	0	0	4	2	4	0	5	4	4
P19827;CON__Q0VCM5	P19827	4;1	4;1	4;1	Inter-alpha-trypsin inhibitor heavy chain H1	ITIH1	sp|P19827|ITIH1_HUMAN Inter-alpha-trypsin inhibitor heavy chain H1 OS=Homo sapiens OX=9606 GN=ITIH1 PE=1 SV=3	2	4	4	4	2	1	1	1	0	0	0	0	0	0	0	1	0	2	0	0	0	1	0	0	2	1	1	1	0	0	0	0	0	0	0	1	0	2	0	0	0	1
P20042	P20042	3	3	3	Eukaryotic translation initiation factor 2 subunit 2	EIF2S2	sp|P20042|IF2B_HUMAN Eukaryotic translation initiation factor 2 subunit 2 OS=Homo sapiens OX=9606 GN=EIF2S2 PE=1 SV=2	1	3	3	3	0	0	0	0	0	0	0	0	0	0	0	0	1	3	0	1	0	2	0	0	0	0	0	0	0	0	0	0	0	0	0	0	1	3	0	1	0	2
P20073	P20073	4	4	4	Annexin A7	ANXA7	sp|P20073|ANXA7_HUMAN Annexin A7 OS=Homo sapiens OX=9606 GN=ANXA7 PE=1 SV=3	1	4	4	4	0	0	0	0	0	0	0	0	0	0	0	1	1	4	0	3	0	2	0	0	0	0	0	0	0	0	0	0	0	0	0	1	1	4	0	3	0	2
P20290	P20290	1	1	1	Transcription factor BTF3	BTF3	sp|P20290|BTF3_HUMAN Transcription factor BTF3 OS=Homo sapiens OX=9606 GN=BTF3 PE=1 SV=1	1	1	1	1	0	0	0	0	0	0	0	0	0	0	0	0	0	0	1	1	0	0	0	0	0	0	0	0	0	0	0	0	0	0	0	0	0	0	1	1	0	0
Q9NRW1;P20340;Q14964	Q9NRW1;P20340;Q14964	1;1;1	1;1;1	1;1;1	Ras-related protein Rab-6B;Ras-related protein Rab-6A;Ras-related protein Rab-39A	RAB6B;RAB6A;RAB39A	sp|Q9NRW1|RAB6B_HUMAN Ras-related protein Rab-6B OS=Homo sapiens OX=9606 GN=RAB6B PE=1 SV=1;sp|P20340|RAB6A_HUMAN Ras-related protein Rab-6A OS=Homo sapiens OX=9606 GN=RAB6A PE=1 SV=3;sp|Q14964|RB39A_HUMAN Ras-related protein Rab-39A OS=Homo sapiens OX=960	3	1	1	1	0	1	1	0	1	0	1	1	0	1	0	0	0	1	0	1	1	1	1	1	0	1	1	0	1	0	1	1	0	1	0	0	0	1	0	1	1	1
P20618	P20618	4	4	4	Proteasome subunit beta type-1	PSMB1	sp|P20618|PSB1_HUMAN Proteasome subunit beta type-1 OS=Homo sapiens OX=9606 GN=PSMB1 PE=1 SV=2	1	4	4	4	0	1	0	1	0	0	1	2	0	0	0	1	3	3	1	1	0	2	0	1	0	1	0	1	0	0	1	2	0	0	0	1	3	3	1	1	0	2
P20742	P20742	6	1	1	Pregnancy zone protein	PZP	sp|P20742|PZP_HUMAN Pregnancy zone protein OS=Homo sapiens OX=9606 GN=PZP PE=1 SV=4	1	6	1	1	4	4	2	2	1	0	3	2	0	2	0	3	6	4	0	4	5	4	5	2	0	0	0	0	0	0	0	0	0	0	0	0	1	0	0	0	0	0
P20810	P20810	5	5	5	Calpastatin	CAST	sp|P20810|ICAL_HUMAN Calpastatin OS=Homo sapiens OX=9606 GN=CAST PE=1 SV=4	1	5	5	5	0	0	0	1	0	0	1	2	0	0	0	2	2	4	0	3	0	3	0	0	0	0	0	1	0	0	1	2	0	0	0	2	2	4	0	3	0	3
P21333	P21333	5	5	5	Filamin-A	FLNA	sp|P21333|FLNA_HUMAN Filamin-A OS=Homo sapiens OX=9606 GN=FLNA PE=1 SV=4	1	5	5	5	0	1	0	0	0	0	0	0	2	0	0	0	0	2	0	0	0	0	0	0	0	1	0	0	0	0	0	0	2	0	0	0	0	2	0	0	0	0
P21796	P21796	2	2	2	Voltage-dependent anion-selective channel protein 1	VDAC1	sp|P21796|VDAC1_HUMAN Voltage-dependent anion-selective channel protein 1 OS=Homo sapiens OX=9606 GN=VDAC1 PE=1 SV=2	1	2	2	2	0	0	0	0	0	0	0	0	1	0	0	0	0	1	0	0	0	0	0	0	0	0	0	0	0	0	0	0	1	0	0	0	0	1	0	0	0	0
P21980;P49221	P21980	14;1	14;1	14;1	Protein-glutamine gamma-glutamyltransferase 2	TGM2	sp|P21980|TGM2_HUMAN Protein-glutamine gamma-glutamyltransferase 2 OS=Homo sapiens OX=9606 GN=TGM2 PE=1 SV=2	2	14	14	14	7	9	1	4	3	2	5	9	0	3	0	5	5	12	4	12	5	10	5	5	7	9	1	4	3	2	5	9	0	3	0	5	5	12	4	12	5	10
P22061	P22061	7	7	7	Protein-L-isoaspartate(D-aspartate) O-methyltransferase	PCMT1	sp|P22061|PIMT_HUMAN Protein-L-isoaspartate(D-aspartate) O-methyltransferase OS=Homo sapiens OX=9606 GN=PCMT1 PE=1 SV=4	1	7	7	7	0	3	0	1	2	0	2	4	1	1	0	3	4	4	3	3	2	3	7	3	0	3	0	1	2	0	2	4	1	1	0	3	4	4	3	3	2	3
P22234	P22234	9	9	9	Multifunctional protein ADE2;Phosphoribosylaminoimidazole-succinocarboxamide synthase;Phosphoribosylaminoimidazole carboxylase	PAICS	sp|P22234|PUR6_HUMAN Multifunctional protein ADE2 OS=Homo sapiens OX=9606 GN=PAICS PE=1 SV=3	1	9	9	9	2	4	1	2	1	1	1	5	0	0	0	3	4	9	2	7	2	6	1	1	2	4	1	2	1	1	1	5	0	0	0	3	4	9	2	7	2	6
P22314	P22314	12	12	12	Ubiquitin-like modifier-activating enzyme 1	UBA1	sp|P22314|UBA1_HUMAN Ubiquitin-like modifier-activating enzyme 1 OS=Homo sapiens OX=9606 GN=UBA1 PE=1 SV=3	1	12	12	12	1	3	0	2	0	0	0	1	1	0	0	1	2	8	0	5	1	5	1	2	1	3	0	2	0	0	0	1	1	0	0	1	2	8	0	5	1	5
P22392	P22392	3	1	1	Nucleoside diphosphate kinase B	NME2	sp|P22392|NDKB_HUMAN Nucleoside diphosphate kinase B OS=Homo sapiens OX=9606 GN=NME2 PE=1 SV=1	1	3	1	1	2	2	1	2	2	2	1	3	0	2	0	2	3	3	2	3	2	3	1	2	0	0	0	0	0	0	0	1	0	0	0	1	1	1	0	1	0	1
P22914	P22914	1	1	1	Beta-crystallin S	CRYGS	sp|P22914|CRBS_HUMAN Beta-crystallin S OS=Homo sapiens OX=9606 GN=CRYGS PE=1 SV=4	1	1	1	1	0	1	0	0	0	0	0	0	0	0	0	0	0	0	0	0	0	1	0	0	0	1	0	0	0	0	0	0	0	0	0	0	0	0	0	0	0	1
P23526	P23526	5	5	5	Adenosylhomocysteinase	AHCY	sp|P23526|SAHH_HUMAN Adenosylhomocysteinase OS=Homo sapiens OX=9606 GN=AHCY PE=1 SV=4	1	5	5	5	1	2	0	2	3	3	3	3	0	0	0	3	3	5	2	5	3	3	3	2	1	2	0	2	3	3	3	3	0	0	0	3	3	5	2	5	3	3
P23528;Q9Y281;P60981	P23528	10;3;1	10;3;1	10;3;1	Cofilin-1	CFL1	sp|P23528|COF1_HUMAN Cofilin-1 OS=Homo sapiens OX=9606 GN=CFL1 PE=1 SV=3	3	10	10	10	7	3	1	5	8	1	4	9	2	4	2	9	9	9	7	8	8	9	8	5	7	3	1	5	8	1	4	9	2	4	2	9	9	9	7	8	8	9
P23588	P23588	1	1	1	Eukaryotic translation initiation factor 4B	EIF4B	sp|P23588|IF4B_HUMAN Eukaryotic translation initiation factor 4B OS=Homo sapiens OX=9606 GN=EIF4B PE=1 SV=2	1	1	1	1	0	0	0	0	0	0	0	0	0	0	0	0	0	1	0	0	0	1	0	0	0	0	0	0	0	0	0	0	0	0	0	0	0	1	0	0	0	1
P24001	P24001	1	1	1	Interleukin-32	IL32	sp|P24001|IL32_HUMAN Interleukin-32 OS=Homo sapiens OX=9606 GN=IL32 PE=1 SV=3	1	1	1	1	0	0	0	0	0	0	1	0	0	0	0	0	1	0	0	1	0	1	1	0	0	0	0	0	0	0	1	0	0	0	0	0	1	0	0	1	0	1
P24158	P24158	3	3	3	Myeloblastin	PRTN3	sp|P24158|PRTN3_HUMAN Myeloblastin OS=Homo sapiens OX=9606 GN=PRTN3 PE=1 SV=3	1	3	3	3	1	3	0	2	1	0	1	1	0	2	0	2	1	1	0	0	2	0	2	0	1	3	0	2	1	0	1	1	0	2	0	2	1	1	0	0	2	0
P24666	P24666	2	2	2	Low molecular weight phosphotyrosine protein phosphatase	ACP1	sp|P24666|PPAC_HUMAN Low molecular weight phosphotyrosine protein phosphatase OS=Homo sapiens OX=9606 GN=ACP1 PE=1 SV=3	1	2	2	2	1	2	0	1	0	1	2	2	0	1	0	2	2	2	2	2	1	2	2	1	1	2	0	1	0	1	2	2	0	1	0	2	2	2	2	2	1	2
P25054	P25054	2	2	2	Adenomatous polyposis coli protein	APC	sp|P25054|APC_HUMAN Adenomatous polyposis coli protein OS=Homo sapiens OX=9606 GN=APC PE=1 SV=2	1	2	2	2	2	0	0	2	2	0	1	1	0	1	0	1	1	2	2	2	1	2	2	0	2	0	0	2	2	0	1	1	0	1	0	1	1	2	2	2	1	2
P25311	P25311	5	5	5	Zinc-alpha-2-glycoprotein	AZGP1	sp|P25311|ZA2G_HUMAN Zinc-alpha-2-glycoprotein OS=Homo sapiens OX=9606 GN=AZGP1 PE=1 SV=2	1	5	5	5	4	3	0	2	2	1	2	3	0	1	0	3	4	1	1	3	1	5	3	1	4	3	0	2	2	1	2	3	0	1	0	3	4	1	1	3	1	5
P25325	P25325	3	3	3	3-mercaptopyruvate sulfurtransferase	MPST	sp|P25325|THTM_HUMAN 3-mercaptopyruvate sulfurtransferase OS=Homo sapiens OX=9606 GN=MPST PE=1 SV=3	1	3	3	3	0	0	0	0	0	0	0	0	0	0	0	1	0	1	0	1	0	1	0	0	0	0	0	0	0	0	0	0	0	0	0	1	0	1	0	1	0	1
P25398	P25398	1	1	1	40S ribosomal protein S12	RPS12	sp|P25398|RS12_HUMAN 40S ribosomal protein S12 OS=Homo sapiens OX=9606 GN=RPS12 PE=1 SV=3	1	1	1	1	0	0	0	0	0	0	0	0	1	0	0	0	0	0	0	0	0	0	0	0	0	0	0	0	0	0	0	0	1	0	0	0	0	0	0	0	0	0
P25786	P25786	9	9	9	Proteasome subunit alpha type-1	PSMA1	sp|P25786|PSA1_HUMAN Proteasome subunit alpha type-1 OS=Homo sapiens OX=9606 GN=PSMA1 PE=1 SV=1	1	9	9	9	1	1	0	2	1	0	0	2	0	0	0	3	2	7	1	6	0	7	2	2	1	1	0	2	1	0	0	2	0	0	0	3	2	7	1	6	0	7
P25787	P25787	4	4	4	Proteasome subunit alpha type-2	PSMA2	sp|P25787|PSA2_HUMAN Proteasome subunit alpha type-2 OS=Homo sapiens OX=9606 GN=PSMA2 PE=1 SV=2	1	4	4	4	0	0	0	0	0	0	0	2	0	0	0	2	1	4	0	3	0	3	1	1	0	0	0	0	0	0	0	2	0	0	0	2	1	4	0	3	0	3
P25788	P25788	3	3	3	Proteasome subunit alpha type-3	PSMA3	sp|P25788|PSA3_HUMAN Proteasome subunit alpha type-3 OS=Homo sapiens OX=9606 GN=PSMA3 PE=1 SV=2	1	3	3	3	1	2	0	0	1	0	1	2	0	0	0	1	1	3	1	2	0	2	1	0	1	2	0	0	1	0	1	2	0	0	0	1	1	3	1	2	0	2
P25789	P25789	3	3	3	Proteasome subunit alpha type-4	PSMA4	sp|P25789|PSA4_HUMAN Proteasome subunit alpha type-4 OS=Homo sapiens OX=9606 GN=PSMA4 PE=1 SV=1	1	3	3	3	0	2	0	0	0	0	0	0	0	0	0	1	0	2	1	2	0	3	2	0	0	2	0	0	0	0	0	0	0	0	0	1	0	2	1	2	0	3
P25815	P25815	1	1	1	Protein S100-P	S100P	sp|P25815|S100P_HUMAN Protein S100-P OS=Homo sapiens OX=9606 GN=S100P PE=1 SV=2	1	1	1	1	0	1	0	0	0	0	0	0	0	1	0	1	0	0	0	0	0	0	1	0	0	1	0	0	0	0	0	0	0	1	0	1	0	0	0	0	0	0
P26038	P26038	3	3	3	Moesin	MSN	sp|P26038|MOES_HUMAN Moesin OS=Homo sapiens OX=9606 GN=MSN PE=1 SV=3	1	3	3	3	0	1	0	0	0	0	0	0	0	0	0	1	0	3	0	0	0	0	0	0	0	1	0	0	0	0	0	0	0	0	0	1	0	3	0	0	0	0
P26447	P26447	4	4	4	Protein S100-A4	S100A4	sp|P26447|S10A4_HUMAN Protein S100-A4 OS=Homo sapiens OX=9606 GN=S100A4 PE=1 SV=1	1	4	4	4	3	4	4	3	4	4	4	3	2	2	2	3	3	4	3	3	4	3	3	3	3	4	4	3	4	4	4	3	2	2	2	3	3	4	3	3	4	3
P26599	P26599	2	2	2	Polypyrimidine tract-binding protein 1	PTBP1	sp|P26599|PTBP1_HUMAN Polypyrimidine tract-binding protein 1 OS=Homo sapiens OX=9606 GN=PTBP1 PE=1 SV=1	1	2	2	2	0	0	0	0	0	0	0	0	2	0	0	0	0	0	0	0	0	0	0	0	0	0	0	0	0	0	0	0	2	0	0	0	0	0	0	0	0	0
P26641	P26641	1	1	1	Elongation factor 1-gamma	EEF1G	sp|P26641|EF1G_HUMAN Elongation factor 1-gamma OS=Homo sapiens OX=9606 GN=EEF1G PE=1 SV=3	1	1	1	1	0	0	0	0	0	0	0	0	0	0	0	0	0	1	0	0	0	0	0	0	0	0	0	0	0	0	0	0	0	0	0	0	0	1	0	0	0	0
P27105	P27105	4	4	4	Erythrocyte band 7 integral membrane protein	STOM	sp|P27105|STOM_HUMAN Erythrocyte band 7 integral membrane protein OS=Homo sapiens OX=9606 GN=STOM PE=1 SV=3	1	4	4	4	0	3	0	1	0	0	1	0	0	4	0	0	2	4	0	2	3	1	4	0	0	3	0	1	0	0	1	0	0	4	0	0	2	4	0	2	3	1
P27348	P27348	4	2	2	14-3-3 protein theta	YWHAQ	sp|P27348|1433T_HUMAN 14-3-3 protein theta OS=Homo sapiens OX=9606 GN=YWHAQ PE=1 SV=1	1	4	2	2	2	1	1	1	2	1	1	2	1	1	0	2	2	4	2	3	1	2	2	2	1	0	0	0	1	0	0	1	0	0	0	1	1	2	1	1	0	1
P28066	P28066	6	6	6	Proteasome subunit alpha type-5	PSMA5	sp|P28066|PSA5_HUMAN Proteasome subunit alpha type-5 OS=Homo sapiens OX=9606 GN=PSMA5 PE=1 SV=3	1	6	6	6	2	2	2	4	2	0	4	4	1	1	0	5	3	5	2	4	2	4	1	3	2	2	2	4	2	0	4	4	1	1	0	5	3	5	2	4	2	4
P28070	P28070	2	2	2	Proteasome subunit beta type-4	PSMB4	sp|P28070|PSB4_HUMAN Proteasome subunit beta type-4 OS=Homo sapiens OX=9606 GN=PSMB4 PE=1 SV=4	1	2	2	2	0	0	0	0	0	0	0	0	0	0	0	0	0	2	0	0	0	0	0	0	0	0	0	0	0	0	0	0	0	0	0	0	0	2	0	0	0	0
P28072	P28072	3	3	3	Proteasome subunit beta type-6	PSMB6	sp|P28072|PSB6_HUMAN Proteasome subunit beta type-6 OS=Homo sapiens OX=9606 GN=PSMB6 PE=1 SV=4	1	3	3	3	1	2	0	1	0	0	2	2	0	0	0	2	1	3	2	3	2	2	3	2	1	2	0	1	0	0	2	2	0	0	0	2	1	3	2	3	2	2
P28074	P28074	7	7	7	Proteasome subunit beta type-5	PSMB5	sp|P28074|PSB5_HUMAN Proteasome subunit beta type-5 OS=Homo sapiens OX=9606 GN=PSMB5 PE=1 SV=3	1	7	7	7	3	2	0	2	2	1	0	3	0	1	0	2	4	7	2	5	2	6	2	1	3	2	0	2	2	1	0	3	0	1	0	2	4	7	2	5	2	6
P28289	P28289	1	1	1	Tropomodulin-1	TMOD1	sp|P28289|TMOD1_HUMAN Tropomodulin-1 OS=Homo sapiens OX=9606 GN=TMOD1 PE=1 SV=1	1	1	1	1	0	0	0	0	0	0	0	0	0	0	0	0	0	1	0	0	0	1	0	0	0	0	0	0	0	0	0	0	0	0	0	0	0	1	0	0	0	1
P28676	P28676	2	2	2	Grancalcin	GCA	sp|P28676|GRAN_HUMAN Grancalcin OS=Homo sapiens OX=9606 GN=GCA PE=1 SV=2	1	2	2	2	1	2	0	0	0	0	1	0	0	0	1	1	1	1	1	1	0	1	1	0	1	2	0	0	0	0	1	0	0	0	1	1	1	1	1	1	0	1
P29144	P29144	3	3	3	Tripeptidyl-peptidase 2	TPP2	sp|P29144|TPP2_HUMAN Tripeptidyl-peptidase 2 OS=Homo sapiens OX=9606 GN=TPP2 PE=1 SV=4	1	3	3	3	0	0	0	0	0	0	0	0	0	0	0	0	0	2	0	0	0	0	0	1	0	0	0	0	0	0	0	0	0	0	0	0	0	2	0	0	0	0
P29401	P29401	5	5	5	Transketolase	TKT	sp|P29401|TKT_HUMAN Transketolase OS=Homo sapiens OX=9606 GN=TKT PE=1 SV=3	1	5	5	5	1	5	0	0	0	0	1	0	0	1	0	1	0	3	1	3	1	3	3	0	1	5	0	0	0	0	1	0	0	1	0	1	0	3	1	3	1	3
P29692	P29692	3	3	3	Elongation factor 1-delta	EEF1D	sp|P29692|EF1D_HUMAN Elongation factor 1-delta OS=Homo sapiens OX=9606 GN=EEF1D PE=1 SV=5	1	3	3	3	0	0	0	0	0	0	0	0	0	0	0	0	0	3	0	0	0	0	0	0	0	0	0	0	0	0	0	0	0	0	0	0	0	3	0	0	0	0
P29992	P29992	1	1	1	Guanine nucleotide-binding protein subunit alpha-11	GNA11	sp|P29992|GNA11_HUMAN Guanine nucleotide-binding protein subunit alpha-11 OS=Homo sapiens OX=9606 GN=GNA11 PE=1 SV=2	1	1	1	1	0	0	0	0	0	0	0	0	0	1	0	0	0	0	0	0	0	0	0	0	0	0	0	0	0	0	0	0	0	1	0	0	0	0	0	0	0	0
P30041	P30041	13	13	13	Peroxiredoxin-6	PRDX6	sp|P30041|PRDX6_HUMAN Peroxiredoxin-6 OS=Homo sapiens OX=9606 GN=PRDX6 PE=1 SV=3	1	13	13	13	12	12	7	11	12	9	12	12	5	11	2	13	13	12	11	13	12	13	12	11	12	12	7	11	12	9	12	12	5	11	2	13	13	12	11	13	12	13
P30043	P30043	11	11	11	Flavin reductase (NADPH)	BLVRB	sp|P30043|BLVRB_HUMAN Flavin reductase (NADPH) OS=Homo sapiens OX=9606 GN=BLVRB PE=1 SV=3	1	11	11	11	10	9	7	10	9	7	10	9	7	10	4	9	11	11	10	9	10	9	9	8	10	9	7	10	9	7	10	9	7	10	4	9	11	11	10	9	10	9
P30046;A6NHG4	P30046;A6NHG4	4;3	4;3	4;3	D-dopachrome decarboxylase;D-dopachrome decarboxylase-like protein	DDT;DDTL	sp|P30046|DOPD_HUMAN D-dopachrome decarboxylase OS=Homo sapiens OX=9606 GN=DDT PE=1 SV=3;sp|A6NHG4|DDTL_HUMAN D-dopachrome decarboxylase-like protein OS=Homo sapiens OX=9606 GN=DDTL PE=2 SV=1	2	4	4	4	4	3	0	4	2	2	3	3	0	3	0	4	4	4	3	4	3	4	4	3	4	3	0	4	2	2	3	3	0	3	0	4	4	4	3	4	3	4
P30048	P30048	1	1	1	Thioredoxin-dependent peroxide reductase, mitochondrial	PRDX3	sp|P30048|PRDX3_HUMAN Thioredoxin-dependent peroxide reductase, mitochondrial OS=Homo sapiens OX=9606 GN=PRDX3 PE=1 SV=3	1	1	1	1	0	0	0	0	0	0	0	0	0	0	0	1	0	1	0	0	0	0	0	0	0	0	0	0	0	0	0	0	0	0	0	1	0	1	0	0	0	0
P30085	P30085	2	2	2	UMP-CMP kinase	CMPK1	sp|P30085|KCY_HUMAN UMP-CMP kinase OS=Homo sapiens OX=9606 GN=CMPK1 PE=1 SV=3	1	2	2	2	0	0	0	0	0	0	0	0	0	0	0	0	0	1	0	1	0	1	0	0	0	0	0	0	0	0	0	0	0	0	0	0	0	1	0	1	0	1
P30086	P30086	8	8	8	Phosphatidylethanolamine-binding protein 1;Hippocampal cholinergic neurostimulating peptide	PEBP1	sp|P30086|PEBP1_HUMAN Phosphatidylethanolamine-binding protein 1 OS=Homo sapiens OX=9606 GN=PEBP1 PE=1 SV=3	1	8	8	8	3	4	0	4	1	0	4	5	0	5	0	6	5	7	3	7	3	4	5	4	3	4	0	4	1	0	4	5	0	5	0	6	5	7	3	7	3	4
P30153	P30153	5	5	5	Serine/threonine-protein phosphatase 2A 65 kDa regulatory subunit A alpha isoform	PPP2R1A	sp|P30153|2AAA_HUMAN Serine/threonine-protein phosphatase 2A 65 kDa regulatory subunit A alpha isoform OS=Homo sapiens OX=9606 GN=PPP2R1A PE=1 SV=4	1	5	5	5	0	3	0	0	0	0	0	4	0	0	0	1	1	5	1	3	1	3	0	1	0	3	0	0	0	0	0	4	0	0	0	1	1	5	1	3	1	3
P30566	P30566	1	1	1	Adenylosuccinate lyase	ADSL	sp|P30566|PUR8_HUMAN Adenylosuccinate lyase OS=Homo sapiens OX=9606 GN=ADSL PE=1 SV=2	1	1	1	1	0	1	0	0	1	0	0	0	0	0	0	1	0	1	0	1	0	1	1	0	0	1	0	0	1	0	0	0	0	0	0	1	0	1	0	1	0	1
P30613	P30613	9	9	8	Pyruvate kinase PKLR	PKLR	sp|P30613|KPYR_HUMAN Pyruvate kinase PKLR OS=Homo sapiens OX=9606 GN=PKLR PE=1 SV=2	1	9	9	8	0	1	0	1	0	0	1	3	0	0	0	3	0	7	1	5	0	7	1	1	0	1	0	1	0	0	1	3	0	0	0	3	0	7	1	5	0	7
P30626	P30626	4	4	4	Sorcin	SRI	sp|P30626|SORCN_HUMAN Sorcin OS=Homo sapiens OX=9606 GN=SRI PE=1 SV=1	1	4	4	4	3	3	0	3	3	0	1	3	0	0	0	3	3	3	3	4	3	2	1	2	3	3	0	3	3	0	1	3	0	0	0	3	3	3	3	4	3	2
P30740	P30740	4	4	4	Leukocyte elastase inhibitor	SERPINB1	sp|P30740|ILEU_HUMAN Leukocyte elastase inhibitor OS=Homo sapiens OX=9606 GN=SERPINB1 PE=1 SV=1	1	4	4	4	0	2	0	0	0	0	0	0	0	0	0	0	0	3	0	0	0	0	0	0	0	2	0	0	0	0	0	0	0	0	0	0	0	3	0	0	0	0
P30953	P30953	1	1	1	Olfactory receptor 1E1	OR1E1	sp|P30953|OR1E1_HUMAN Olfactory receptor 1E1 OS=Homo sapiens OX=9606 GN=OR1E1 PE=3 SV=1	1	1	1	1	1	1	0	1	1	1	1	1	0	1	0	1	1	1	1	1	1	0	0	1	1	1	0	1	1	1	1	1	0	1	0	1	1	1	1	1	1	0
P31146	P31146	2	2	2	Coronin-1A	CORO1A	sp|P31146|COR1A_HUMAN Coronin-1A OS=Homo sapiens OX=9606 GN=CORO1A PE=1 SV=4	1	2	2	2	1	2	0	1	0	0	0	0	0	2	0	1	0	2	0	0	1	0	1	0	1	2	0	1	0	0	0	0	0	2	0	1	0	2	0	0	1	0
P31939	P31939	5	5	5	Bifunctional purine biosynthesis protein PURH;Phosphoribosylaminoimidazolecarboxamide formyltransferase;IMP cyclohydrolase	ATIC	sp|P31939|PUR9_HUMAN Bifunctional purine biosynthesis protein PURH OS=Homo sapiens OX=9606 GN=ATIC PE=1 SV=3	1	5	5	5	0	0	0	0	0	0	0	0	0	0	0	0	0	5	0	3	0	3	0	0	0	0	0	0	0	0	0	0	0	0	0	0	0	5	0	3	0	3
P31943;P55795	P31943;P55795	2;1	2;1	2;1	Heterogeneous nuclear ribonucleoprotein H;Heterogeneous nuclear ribonucleoprotein H, N-terminally processed;Heterogeneous nuclear ribonucleoprotein H2	HNRNPH1;HNRNPH2	sp|P31943|HNRH1_HUMAN Heterogeneous nuclear ribonucleoprotein H OS=Homo sapiens OX=9606 GN=HNRNPH1 PE=1 SV=4;sp|P55795|HNRH2_HUMAN Heterogeneous nuclear ribonucleoprotein H2 OS=Homo sapiens OX=9606 GN=HNRNPH2 PE=1 SV=1	2	2	2	2	0	0	0	0	0	0	0	0	0	0	0	0	0	1	0	0	0	0	1	0	0	0	0	0	0	0	0	0	0	0	0	0	0	1	0	0	0	0
P31946	P31946	8	7	5	14-3-3 protein beta/alpha;14-3-3 protein beta/alpha, N-terminally processed	YWHAB	sp|P31946|1433B_HUMAN 14-3-3 protein beta/alpha OS=Homo sapiens OX=9606 GN=YWHAB PE=1 SV=3	1	8	7	5	3	4	2	3	2	2	2	3	3	1	1	5	3	6	3	7	3	3	3	3	2	3	1	2	1	1	1	2	2	0	1	4	2	5	2	6	2	2
P31947	P31947	2	1	1	14-3-3 protein sigma	SFN	sp|P31947|1433S_HUMAN 14-3-3 protein sigma OS=Homo sapiens OX=9606 GN=SFN PE=1 SV=1	1	2	1	1	2	2	2	2	2	2	2	2	2	2	0	1	2	2	2	2	1	2	2	2	1	1	1	1	1	1	1	1	1	1	0	0	1	1	1	1	0	1
P31948	P31948	10	10	10	Stress-induced-phosphoprotein 1	STIP1	sp|P31948|STIP1_HUMAN Stress-induced-phosphoprotein 1 OS=Homo sapiens OX=9606 GN=STIP1 PE=1 SV=1	1	10	10	10	2	1	1	1	1	1	2	1	0	0	0	3	1	9	0	8	2	6	5	1	2	1	1	1	1	1	2	1	0	0	0	3	1	9	0	8	2	6
P31949	P31949	2	2	2	Protein S100-A11;Protein S100-A11, N-terminally processed	S100A11	sp|P31949|S10AB_HUMAN Protein S100-A11 OS=Homo sapiens OX=9606 GN=S100A11 PE=1 SV=2	1	2	2	2	0	1	0	0	0	0	0	0	1	1	0	1	0	1	0	0	0	0	1	0	0	1	0	0	0	0	0	0	1	1	0	1	0	1	0	0	0	0
P31994	P31994	1	1	1	Low affinity immunoglobulin gamma Fc region receptor II-b	FCGR2B	sp|P31994|FCG2B_HUMAN Low affinity immunoglobulin gamma Fc region receptor II-b OS=Homo sapiens OX=9606 GN=FCGR2B PE=1 SV=2	1	1	1	1	0	0	0	0	0	0	0	0	0	0	0	0	0	1	0	0	0	0	0	0	0	0	0	0	0	0	0	0	0	0	0	0	0	1	0	0	0	0
P32119	P32119	15	15	14	Peroxiredoxin-2	PRDX2	sp|P32119|PRDX2_HUMAN Peroxiredoxin-2 OS=Homo sapiens OX=9606 GN=PRDX2 PE=1 SV=5	1	15	15	14	15	12	8	14	14	11	12	14	10	9	6	14	13	15	13	15	11	15	14	13	15	12	8	14	14	11	12	14	10	9	6	14	13	15	13	15	11	15
P34932	P34932	2	2	2	Heat shock 70 kDa protein 4	HSPA4	sp|P34932|HSP74_HUMAN Heat shock 70 kDa protein 4 OS=Homo sapiens OX=9606 GN=HSPA4 PE=1 SV=4	1	2	2	2	1	1	0	0	0	0	0	0	0	1	0	1	1	1	0	1	0	1	1	0	1	1	0	0	0	0	0	0	0	1	0	1	1	1	0	1	0	1
P35542	P35542	2	2	2	Serum amyloid A-4 protein	SAA4	sp|P35542|SAA4_HUMAN Serum amyloid A-4 protein OS=Homo sapiens OX=9606 GN=SAA4 PE=1 SV=2	1	2	2	2	0	0	0	0	0	0	0	0	0	0	0	0	2	0	0	0	0	0	0	0	0	0	0	0	0	0	0	0	0	0	0	0	2	0	0	0	0	0
P35579;P35749;Q7Z406	P35579	7;2;1	7;2;1	7;2;1	Myosin-9	MYH9	sp|P35579|MYH9_HUMAN Myosin-9 OS=Homo sapiens OX=9606 GN=MYH9 PE=1 SV=4	3	7	7	7	0	1	0	0	0	0	0	0	0	0	0	0	0	6	0	0	0	0	0	0	0	1	0	0	0	0	0	0	0	0	0	0	0	6	0	0	0	0
P35580	P35580	6	6	6	Myosin-10	MYH10	sp|P35580|MYH10_HUMAN Myosin-10 OS=Homo sapiens OX=9606 GN=MYH10 PE=1 SV=3	1	6	6	6	0	0	0	0	0	0	0	1	0	1	0	0	0	6	0	0	0	1	1	0	0	0	0	0	0	0	0	1	0	1	0	0	0	6	0	0	0	1
P35611	P35611	3	3	3	Alpha-adducin	ADD1	sp|P35611|ADDA_HUMAN Alpha-adducin OS=Homo sapiens OX=9606 GN=ADD1 PE=1 SV=2	1	3	3	3	0	1	0	0	0	0	0	0	0	0	0	1	2	2	0	1	1	0	0	0	0	1	0	0	0	0	0	0	0	0	0	1	2	2	0	1	1	0
P35612	P35612	1	1	1	Beta-adducin	ADD2	sp|P35612|ADDB_HUMAN Beta-adducin OS=Homo sapiens OX=9606 GN=ADD2 PE=1 SV=3	1	1	1	1	0	0	0	0	0	0	0	0	0	0	0	0	0	1	0	0	0	0	0	0	0	0	0	0	0	0	0	0	0	0	0	0	0	1	0	0	0	0
P35754	P35754	1	1	1	Glutaredoxin-1	GLRX	sp|P35754|GLRX1_HUMAN Glutaredoxin-1 OS=Homo sapiens OX=9606 GN=GLRX PE=1 SV=2	1	1	1	1	1	1	1	1	1	0	1	1	0	0	0	1	1	1	1	1	1	1	1	1	1	1	1	1	1	0	1	1	0	0	0	1	1	1	1	1	1	1
P35998	P35998	3	3	3	26S protease regulatory subunit 7	PSMC2	sp|P35998|PRS7_HUMAN 26S proteasome regulatory subunit 7 OS=Homo sapiens OX=9606 GN=PSMC2 PE=1 SV=3	1	3	3	3	1	1	0	0	1	0	1	1	0	0	0	1	1	3	1	2	0	3	1	0	1	1	0	0	1	0	1	1	0	0	0	1	1	3	1	2	0	3
P36952	P36952	1	1	1	Serpin B5	SERPINB5	sp|P36952|SPB5_HUMAN Serpin B5 OS=Homo sapiens OX=9606 GN=SERPINB5 PE=1 SV=2	1	1	1	1	0	0	0	0	0	0	0	0	1	0	0	0	0	0	0	0	0	0	0	0	0	0	0	0	0	0	0	0	1	0	0	0	0	0	0	0	0	0
P36959;Q9P2T1	P36959;Q9P2T1	2;1	2;1	2;1	GMP reductase 1;GMP reductase 2	GMPR;GMPR2	sp|P36959|GMPR1_HUMAN GMP reductase 1 OS=Homo sapiens OX=9606 GN=GMPR PE=1 SV=1;sp|Q9P2T1|GMPR2_HUMAN GMP reductase 2 OS=Homo sapiens OX=9606 GN=GMPR2 PE=1 SV=1	2	2	2	2	0	0	0	0	0	0	0	0	0	0	0	0	0	2	0	2	0	1	0	0	0	0	0	0	0	0	0	0	0	0	0	0	0	2	0	2	0	1
P37802	P37802	5	5	5	Transgelin-2	TAGLN2	sp|P37802|TAGL2_HUMAN Transgelin-2 OS=Homo sapiens OX=9606 GN=TAGLN2 PE=1 SV=3	1	5	5	5	0	1	0	0	0	0	0	1	1	0	0	2	0	4	0	2	0	2	1	1	0	1	0	0	0	0	0	1	1	0	0	2	0	4	0	2	0	2
P37837	P37837	6	6	6	Transaldolase	TALDO1	sp|P37837|TALDO_HUMAN Transaldolase OS=Homo sapiens OX=9606 GN=TALDO1 PE=1 SV=2	1	6	6	6	2	4	0	2	1	0	2	3	0	1	0	4	2	4	2	5	2	4	5	1	2	4	0	2	1	0	2	3	0	1	0	4	2	4	2	5	2	4
P37840;Q16143	P37840	7;2	7;2	7;2	Alpha-synuclein	SNCA	sp|P37840|SYUA_HUMAN Alpha-synuclein OS=Homo sapiens OX=9606 GN=SNCA PE=1 SV=1	2	7	7	7	7	7	4	7	7	6	6	7	6	6	3	6	7	6	6	7	6	5	7	7	7	7	4	7	7	6	6	7	6	6	3	6	7	6	6	7	6	5
P38606	P38606	3	3	3	V-type proton ATPase catalytic subunit A	ATP6V1A	sp|P38606|VATA_HUMAN V-type proton ATPase catalytic subunit A OS=Homo sapiens OX=9606 GN=ATP6V1A PE=1 SV=2	1	3	3	3	0	1	0	0	0	0	0	0	0	0	0	0	0	3	0	2	0	1	0	0	0	1	0	0	0	0	0	0	0	0	0	0	0	3	0	2	0	1
P38919	P38919	2	1	1	Eukaryotic initiation factor 4A-III;Eukaryotic initiation factor 4A-III, N-terminally processed	EIF4A3	sp|P38919|IF4A3_HUMAN Eukaryotic initiation factor 4A-III OS=Homo sapiens OX=9606 GN=EIF4A3 PE=1 SV=4	1	2	1	1	1	2	1	1	1	0	1	1	1	1	0	1	1	2	1	2	1	2	1	1	1	1	1	1	1	0	1	1	1	1	0	0	1	1	0	1	1	1
P39687;Q92688	P39687;Q92688	2;1	2;1	2;1	Acidic leucine-rich nuclear phosphoprotein 32 family member A;Acidic leucine-rich nuclear phosphoprotein 32 family member B	ANP32A;ANP32B	sp|P39687|AN32A_HUMAN Acidic leucine-rich nuclear phosphoprotein 32 family member A OS=Homo sapiens OX=9606 GN=ANP32A PE=1 SV=1;sp|Q92688|AN32B_HUMAN Acidic leucine-rich nuclear phosphoprotein 32 family member B OS=Homo sapiens OX=9606 GN=ANP32B PE=1 SV=1	2	2	2	2	0	1	0	0	0	0	0	0	0	0	0	0	0	2	0	1	0	1	0	0	0	1	0	0	0	0	0	0	0	0	0	0	0	2	0	1	0	1
P40227;Q92526	P40227	5;1	5;1	5;1	T-complex protein 1 subunit zeta	CCT6A	sp|P40227|TCPZ_HUMAN T-complex protein 1 subunit zeta OS=Homo sapiens OX=9606 GN=CCT6A PE=1 SV=3	2	5	5	5	0	1	0	0	2	1	1	1	0	0	0	2	2	5	0	4	1	2	2	0	0	1	0	0	2	1	1	1	0	0	0	2	2	5	0	4	1	2
P40818	P40818	1	1	1	Ubiquitin carboxyl-terminal hydrolase 8	USP8	sp|P40818|UBP8_HUMAN Ubiquitin carboxyl-terminal hydrolase 8 OS=Homo sapiens OX=9606 GN=USP8 PE=1 SV=1	1	1	1	1	0	0	0	0	0	0	0	0	0	0	0	0	0	1	0	1	0	0	0	0	0	0	0	0	0	0	0	0	0	0	0	0	0	1	0	1	0	0
P40925	P40925	10	10	10	Malate dehydrogenase, cytoplasmic	MDH1	sp|P40925|MDHC_HUMAN Malate dehydrogenase, cytoplasmic OS=Homo sapiens OX=9606 GN=MDH1 PE=1 SV=4	1	10	10	10	4	3	2	5	5	2	6	5	1	2	0	4	7	10	4	7	6	7	9	4	4	3	2	5	5	2	6	5	1	2	0	4	7	10	4	7	6	7
Q2VIR3;P41091	Q2VIR3;P41091	2;2	2;2	2;2	Putative eukaryotic translation initiation factor 2 subunit 3-like protein;Eukaryotic translation initiation factor 2 subunit 3	EIF2S3L;EIF2S3	sp|Q2VIR3|IF2GL_HUMAN Putative eukaryotic translation initiation factor 2 subunit 3-like protein OS=Homo sapiens OX=9606 GN=EIF2S3L PE=5 SV=2;sp|P41091|IF2G_HUMAN Eukaryotic translation initiation factor 2 subunit 3 OS=Homo sapiens OX=9606 GN=EIF2S3 PE=1 S	2	2	2	2	0	0	0	0	0	0	0	0	0	0	0	0	0	2	0	0	0	0	0	0	0	0	0	0	0	0	0	0	0	0	0	0	0	2	0	0	0	0
P42126	P42126	1	1	1	Enoyl-CoA delta isomerase 1, mitochondrial	ECI1	sp|P42126|ECI1_HUMAN Enoyl-CoA delta isomerase 1, mitochondrial OS=Homo sapiens OX=9606 GN=ECI1 PE=1 SV=1	1	1	1	1	0	0	0	0	0	0	0	0	0	0	0	0	0	0	0	0	1	0	0	0	0	0	0	0	0	0	0	0	0	0	0	0	0	0	0	0	1	0
P42345	P42345	1	1	1	Serine/threonine-protein kinase mTOR	MTOR	sp|P42345|MTOR_HUMAN Serine/threonine-protein kinase mTOR OS=Homo sapiens OX=9606 GN=MTOR PE=1 SV=1	1	1	1	1	0	0	0	0	0	0	0	1	0	0	1	0	0	0	0	0	0	0	0	0	0	0	0	0	0	0	0	1	0	0	1	0	0	0	0	0	0	0
P42356	P42356	2	2	2	Phosphatidylinositol 4-kinase alpha	PI4KA	sp|P42356|PI4KA_HUMAN Phosphatidylinositol 4-kinase alpha OS=Homo sapiens OX=9606 GN=PI4KA PE=1 SV=4	1	2	2	2	0	0	0	0	1	0	0	0	0	0	0	0	1	0	1	0	0	0	0	0	0	0	0	0	1	0	0	0	0	0	0	0	1	0	1	0	0	0
P43243	P43243	1	1	1	Matrin-3	MATR3	sp|P43243|MATR3_HUMAN Matrin-3 OS=Homo sapiens OX=9606 GN=MATR3 PE=1 SV=2	1	1	1	1	0	0	0	0	0	0	0	0	1	0	0	0	0	0	0	0	0	0	0	0	0	0	0	0	0	0	0	0	1	0	0	0	0	0	0	0	0	0
P43487	P43487	2	2	2	Ran-specific GTPase-activating protein	RANBP1	sp|P43487|RANG_HUMAN Ran-specific GTPase-activating protein OS=Homo sapiens OX=9606 GN=RANBP1 PE=1 SV=1	1	2	2	2	1	2	1	0	1	0	2	2	0	0	0	2	2	2	0	0	1	1	0	1	1	2	1	0	1	0	2	2	0	0	0	2	2	2	0	0	1	1
P43652	P43652	3	3	3	Afamin	AFM	sp|P43652|AFAM_HUMAN Afamin OS=Homo sapiens OX=9606 GN=AFM PE=1 SV=1	1	3	3	3	0	1	0	0	0	1	0	0	0	0	0	1	0	1	0	2	0	0	0	0	0	1	0	0	0	1	0	0	0	0	0	1	0	1	0	2	0	0
P45974	P45974	8	8	8	Ubiquitin carboxyl-terminal hydrolase 5	USP5	sp|P45974|UBP5_HUMAN Ubiquitin carboxyl-terminal hydrolase 5 OS=Homo sapiens OX=9606 GN=USP5 PE=1 SV=2	1	8	8	8	0	2	0	0	0	0	0	1	0	0	0	0	0	6	0	5	0	5	2	1	0	2	0	0	0	0	0	1	0	0	0	0	0	6	0	5	0	5
P46060	P46060	1	1	1	Ran GTPase-activating protein 1	RANGAP1	sp|P46060|RAGP1_HUMAN Ran GTPase-activating protein 1 OS=Homo sapiens OX=9606 GN=RANGAP1 PE=1 SV=1	1	1	1	1	0	0	0	0	0	0	0	0	0	0	0	0	0	1	0	0	0	0	0	0	0	0	0	0	0	0	0	0	0	0	0	0	0	1	0	0	0	0
P46734	P46734	1	1	1	Dual specificity mitogen-activated protein kinase kinase 3	MAP2K3	sp|P46734|MP2K3_HUMAN Dual specificity mitogen-activated protein kinase kinase 3 OS=Homo sapiens OX=9606 GN=MAP2K3 PE=1 SV=2	1	1	1	1	0	0	0	0	0	0	0	0	0	0	0	0	0	1	0	0	0	0	0	0	0	0	0	0	0	0	0	0	0	0	0	0	0	1	0	0	0	0
P46779	P46779	1	1	1	60S ribosomal protein L28	RPL28	sp|P46779|RL28_HUMAN 60S ribosomal protein L28 OS=Homo sapiens OX=9606 GN=RPL28 PE=1 SV=3	1	1	1	1	1	1	1	0	0	1	1	1	0	1	0	1	1	1	1	1	1	1	1	1	1	1	1	0	0	1	1	1	0	1	0	1	1	1	1	1	1	1
P47883	P47883	1	1	1	Putative olfactory receptor 3A4	OR3A4P	sp|P47883|OR3A4_HUMAN Putative olfactory receptor 3A4 OS=Homo sapiens OX=9606 GN=OR3A4P PE=5 SV=4	1	1	1	1	0	1	0	1	0	0	1	0	0	0	0	0	1	1	1	1	0	1	1	0	0	1	0	1	0	0	1	0	0	0	0	0	1	1	1	1	0	1
P47893;P47888	P47893;P47888	1;1	1;1	1;1	Olfactory receptor 3A2;Olfactory receptor 3A3	OR3A2;OR3A3	sp|P47893|OR3A2_HUMAN Olfactory receptor 3A2 OS=Homo sapiens OX=9606 GN=OR3A2 PE=2 SV=3;sp|P47888|OR3A3_HUMAN Olfactory receptor 3A3 OS=Homo sapiens OX=9606 GN=OR3A3 PE=2 SV=3	2	1	1	1	0	0	0	0	0	0	0	0	0	0	0	0	0	1	0	0	0	0	0	0	0	0	0	0	0	0	0	0	0	0	0	0	0	1	0	0	0	0
P48426	P48426	3	3	2	Phosphatidylinositol 5-phosphate 4-kinase type-2 alpha	PIP4K2A	sp|P48426|PI42A_HUMAN Phosphatidylinositol 5-phosphate 4-kinase type-2 alpha OS=Homo sapiens OX=9606 GN=PIP4K2A PE=1 SV=2	1	3	3	2	0	0	0	0	0	0	0	0	0	0	0	0	0	2	0	0	0	0	1	0	0	0	0	0	0	0	0	0	0	0	0	0	0	2	0	0	0	0
P48506	P48506	4	4	4	Glutamate--cysteine ligase catalytic subunit	GCLC	sp|P48506|GSH1_HUMAN Glutamate--cysteine ligase catalytic subunit OS=Homo sapiens OX=9606 GN=GCLC PE=1 SV=2	1	4	4	4	1	2	1	1	1	0	1	2	0	0	0	1	3	3	2	3	0	3	1	1	1	2	1	1	1	0	1	2	0	0	0	1	3	3	2	3	0	3
P48507	P48507	2	2	2	Glutamate--cysteine ligase regulatory subunit	GCLM	sp|P48507|GSH0_HUMAN Glutamate--cysteine ligase regulatory subunit OS=Homo sapiens OX=9606 GN=GCLM PE=1 SV=1	1	2	2	2	0	0	0	0	0	0	0	1	0	0	0	0	1	1	1	1	0	2	0	0	0	0	0	0	0	0	0	1	0	0	0	0	1	1	1	1	0	2
P48637	P48637	2	2	2	Glutathione synthetase	GSS	sp|P48637|GSHB_HUMAN Glutathione synthetase OS=Homo sapiens OX=9606 GN=GSS PE=1 SV=1	1	2	2	2	1	2	0	0	0	0	1	0	0	1	0	1	0	0	0	1	0	0	0	0	1	2	0	0	0	0	1	0	0	1	0	1	0	0	0	1	0	0
P48643	P48643	4	4	4	T-complex protein 1 subunit epsilon	CCT5	sp|P48643|TCPE_HUMAN T-complex protein 1 subunit epsilon OS=Homo sapiens OX=9606 GN=CCT5 PE=1 SV=1	1	4	4	4	1	1	0	1	1	0	1	2	0	0	0	1	1	3	0	3	1	2	0	0	1	1	0	1	1	0	1	2	0	0	0	1	1	3	0	3	1	2
P49189	P49189	2	2	2	4-trimethylaminobutyraldehyde dehydrogenase	ALDH9A1	sp|P49189|AL9A1_HUMAN 4-trimethylaminobutyraldehyde dehydrogenase OS=Homo sapiens OX=9606 GN=ALDH9A1 PE=1 SV=3	1	2	2	2	0	0	0	0	1	0	0	1	0	1	0	1	0	2	1	0	0	1	1	1	0	0	0	0	1	0	0	1	0	1	0	1	0	2	1	0	0	1
P49247	P49247	4	4	4	Ribose-5-phosphate isomerase	RPIA	sp|P49247|RPIA_HUMAN Ribose-5-phosphate isomerase OS=Homo sapiens OX=9606 GN=RPIA PE=1 SV=3	1	4	4	4	0	0	1	0	0	0	0	0	0	0	0	0	1	3	0	2	0	2	1	0	0	0	1	0	0	0	0	0	0	0	0	0	1	3	0	2	0	2
P49321	P49321	1	1	1	Nuclear autoantigenic sperm protein	NASP	sp|P49321|NASP_HUMAN Nuclear autoantigenic sperm protein OS=Homo sapiens OX=9606 GN=NASP PE=1 SV=2	1	1	1	1	0	0	0	0	0	0	0	0	0	0	0	0	0	0	0	0	1	0	0	0	0	0	0	0	0	0	0	0	0	0	0	0	0	0	0	0	1	0
P49327	P49327	6	6	6	Fatty acid synthase;[Acyl-carrier-protein] S-acetyltransferase;[Acyl-carrier-protein] S-malonyltransferase;3-oxoacyl-[acyl-carrier-protein] synthase;3-oxoacyl-[acyl-carrier-protein] reductase;3-hydroxyacyl-[acyl-carrier-protein] dehydratase;Enoyl-[acyl-carrier-protein] reductase;Oleoyl-[acyl-carrier-protein] hydrolase	FASN	sp|P49327|FAS_HUMAN Fatty acid synthase OS=Homo sapiens OX=9606 GN=FASN PE=1 SV=3	1	6	6	6	0	1	0	1	1	1	1	1	0	0	0	1	2	5	1	1	1	2	1	0	0	1	0	1	1	1	1	1	0	0	0	1	2	5	1	1	1	2
P49368	P49368	11	11	11	T-complex protein 1 subunit gamma	CCT3	sp|P49368|TCPG_HUMAN T-complex protein 1 subunit gamma OS=Homo sapiens OX=9606 GN=CCT3 PE=1 SV=4	1	11	11	11	1	2	0	2	0	0	1	1	0	0	0	2	1	10	0	6	1	4	1	1	1	2	0	2	0	0	1	1	0	0	0	2	1	10	0	6	1	4
P49591	P49591	1	1	1	Serine--tRNA ligase, cytoplasmic	SARS	sp|P49591|SYSC_HUMAN Serine--tRNA ligase, cytoplasmic OS=Homo sapiens OX=9606 GN=SARS PE=1 SV=3	1	1	1	1	0	0	0	0	0	0	0	0	0	0	0	0	0	1	0	0	0	1	0	0	0	0	0	0	0	0	0	0	0	0	0	0	0	1	0	0	0	1
P49716	P49716	1	1	1	CCAAT/enhancer-binding protein delta	CEBPD	sp|P49716|CEBPD_HUMAN CCAAT/enhancer-binding protein delta OS=Homo sapiens OX=9606 GN=CEBPD PE=1 SV=2	1	1	1	1	1	0	0	0	0	0	0	0	0	0	0	1	0	0	0	0	0	0	0	0	1	0	0	0	0	0	0	0	0	0	0	1	0	0	0	0	0	0
P49720	P49720	2	2	2	Proteasome subunit beta type-3	PSMB3	sp|P49720|PSB3_HUMAN Proteasome subunit beta type-3 OS=Homo sapiens OX=9606 GN=PSMB3 PE=1 SV=2	1	2	2	2	0	0	0	0	0	0	0	0	0	0	0	0	0	2	0	0	0	0	0	0	0	0	0	0	0	0	0	0	0	0	0	0	0	2	0	0	0	0
P49721	P49721	4	4	4	Proteasome subunit beta type-2	PSMB2	sp|P49721|PSB2_HUMAN Proteasome subunit beta type-2 OS=Homo sapiens OX=9606 GN=PSMB2 PE=1 SV=1	1	4	4	4	0	1	0	0	1	0	1	1	0	0	0	0	2	4	2	4	1	4	2	1	0	1	0	0	1	0	1	1	0	0	0	0	2	4	2	4	1	4
P49773	P49773	2	2	2	Histidine triad nucleotide-binding protein 1	HINT1	sp|P49773|HINT1_HUMAN Histidine triad nucleotide-binding protein 1 OS=Homo sapiens OX=9606 GN=HINT1 PE=1 SV=2	1	2	2	2	0	0	0	0	0	0	0	0	0	0	0	0	0	2	0	1	0	1	1	0	0	0	0	0	0	0	0	0	0	0	0	0	0	2	0	1	0	1
P49913	P49913	1	1	1	Cathelicidin antimicrobial peptide;Antibacterial protein FALL-39;Antibacterial protein LL-37	CAMP	sp|P49913|CAMP_HUMAN Cathelicidin antimicrobial peptide OS=Homo sapiens OX=9606 GN=CAMP PE=1 SV=1	1	1	1	1	0	0	0	0	0	0	0	0	0	0	0	1	0	0	0	0	0	0	0	0	0	0	0	0	0	0	0	0	0	0	0	1	0	0	0	0	0	0
P50395;P31150	P50395	12;4	12;4	12;4	Rab GDP dissociation inhibitor beta	GDI2	sp|P50395|GDIB_HUMAN Rab GDP dissociation inhibitor beta OS=Homo sapiens OX=9606 GN=GDI2 PE=1 SV=2	2	12	12	12	2	3	0	0	1	1	0	5	0	1	0	3	4	11	0	7	3	9	7	4	2	3	0	0	1	1	0	5	0	1	0	3	4	11	0	7	3	9
P50454	P50454	1	1	1	Serpin H1	SERPINH1	sp|P50454|SERPH_HUMAN Serpin H1 OS=Homo sapiens OX=9606 GN=SERPINH1 PE=1 SV=2	1	1	1	1	0	0	0	0	0	0	0	0	1	0	0	0	0	0	0	0	0	0	0	0	0	0	0	0	0	0	0	0	1	0	0	0	0	0	0	0	0	0
P50502;Q8NFI4;Q8IZP2	P50502;Q8NFI4;Q8IZP2	5;4;3	5;4;3	5;4;3	Hsc70-interacting protein;Putative protein FAM10A5;Putative protein FAM10A4	ST13;ST13P5;ST13P4	sp|P50502|F10A1_HUMAN Hsc70-interacting protein OS=Homo sapiens OX=9606 GN=ST13 PE=1 SV=2;sp|Q8NFI4|F10A5_HUMAN Putative protein FAM10A5 OS=Homo sapiens OX=9606 GN=ST13P5 PE=5 SV=1;sp|Q8IZP2|ST134_HUMAN Putative protein FAM10A4 OS=Homo sapiens OX=9606 GN=S	3	5	5	5	3	3	2	2	3	2	3	4	1	3	0	2	4	5	3	5	3	5	4	3	3	3	2	2	3	2	3	4	1	3	0	2	4	5	3	5	3	5
P50990	P50990	15	15	15	T-complex protein 1 subunit theta	CCT8	sp|P50990|TCPQ_HUMAN T-complex protein 1 subunit theta OS=Homo sapiens OX=9606 GN=CCT8 PE=1 SV=4	1	15	15	15	3	5	1	0	1	0	1	3	0	0	0	3	5	14	4	8	2	11	3	5	3	5	1	0	1	0	1	3	0	0	0	3	5	14	4	8	2	11
P50991	P50991	9	9	9	T-complex protein 1 subunit delta	CCT4	sp|P50991|TCPD_HUMAN T-complex protein 1 subunit delta OS=Homo sapiens OX=9606 GN=CCT4 PE=1 SV=4	1	9	9	9	2	5	1	0	0	0	2	3	0	0	0	4	6	7	1	6	0	7	3	3	2	5	1	0	0	0	2	3	0	0	0	4	6	7	1	6	0	7
P51148;P61020;P20339	P51148;P61020;P20339	2;1;1	2;1;1	2;1;1	Ras-related protein Rab-5C;Ras-related protein Rab-5B;Ras-related protein Rab-5A	RAB5C;RAB5B;RAB5A	sp|P51148|RAB5C_HUMAN Ras-related protein Rab-5C OS=Homo sapiens OX=9606 GN=RAB5C PE=1 SV=2;sp|P61020|RAB5B_HUMAN Ras-related protein Rab-5B OS=Homo sapiens OX=9606 GN=RAB5B PE=1 SV=1;sp|P20339|RAB5A_HUMAN Ras-related protein Rab-5A OS=Homo sapiens OX=9606	3	2	2	2	0	1	0	0	0	0	0	1	0	0	0	0	0	2	0	1	0	0	0	0	0	1	0	0	0	0	0	1	0	0	0	0	0	2	0	1	0	0
P51160	P51160	1	1	1	Cone cGMP-specific 3,5-cyclic phosphodiesterase subunit alpha	PDE6C	sp|P51160|PDE6C_HUMAN Cone cGMP-specific 3,5-cyclic phosphodiesterase subunit alpha OS=Homo sapiens OX=9606 GN=PDE6C PE=1 SV=2	1	1	1	1	1	1	0	1	1	1	1	1	1	0	0	1	0	1	0	0	0	1	1	1	1	1	0	1	1	1	1	1	1	0	0	1	0	1	0	0	0	1
P51858	P51858	1	1	1	Hepatoma-derived growth factor	HDGF	sp|P51858|HDGF_HUMAN Hepatoma-derived growth factor OS=Homo sapiens OX=9606 GN=HDGF PE=1 SV=1	1	1	1	1	0	0	0	0	0	0	0	0	0	0	0	0	0	0	0	1	0	1	0	0	0	0	0	0	0	0	0	0	0	0	0	0	0	0	0	1	0	1
P51884	P51884	2	2	2	Lumican	LUM	sp|P51884|LUM_HUMAN Lumican OS=Homo sapiens OX=9606 GN=LUM PE=1 SV=2	1	2	2	2	0	1	0	1	0	0	0	0	0	0	0	2	1	2	0	1	0	1	0	0	0	1	0	1	0	0	0	0	0	0	0	2	1	2	0	1	0	1
P52209	P52209	8	8	8	6-phosphogluconate dehydrogenase, decarboxylating	PGD	sp|P52209|6PGD_HUMAN 6-phosphogluconate dehydrogenase, decarboxylating OS=Homo sapiens OX=9606 GN=PGD PE=1 SV=3	1	8	8	8	3	3	0	2	3	1	2	2	0	1	0	3	5	5	1	6	0	5	4	0	3	3	0	2	3	1	2	2	0	1	0	3	5	5	1	6	0	5
P52306	P52306	1	1	1	Rap1 GTPase-GDP dissociation stimulator 1	RAP1GDS1	sp|P52306|GDS1_HUMAN Rap1 GTPase-GDP dissociation stimulator 1 OS=Homo sapiens OX=9606 GN=RAP1GDS1 PE=1 SV=3	1	1	1	1	0	0	0	0	0	0	0	0	0	0	0	0	0	1	0	0	0	0	0	0	0	0	0	0	0	0	0	0	0	0	0	0	0	1	0	0	0	0
P52565	P52565	2	2	2	Rho GDP-dissociation inhibitor 1	ARHGDIA	sp|P52565|GDIR1_HUMAN Rho GDP-dissociation inhibitor 1 OS=Homo sapiens OX=9606 GN=ARHGDIA PE=1 SV=3	1	2	2	2	0	0	0	0	0	0	0	1	0	0	0	0	0	1	0	0	0	2	0	0	0	0	0	0	0	0	0	1	0	0	0	0	0	1	0	0	0	2
P52566	P52566	3	3	3	Rho GDP-dissociation inhibitor 2	ARHGDIB	sp|P52566|GDIR2_HUMAN Rho GDP-dissociation inhibitor 2 OS=Homo sapiens OX=9606 GN=ARHGDIB PE=1 SV=3	1	3	3	3	2	1	0	1	0	0	0	2	0	1	0	2	1	2	0	1	1	1	2	0	2	1	0	1	0	0	0	2	0	1	0	2	1	2	0	1	1	1
P52597	P52597	1	1	1	Heterogeneous nuclear ribonucleoprotein F;Heterogeneous nuclear ribonucleoprotein F, N-terminally processed	HNRNPF	sp|P52597|HNRPF_HUMAN Heterogeneous nuclear ribonucleoprotein F OS=Homo sapiens OX=9606 GN=HNRNPF PE=1 SV=3	1	1	1	1	0	0	0	0	0	0	0	0	0	0	0	0	0	1	0	0	0	0	0	0	0	0	0	0	0	0	0	0	0	0	0	0	0	1	0	0	0	0
P52907;P47755	P52907;P47755	4;2	4;2	4;2	F-actin-capping protein subunit alpha-1;F-actin-capping protein subunit alpha-2	CAPZA1;CAPZA2	sp|P52907|CAZA1_HUMAN F-actin-capping protein subunit alpha-1 OS=Homo sapiens OX=9606 GN=CAPZA1 PE=1 SV=3;sp|P47755|CAZA2_HUMAN F-actin-capping protein subunit alpha-2 OS=Homo sapiens OX=9606 GN=CAPZA2 PE=1 SV=3	2	4	4	4	0	1	1	0	0	0	0	0	0	0	0	0	0	4	0	0	1	0	0	0	0	1	1	0	0	0	0	0	0	0	0	0	0	4	0	0	1	0
P53004	P53004	3	3	3	Biliverdin reductase A	BLVRA	sp|P53004|BIEA_HUMAN Biliverdin reductase A OS=Homo sapiens OX=9606 GN=BLVRA PE=1 SV=2	1	3	3	3	0	2	0	0	0	0	0	0	0	0	0	1	1	3	1	3	0	3	2	0	0	2	0	0	0	0	0	0	0	0	0	1	1	3	1	3	0	3
P53396	P53396	6	6	6	ATP-citrate synthase	ACLY	sp|P53396|ACLY_HUMAN ATP-citrate synthase OS=Homo sapiens OX=9606 GN=ACLY PE=1 SV=3	1	6	6	6	1	2	1	0	0	0	0	3	0	0	0	1	1	4	1	4	2	4	1	0	1	2	1	0	0	0	0	3	0	0	0	1	1	4	1	4	2	4
P54578	P54578	9	9	9	Ubiquitin carboxyl-terminal hydrolase 14	USP14	sp|P54578|UBP14_HUMAN Ubiquitin carboxyl-terminal hydrolase 14 OS=Homo sapiens OX=9606 GN=USP14 PE=1 SV=3	1	9	9	9	0	4	0	0	0	0	2	4	0	0	0	3	0	7	1	6	1	6	3	2	0	4	0	0	0	0	2	4	0	0	0	3	0	7	1	6	1	6
P54725;P54727	P54725	7;1	7;1	7;1	UV excision repair protein RAD23 homolog A	RAD23A	sp|P54725|RD23A_HUMAN UV excision repair protein RAD23 homolog A OS=Homo sapiens OX=9606 GN=RAD23A PE=1 SV=1	2	7	7	7	0	3	1	2	1	0	0	1	0	0	0	2	3	7	1	5	2	4	1	3	0	3	1	2	1	0	0	1	0	0	0	2	3	7	1	5	2	4
P54920;Q9H115	P54920	6;2	6;2	6;2	Alpha-soluble NSF attachment protein	NAPA	sp|P54920|SNAA_HUMAN Alpha-soluble NSF attachment protein OS=Homo sapiens OX=9606 GN=NAPA PE=1 SV=3	2	6	6	6	1	4	0	0	1	0	1	3	0	0	0	2	1	6	0	5	1	5	1	1	1	4	0	0	1	0	1	3	0	0	0	2	1	6	0	5	1	5
P55072	P55072	28	28	28	Transitional endoplasmic reticulum ATPase	VCP	sp|P55072|TERA_HUMAN Transitional endoplasmic reticulum ATPase OS=Homo sapiens OX=9606 GN=VCP PE=1 SV=4	1	28	28	28	11	11	3	4	12	2	9	18	2	6	0	14	19	19	5	17	11	18	11	2	11	11	3	4	12	2	9	18	2	6	0	14	19	19	5	17	11	18
P55209	P55209	4	3	3	Nucleosome assembly protein 1-like 1	NAP1L1	sp|P55209|NP1L1_HUMAN Nucleosome assembly protein 1-like 1 OS=Homo sapiens OX=9606 GN=NAP1L1 PE=1 SV=1	1	4	3	3	0	1	0	0	1	0	0	2	0	0	0	1	2	3	1	1	0	2	0	1	0	0	0	0	0	0	0	1	0	0	0	0	1	2	0	0	0	1
Q6EEV6;P61956;P55854	Q6EEV6;P61956;P55854	1;1;1	1;1;1	1;1;1	Small ubiquitin-related modifier 4;Small ubiquitin-related modifier 2;Small ubiquitin-related modifier 3	SUMO4;SUMO2;SUMO3	sp|Q6EEV6|SUMO4_HUMAN Small ubiquitin-related modifier 4 OS=Homo sapiens OX=9606 GN=SUMO4 PE=1 SV=2;sp|P61956|SUMO2_HUMAN Small ubiquitin-related modifier 2 OS=Homo sapiens OX=9606 GN=SUMO2 PE=1 SV=3;sp|P55854|SUMO3_HUMAN Small ubiquitin-related modifier 3	3	1	1	1	1	1	0	0	0	0	1	1	0	0	0	1	1	1	1	1	0	1	1	1	1	1	0	0	0	0	1	1	0	0	0	1	1	1	1	1	0	1
P57078	P57078	1	1	1	Receptor-interacting serine/threonine-protein kinase 4	RIPK4	sp|P57078|RIPK4_HUMAN Receptor-interacting serine/threonine-protein kinase 4 OS=Homo sapiens OX=9606 GN=RIPK4 PE=1 SV=1	1	1	1	1	0	0	0	0	0	0	0	0	0	0	0	0	0	1	0	0	0	0	0	0	0	0	0	0	0	0	0	0	0	0	0	0	0	1	0	0	0	0
P58546	P58546	1	1	1	Myotrophin	MTPN	sp|P58546|MTPN_HUMAN Myotrophin OS=Homo sapiens OX=9606 GN=MTPN PE=1 SV=2	1	1	1	1	0	1	0	0	1	0	0	0	0	0	0	0	1	1	0	1	0	1	1	0	0	1	0	0	1	0	0	0	0	0	0	0	1	1	0	1	0	1
P59666;P59665	P59666;P59665	2;2	2;2	2;2	Neutrophil defensin 3;HP 3-56;Neutrophil defensin 2;Neutrophil defensin 1;HP 1-56;Neutrophil defensin 2	DEFA3;DEFA1	sp|P59666|DEF3_HUMAN Neutrophil defensin 3 OS=Homo sapiens OX=9606 GN=DEFA3 PE=1 SV=1;sp|P59665|DEF1_HUMAN Neutrophil defensin 1 OS=Homo sapiens OX=9606 GN=DEFA1 PE=1 SV=1	2	2	2	2	2	2	1	1	1	0	1	1	1	2	1	1	2	2	0	0	2	0	1	1	2	2	1	1	1	0	1	1	1	2	1	1	2	2	0	0	2	0
P60174	P60174	15	15	15	Triosephosphate isomerase	TPI1	sp|P60174|TPIS_HUMAN Triosephosphate isomerase OS=Homo sapiens OX=9606 GN=TPI1 PE=1 SV=3	1	15	15	15	12	13	6	12	11	11	12	12	9	9	3	12	13	15	11	15	12	14	12	15	12	13	6	12	11	11	12	12	9	9	3	12	13	15	11	15	12	14
P60510	P60510	1	1	1	Serine/threonine-protein phosphatase 4 catalytic subunit	PPP4C	sp|P60510|PP4C_HUMAN Serine/threonine-protein phosphatase 4 catalytic subunit OS=Homo sapiens OX=9606 GN=PPP4C PE=1 SV=1	1	1	1	1	1	1	0	1	0	0	1	1	0	0	0	1	1	1	0	1	1	0	0	1	1	1	0	1	0	0	1	1	0	0	0	1	1	1	0	1	1	0
P60660;P14649	P60660;P14649	2;1	2;1	2;1	Myosin light polypeptide 6;Myosin light chain 6B	MYL6;MYL6B	sp|P60660|MYL6_HUMAN Myosin light polypeptide 6 OS=Homo sapiens OX=9606 GN=MYL6 PE=1 SV=2;sp|P14649|MYL6B_HUMAN Myosin light chain 6B OS=Homo sapiens OX=9606 GN=MYL6B PE=1 SV=1	2	2	2	2	1	2	0	1	0	0	1	1	0	0	0	1	0	2	0	0	0	0	0	0	1	2	0	1	0	0	1	1	0	0	0	1	0	2	0	0	0	0
P60709;Q6S8J3;A5A3E0;P0CG38;Q9BYX7;Q562R1;P0CG39	P60709	19;7;6;5;3;3;3	1;0;0;0;0;0;0	1;0;0;0;0;0;0	Actin, cytoplasmic 1;Actin, cytoplasmic 1, N-terminally processed	ACTB	sp|P60709|ACTB_HUMAN Actin, cytoplasmic 1 OS=Homo sapiens OX=9606 GN=ACTB PE=1 SV=1	7	19	1	1	16	14	11	16	15	11	13	15	15	14	9	18	15	18	11	14	15	16	16	16	1	1	0	1	1	1	1	1	1	1	0	1	1	1	1	1	1	1
P60842;Q14240	P60842	14;5	14;5	13;4	Eukaryotic initiation factor 4A-I	EIF4A1	sp|P60842|IF4A1_HUMAN Eukaryotic initiation factor 4A-I OS=Homo sapiens OX=9606 GN=EIF4A1 PE=1 SV=1	2	14	14	13	3	4	1	4	7	2	5	5	1	2	0	9	6	13	6	10	4	11	5	5	3	4	1	4	7	2	5	5	1	2	0	9	6	13	6	10	4	11
P60891;P11908;P21108	P60891	3;1;1	3;1;1	3;1;1	Ribose-phosphate pyrophosphokinase 1	PRPS1	sp|P60891|PRPS1_HUMAN Ribose-phosphate pyrophosphokinase 1 OS=Homo sapiens OX=9606 GN=PRPS1 PE=1 SV=2	3	3	3	3	0	1	0	0	0	0	1	1	0	0	0	1	1	3	0	1	1	1	1	1	0	1	0	0	0	0	1	1	0	0	0	1	1	3	0	1	1	1
P60900	P60900	4	4	4	Proteasome subunit alpha type-6	PSMA6	sp|P60900|PSA6_HUMAN Proteasome subunit alpha type-6 OS=Homo sapiens OX=9606 GN=PSMA6 PE=1 SV=1	1	4	4	4	0	1	1	0	0	0	1	1	0	0	0	0	2	3	0	4	1	3	2	1	0	1	1	0	0	0	1	1	0	0	0	0	2	3	0	4	1	3
P60953	P60953	2	2	2	Cell division control protein 42 homolog	CDC42	sp|P60953|CDC42_HUMAN Cell division control protein 42 homolog OS=Homo sapiens OX=9606 GN=CDC42 PE=1 SV=2	1	2	2	2	0	0	0	0	0	0	0	0	0	0	0	0	0	0	0	1	0	1	0	0	0	0	0	0	0	0	0	0	0	0	0	0	0	0	0	1	0	1
P61006	P61006	1	1	1	Ras-related protein Rab-8A	RAB8A	sp|P61006|RAB8A_HUMAN Ras-related protein Rab-8A OS=Homo sapiens OX=9606 GN=RAB8A PE=1 SV=1	1	1	1	1	0	0	0	0	0	0	0	0	0	0	0	0	0	1	0	0	0	0	0	0	0	0	0	0	0	0	0	0	0	0	0	0	0	1	0	0	0	0
P61088;Q5JXB2	P61088	4;1	4;1	4;1	Ubiquitin-conjugating enzyme E2 N	UBE2N	sp|P61088|UBE2N_HUMAN Ubiquitin-conjugating enzyme E2 N OS=Homo sapiens OX=9606 GN=UBE2N PE=1 SV=1	2	4	4	4	2	2	1	1	0	1	3	2	0	0	0	2	3	4	2	3	2	3	2	2	2	2	1	1	0	1	3	2	0	0	0	2	3	4	2	3	2	3
P61204;P84077;P84085	P61204;P84077	4;3;1	4;3;1	4;3;1	ADP-ribosylation factor 3;ADP-ribosylation factor 1	ARF3;ARF1	sp|P61204|ARF3_HUMAN ADP-ribosylation factor 3 OS=Homo sapiens OX=9606 GN=ARF3 PE=1 SV=2;sp|P84077|ARF1_HUMAN ADP-ribosylation factor 1 OS=Homo sapiens OX=9606 GN=ARF1 PE=1 SV=2	3	4	4	4	1	3	0	2	1	0	1	2	0	0	0	1	1	3	2	4	1	3	2	1	1	3	0	2	1	0	1	2	0	0	0	1	1	3	2	4	1	3
P61247	P61247	1	1	1	40S ribosomal protein S3a	RPS3A	sp|P61247|RS3A_HUMAN 40S ribosomal protein S3a OS=Homo sapiens OX=9606 GN=RPS3A PE=1 SV=2	1	1	1	1	0	0	0	0	0	0	0	0	1	0	0	0	0	0	0	0	0	0	0	0	0	0	0	0	0	0	0	0	1	0	0	0	0	0	0	0	0	0
P61581;P61580	P61581;P61580	1;1	1;1	1;1	Endogenous retrovirus group K member 24 Np9 protein;Endogenous retrovirus group K member 10 Np9 protein	ERVK-24;ERVK-10	sp|P61581|NP24_HUMAN Endogenous retrovirus group K member 24 Np9 protein OS=Homo sapiens OX=9606 GN=ERVK-24 PE=1 SV=1;sp|P61580|NP10_HUMAN Endogenous retrovirus group K member 10 Np9 protein OS=Homo sapiens OX=9606 GN=ERVK-10 PE=1 SV=1	2	1	1	1	1	1	1	1	1	1	1	0	0	0	1	0	0	0	0	1	0	1	0	0	1	1	1	1	1	1	1	0	0	0	1	0	0	0	0	1	0	1
P61626	P61626	2	2	2	Lysozyme C	LYZ	sp|P61626|LYSC_HUMAN Lysozyme C OS=Homo sapiens OX=9606 GN=LYZ PE=1 SV=1	1	2	2	2	0	1	1	1	0	0	1	0	0	1	1	1	1	2	0	0	1	0	2	1	0	1	1	1	0	0	1	0	0	1	1	1	1	2	0	0	1	0
P61769	P61769	1	1	1	Beta-2-microglobulin;Beta-2-microglobulin form pI 5.3	B2M	sp|P61769|B2MG_HUMAN Beta-2-microglobulin OS=Homo sapiens OX=9606 GN=B2M PE=1 SV=1	1	1	1	1	1	1	0	0	0	0	0	0	0	0	0	0	0	1	0	1	0	1	0	1	1	1	0	0	0	0	0	0	0	0	0	0	0	1	0	1	0	1
P61970	P61970	3	3	3	Nuclear transport factor 2	NUTF2	sp|P61970|NTF2_HUMAN Nuclear transport factor 2 OS=Homo sapiens OX=9606 GN=NUTF2 PE=1 SV=1	1	3	3	3	0	0	0	0	0	0	0	1	0	0	0	0	0	3	0	0	0	2	0	1	0	0	0	0	0	0	0	1	0	0	0	0	0	3	0	0	0	2
P61978	P61978	8	8	8	Heterogeneous nuclear ribonucleoprotein K	HNRNPK	sp|P61978|HNRPK_HUMAN Heterogeneous nuclear ribonucleoprotein K OS=Homo sapiens OX=9606 GN=HNRNPK PE=1 SV=1	1	8	8	8	0	1	0	0	1	0	0	2	2	0	0	3	4	6	0	3	0	4	2	2	0	1	0	0	1	0	0	2	2	0	0	3	4	6	0	3	0	4
P61981	P61981	4	2	2	14-3-3 protein gamma;14-3-3 protein gamma, N-terminally processed	YWHAG	sp|P61981|1433G_HUMAN 14-3-3 protein gamma OS=Homo sapiens OX=9606 GN=YWHAG PE=1 SV=2	1	4	2	2	1	3	1	1	1	1	1	1	1	1	0	2	2	4	1	3	1	3	2	1	0	2	0	0	0	0	0	0	0	0	0	1	1	2	0	2	0	2
P62081	P62081	2	2	2	40S ribosomal protein S7	RPS7	sp|P62081|RS7_HUMAN 40S ribosomal protein S7 OS=Homo sapiens OX=9606 GN=RPS7 PE=1 SV=1	1	2	2	2	0	0	0	0	0	0	0	0	2	0	0	0	0	0	0	0	0	0	0	0	0	0	0	0	0	0	0	0	2	0	0	0	0	0	0	0	0	0
P62191	P62191	1	1	1	26S protease regulatory subunit 4	PSMC1	sp|P62191|PRS4_HUMAN 26S proteasome regulatory subunit 4 OS=Homo sapiens OX=9606 GN=PSMC1 PE=1 SV=1	1	1	1	1	0	0	0	0	0	0	0	0	0	0	0	0	0	1	0	0	0	1	0	0	0	0	0	0	0	0	0	0	0	0	0	0	0	1	0	0	0	1
P62195	P62195	2	2	2	26S protease regulatory subunit 8	PSMC5	sp|P62195|PRS8_HUMAN 26S proteasome regulatory subunit 8 OS=Homo sapiens OX=9606 GN=PSMC5 PE=1 SV=1	1	2	2	2	0	1	0	0	0	0	0	0	0	0	0	0	0	2	0	1	0	2	1	0	0	1	0	0	0	0	0	0	0	0	0	0	0	2	0	1	0	2
P62256	P62256	1	1	1	Ubiquitin-conjugating enzyme E2 H	UBE2H	sp|P62256|UBE2H_HUMAN Ubiquitin-conjugating enzyme E2 H OS=Homo sapiens OX=9606 GN=UBE2H PE=1 SV=1	1	1	1	1	0	0	0	0	0	0	0	0	0	0	0	0	0	1	0	0	0	0	0	0	0	0	0	0	0	0	0	0	0	0	0	0	0	1	0	0	0	0
P62258	P62258	14	14	13	14-3-3 protein epsilon	YWHAE	sp|P62258|1433E_HUMAN 14-3-3 protein epsilon OS=Homo sapiens OX=9606 GN=YWHAE PE=1 SV=1	1	14	14	13	5	7	5	6	7	6	7	7	4	4	0	7	7	11	4	8	6	12	5	6	5	7	5	6	7	6	7	7	4	4	0	7	7	11	4	8	6	12
P62328	P62328	3	3	3	Thymosin beta-4;Hematopoietic system regulatory peptide	TMSB4X	sp|P62328|TYB4_HUMAN Thymosin beta-4 OS=Homo sapiens OX=9606 GN=TMSB4X PE=1 SV=2	1	3	3	3	2	2	2	2	2	0	2	2	2	1	1	2	2	3	2	2	2	2	3	2	2	2	2	2	2	0	2	2	2	1	1	2	2	3	2	2	2	2
P62333	P62333	3	3	3	26S protease regulatory subunit 10B	PSMC6	sp|P62333|PRS10_HUMAN 26S proteasome regulatory subunit 10B OS=Homo sapiens OX=9606 GN=PSMC6 PE=1 SV=1	1	3	3	3	0	0	0	0	0	0	0	0	0	0	0	0	0	3	0	0	0	0	0	0	0	0	0	0	0	0	0	0	0	0	0	0	0	3	0	0	0	0
P67775;P62714	P67775;P62714	2;2	2;2	2;2	Serine/threonine-protein phosphatase 2A catalytic subunit alpha isoform;Serine/threonine-protein phosphatase 2A catalytic subunit beta isoform	PPP2CA;PPP2CB	sp|P67775|PP2AA_HUMAN Serine/threonine-protein phosphatase 2A catalytic subunit alpha isoform OS=Homo sapiens OX=9606 GN=PPP2CA PE=1 SV=1;sp|P62714|PP2AB_HUMAN Serine/threonine-protein phosphatase 2A catalytic subunit beta isoform OS=Homo sapiens OX=9606 G	2	2	2	2	1	1	0	1	0	0	0	0	0	0	0	0	0	1	0	1	0	1	1	0	1	1	0	1	0	0	0	0	0	0	0	0	0	1	0	1	0	1
P62805	P62805	4	4	4	Histone H4	HIST1H4A	sp|P62805|H4_HUMAN Histone H4 OS=Homo sapiens OX=9606 GN=HIST1H4A PE=1 SV=2	1	4	4	4	4	4	2	3	3	0	1	1	4	4	3	4	1	3	0	1	3	0	4	1	4	4	2	3	3	0	1	1	4	4	3	4	1	3	0	1	3	0
P62826	P62826	8	8	8	GTP-binding nuclear protein Ran	RAN	sp|P62826|RAN_HUMAN GTP-binding nuclear protein Ran OS=Homo sapiens OX=9606 GN=RAN PE=1 SV=3	1	8	8	8	6	6	4	5	6	4	5	7	3	5	2	6	6	7	4	7	6	7	7	5	6	6	4	5	6	4	5	7	3	5	2	6	6	7	4	7	6	7
P62937;P0DN26;A0A0B4J2A2;A0A075B759;Q9Y536;F5H284;P0DN37	P62937	10;2;2;2;2;2;1	10;2;2;2;2;2;1	10;2;2;2;2;2;1	Peptidyl-prolyl cis-trans isomerase A;Peptidyl-prolyl cis-trans isomerase A, N-terminally processed	PPIA	sp|P62937|PPIA_HUMAN Peptidyl-prolyl cis-trans isomerase A OS=Homo sapiens OX=9606 GN=PPIA PE=1 SV=2	7	10	10	10	6	5	3	4	5	4	5	8	7	2	1	7	7	9	4	9	6	8	7	8	6	5	3	4	5	4	5	8	7	2	1	7	7	9	4	9	6	8
P62942	P62942	1	1	1	Peptidyl-prolyl cis-trans isomerase FKBP1A	FKBP1A	sp|P62942|FKB1A_HUMAN Peptidyl-prolyl cis-trans isomerase FKBP1A OS=Homo sapiens OX=9606 GN=FKBP1A PE=1 SV=2	1	1	1	1	1	1	0	0	1	0	0	1	0	0	0	1	0	0	0	1	0	0	1	1	1	1	0	0	1	0	0	1	0	0	0	1	0	0	0	1	0	0
P63104	P63104	8	6	6	14-3-3 protein zeta/delta	YWHAZ	sp|P63104|1433Z_HUMAN 14-3-3 protein zeta/delta OS=Homo sapiens OX=9606 GN=YWHAZ PE=1 SV=1	1	8	6	6	4	2	2	2	3	2	2	4	3	3	0	5	4	8	2	5	4	6	5	4	3	1	1	1	2	1	1	3	2	2	0	4	3	6	1	3	3	5
P63208	P63208	4	4	4	S-phase kinase-associated protein 1	SKP1	sp|P63208|SKP1_HUMAN S-phase kinase-associated protein 1 OS=Homo sapiens OX=9606 GN=SKP1 PE=1 SV=2	1	4	4	4	2	2	0	0	0	0	1	1	0	1	0	1	2	4	1	3	1	1	1	1	2	2	0	0	0	0	1	1	0	1	0	1	2	4	1	3	1	1
P63241;Q6IS14;Q9GZV4	P63241;Q6IS14	7;4;3	7;4;3	7;4;3	Eukaryotic translation initiation factor 5A-1;Eukaryotic translation initiation factor 5A-1-like	EIF5A;EIF5AL1	sp|P63241|IF5A1_HUMAN Eukaryotic translation initiation factor 5A-1 OS=Homo sapiens OX=9606 GN=EIF5A PE=1 SV=2;sp|Q6IS14|IF5AL_HUMAN Eukaryotic translation initiation factor 5A-1-like OS=Homo sapiens OX=9606 GN=EIF5AL1 PE=2 SV=2	3	7	7	7	1	2	1	2	1	1	2	1	2	1	0	1	3	7	1	6	2	7	2	3	1	2	1	2	1	1	2	1	2	1	0	1	3	7	1	6	2	7
P63261	P63261	19	19	1	Actin, cytoplasmic 2;Actin, cytoplasmic 2, N-terminally processed	ACTG1	sp|P63261|ACTG_HUMAN Actin, cytoplasmic 2 OS=Homo sapiens OX=9606 GN=ACTG1 PE=1 SV=1	1	19	19	1	16	13	11	15	14	10	12	15	15	14	9	18	15	18	10	13	14	16	16	16	16	13	11	15	14	10	12	15	15	14	9	18	15	18	10	13	14	16
P63313	P63313	1	1	1	Thymosin beta-10	TMSB10	sp|P63313|TYB10_HUMAN Thymosin beta-10 OS=Homo sapiens OX=9606 GN=TMSB10 PE=1 SV=2	1	1	1	1	0	0	0	0	0	0	0	0	0	0	0	0	0	1	0	0	0	0	0	0	0	0	0	0	0	0	0	0	0	0	0	0	0	1	0	0	0	0
P67809	P67809	2	2	2	Nuclease-sensitive element-binding protein 1	YBX1	sp|P67809|YBOX1_HUMAN Nuclease-sensitive element-binding protein 1 OS=Homo sapiens OX=9606 GN=YBX1 PE=1 SV=3	1	2	2	2	0	0	0	0	0	0	0	0	0	0	0	1	0	2	0	0	0	0	0	0	0	0	0	0	0	0	0	0	0	0	0	1	0	2	0	0	0	0
P67936	P67936	2	1	1	Tropomyosin alpha-4 chain	TPM4	sp|P67936|TPM4_HUMAN Tropomyosin alpha-4 chain OS=Homo sapiens OX=9606 GN=TPM4 PE=1 SV=3	1	2	1	1	1	2	1	1	1	0	0	0	1	1	0	1	0	0	1	0	1	0	1	1	0	1	0	0	0	0	0	0	0	0	0	0	0	0	0	0	0	0
P68133;P68032;P63267;P62736	P68133;P68032;P63267;P62736	11;11;10;10	1;1;1;1	1;1;1;1	Actin, alpha skeletal muscle;Actin, alpha cardiac muscle 1;Actin, gamma-enteric smooth muscle;Actin, aortic smooth muscle	ACTA1;ACTC1;ACTG2;ACTA2	sp|P68133|ACTS_HUMAN Actin, alpha skeletal muscle OS=Homo sapiens OX=9606 GN=ACTA1 PE=1 SV=1;sp|P68032|ACTC_HUMAN Actin, alpha cardiac muscle 1 OS=Homo sapiens OX=9606 GN=ACTC1 PE=1 SV=1;sp|P63267|ACTH_HUMAN Actin, gamma-enteric smooth muscle OS=Homo sapie	4	11	1	1	10	10	9	9	9	9	10	9	8	8	6	10	10	11	7	8	9	9	9	8	1	1	1	1	1	1	1	1	1	1	0	1	1	1	1	1	1	1
P68036;A0A1B0GUS4	P68036	5;2	5;2	5;2	Ubiquitin-conjugating enzyme E2 L3	UBE2L3	sp|P68036|UB2L3_HUMAN Ubiquitin-conjugating enzyme E2 L3 OS=Homo sapiens OX=9606 GN=UBE2L3 PE=1 SV=1	2	5	5	5	1	1	0	2	1	1	1	2	0	0	0	2	2	4	1	4	1	5	2	2	1	1	0	2	1	1	1	2	0	0	0	2	2	4	1	4	1	5
P68104;Q5VTE0;Q05639	P68104;Q5VTE0	11;10;5	11;10;5	11;10;5	Elongation factor 1-alpha 1;Putative elongation factor 1-alpha-like 3	EEF1A1;EEF1A1P5	sp|P68104|EF1A1_HUMAN Elongation factor 1-alpha 1 OS=Homo sapiens OX=9606 GN=EEF1A1 PE=1 SV=1;sp|Q5VTE0|EF1A3_HUMAN Putative elongation factor 1-alpha-like 3 OS=Homo sapiens OX=9606 GN=EEF1A1P5 PE=5 SV=1	3	11	11	11	2	1	1	3	3	1	3	2	4	2	0	4	5	6	2	3	2	5	3	4	2	1	1	3	3	1	3	2	4	2	0	4	5	6	2	3	2	5
P68363;Q9BQE3;P68366;Q71U36;Q9NY65;Q13748;Q6PEY2;Q9H853;A6NHL2	P68363;Q9BQE3;P68366;Q71U36;Q9NY65;Q13748	8;7;6;6;5;5;3;1;1	8;7;6;6;5;5;3;1;1	8;7;6;6;5;5;3;1;1	Tubulin alpha-1B chain;Tubulin alpha-1C chain;Tubulin alpha-4A chain;Tubulin alpha-1A chain;Tubulin alpha-8 chain;Tubulin alpha-3C/D chain	TUBA1B;TUBA1C;TUBA4A;TUBA1A;TUBA8;TUBA3C	sp|P68363|TBA1B_HUMAN Tubulin alpha-1B chain OS=Homo sapiens OX=9606 GN=TUBA1B PE=1 SV=1;sp|Q9BQE3|TBA1C_HUMAN Tubulin alpha-1C chain OS=Homo sapiens OX=9606 GN=TUBA1C PE=1 SV=1;sp|P68366|TBA4A_HUMAN Tubulin alpha-4A chain OS=Homo sapiens OX=9606 GN=TUBA4A	9	8	8	8	0	1	1	0	1	0	1	1	5	0	0	2	3	3	1	1	0	1	0	1	0	1	1	0	1	0	1	1	5	0	0	2	3	3	1	1	0	1
P68371;P04350;Q3ZCM7	P68371;P04350	9;6;2	9;6;2	3;2;1	Tubulin beta-4B chain;Tubulin beta-4A chain	TUBB4B;TUBB4A	sp|P68371|TBB4B_HUMAN Tubulin beta-4B chain OS=Homo sapiens OX=9606 GN=TUBB4B PE=1 SV=1;sp|P04350|TBB4A_HUMAN Tubulin beta-4A chain OS=Homo sapiens OX=9606 GN=TUBB4A PE=1 SV=2	3	9	9	3	2	2	0	0	3	0	1	5	4	0	0	6	2	8	2	3	0	6	3	3	2	2	0	0	3	0	1	5	4	0	0	6	2	8	2	3	0	6
P68402	P68402	2	2	2	Platelet-activating factor acetylhydrolase IB subunit beta	PAFAH1B2	sp|P68402|PA1B2_HUMAN Platelet-activating factor acetylhydrolase IB subunit beta OS=Homo sapiens OX=9606 GN=PAFAH1B2 PE=1 SV=1	1	2	2	2	0	0	0	0	0	0	0	0	0	0	0	0	0	2	0	1	0	0	0	0	0	0	0	0	0	0	0	0	0	0	0	0	0	2	0	1	0	0
Q6NXT2;Q71DI3;Q16695;P84243;P68431	Q6NXT2;Q71DI3;Q16695;P84243;P68431	1;1;1;1;1	1;1;1;1;1	1;1;1;1;1	Histone H3.3C;Histone H3.2;Histone H3.1t;Histone H3.3;Histone H3.1	H3F3C;HIST2H3A;HIST3H3;H3F3A;HIST1H3A	sp|Q6NXT2|H3C_HUMAN Histone H3.3C OS=Homo sapiens OX=9606 GN=H3F3C PE=1 SV=3;sp|Q71DI3|H32_HUMAN Histone H3.2 OS=Homo sapiens OX=9606 GN=HIST2H3A PE=1 SV=3;sp|Q16695|H31T_HUMAN Histone H3.1t OS=Homo sapiens OX=9606 GN=HIST3H3 PE=1 SV=3;sp|P84243|H33_HUMAN	5	1	1	1	1	1	1	0	1	0	1	0	0	0	0	0	0	0	0	0	0	0	1	0	1	1	1	0	1	0	1	0	0	0	0	0	0	0	0	0	0	0
P68871	P68871	20	19	12	Hemoglobin subunit beta;LVV-hemorphin-7;Spinorphin	HBB	sp|P68871|HBB_HUMAN Hemoglobin subunit beta OS=Homo sapiens OX=9606 GN=HBB PE=1 SV=2	1	20	19	12	16	13	13	15	15	15	13	16	13	18	11	11	16	20	12	18	16	17	20	15	15	12	12	14	14	14	12	15	12	17	10	10	15	19	11	17	15	16
P69891	P69891	26	26	3	Hemoglobin subunit gamma-1	HBG1	sp|P69891|HBG1_HUMAN Hemoglobin subunit gamma-1 OS=Homo sapiens OX=9606 GN=HBG1 PE=1 SV=2	1	26	26	3	21	18	14	18	20	16	19	24	14	17	14	21	25	25	20	25	21	26	18	18	21	18	14	18	20	16	19	24	14	17	14	21	25	25	20	25	21	26
P69892	P69892	26	3	3	Hemoglobin subunit gamma-2	HBG2	sp|P69892|HBG2_HUMAN Hemoglobin subunit gamma-2 OS=Homo sapiens OX=9606 GN=HBG2 PE=1 SV=2	1	26	3	3	22	18	14	19	21	17	19	24	14	18	14	21	25	25	21	26	22	26	19	19	3	2	2	3	3	2	2	3	2	2	2	3	3	3	3	3	3	3
P69905	P69905	19	19	14	Hemoglobin subunit alpha	HBA1	sp|P69905|HBA_HUMAN Hemoglobin subunit alpha OS=Homo sapiens OX=9606 GN=HBA1 PE=1 SV=2	1	19	19	14	16	16	11	16	15	13	16	17	12	15	9	15	16	18	16	18	17	17	16	17	16	16	11	16	15	13	16	17	12	15	9	15	16	18	16	18	17	17
;34506;34507;34508;34509;34510;34511;34512;34513;34514;34515;34516;34517;34518;34519;34520;34521;34522;34523;34524;34525;34526;34527;34528;34529;34530;34531;34532;34533;34534;34535;34536;34537;34538;34539;34540;34541;34542;34543;34544;34545;34546;34547;34548;34549;34550;34551;34552;34553;34554;34555;34556;34557;34558;34559;34560;34561;34562;34563;34564;34565;34566;34567;34568;34569;34570;34571;34…	287;288;289;290;291;292;293;294;295;296;297;298;299;300;301;302;303;304;305;306;307;308;309;310;311;312;313;314;315;316;317;318;319;320;321;322;323;324;325;6949;6950;6951;6952;6953;6954;6955;6956;6957;6958;6959;6960;6961;6962;6963;6964;6965;6966;6967;6968;6969;6970;6971;6972;6973;6974;6975;6976;6977;6978;6979;6980;6981;6982;6983;6984;6985;6986;6987;6988;6989;6990;6991;6992;6993;6994;6995;6996;699…	293;7046;7328;11778;13877;14723;15932;16223;16487;22256;22525;23747;24016;24321;25049;25283;26202;26226;26238	10;267	33;77
P78356	P78356	2	1	1	Phosphatidylinositol 5-phosphate 4-kinase type-2 beta	PIP4K2B	sp|P78356|PI42B_HUMAN Phosphatidylinositol 5-phosphate 4-kinase type-2 beta OS=Homo sapiens OX=9606 GN=PIP4K2B PE=1 SV=1	1	2	1	1	0	0	0	0	0	0	0	0	0	0	0	0	0	2	0	0	0	0	0	0	0	0	0	0	0	0	0	0	0	0	0	0	0	1	0	0	0	0
P78371	P78371	12	12	12	T-complex protein 1 subunit beta	CCT2	sp|P78371|TCPB_HUMAN T-complex protein 1 subunit beta OS=Homo sapiens OX=9606 GN=CCT2 PE=1 SV=4	1	12	12	12	3	3	0	1	2	0	0	2	0	1	0	3	4	11	0	6	1	8	2	2	3	3	0	1	2	0	0	2	0	1	0	3	4	11	0	6	1	8
P78417	P78417	8	8	8	Glutathione S-transferase omega-1	GSTO1	sp|P78417|GSTO1_HUMAN Glutathione S-transferase omega-1 OS=Homo sapiens OX=9606 GN=GSTO1 PE=1 SV=2	1	8	8	8	4	6	1	5	2	2	0	5	0	0	0	5	3	6	3	6	4	6	5	5	4	6	1	5	2	2	0	5	0	0	0	5	3	6	3	6	4	6
P78545	P78545	1	1	1	ETS-related transcription factor Elf-3	ELF3	sp|P78545|ELF3_HUMAN ETS-related transcription factor Elf-3 OS=Homo sapiens OX=9606 GN=ELF3 PE=1 SV=1	1	1	1	1	0	0	0	0	0	0	0	0	0	0	0	0	0	0	0	0	0	0	1	0	0	0	0	0	0	0	0	0	0	0	0	0	0	0	0	0	0	0
P80188	P80188	1	1	1	Neutrophil gelatinase-associated lipocalin	LCN2	sp|P80188|NGAL_HUMAN Neutrophil gelatinase-associated lipocalin OS=Homo sapiens OX=9606 GN=LCN2 PE=1 SV=2	1	1	1	1	1	1	0	0	0	0	0	0	0	0	0	1	0	0	0	0	0	0	0	0	1	1	0	0	0	0	0	0	0	0	0	1	0	0	0	0	0	0
P80511	P80511	2	2	2	Protein S100-A12;Calcitermin	S100A12	sp|P80511|S10AC_HUMAN Protein S100-A12 OS=Homo sapiens OX=9606 GN=S100A12 PE=1 SV=2	1	2	2	2	1	1	0	1	0	0	0	1	0	0	0	2	1	0	0	0	1	0	1	0	1	1	0	1	0	0	0	1	0	0	0	2	1	0	0	0	1	0
Q00577	Q00577	1	1	1	Transcriptional activator protein Pur-alpha	PURA	sp|Q00577|PURA_HUMAN Transcriptional activator protein Pur-alpha OS=Homo sapiens OX=9606 GN=PURA PE=1 SV=2	1	1	1	1	0	0	0	0	0	0	0	0	0	0	0	0	0	1	0	0	0	0	0	0	0	0	0	0	0	0	0	0	0	0	0	0	0	1	0	0	0	0
Q00610;P53675	Q00610	8;1	8;1	8;1	Clathrin heavy chain 1	CLTC	sp|Q00610|CLH1_HUMAN Clathrin heavy chain 1 OS=Homo sapiens OX=9606 GN=CLTC PE=1 SV=5	2	8	8	8	0	1	0	0	0	0	0	0	0	0	0	0	2	8	0	2	1	1	1	0	0	1	0	0	0	0	0	0	0	0	0	0	2	8	0	2	1	1
Q00688	Q00688	2	2	2	Peptidyl-prolyl cis-trans isomerase FKBP3	FKBP3	sp|Q00688|FKBP3_HUMAN Peptidyl-prolyl cis-trans isomerase FKBP3 OS=Homo sapiens OX=9606 GN=FKBP3 PE=1 SV=1	1	2	2	2	1	0	0	0	0	0	0	0	0	0	0	0	0	2	0	1	0	2	0	0	1	0	0	0	0	0	0	0	0	0	0	0	0	2	0	1	0	2
Q00839	Q00839	1	1	1	Heterogeneous nuclear ribonucleoprotein U	HNRNPU	sp|Q00839|HNRPU_HUMAN Heterogeneous nuclear ribonucleoprotein U OS=Homo sapiens OX=9606 GN=HNRNPU PE=1 SV=6	1	1	1	1	0	0	0	0	0	0	0	0	1	0	0	0	0	0	0	0	0	0	0	0	0	0	0	0	0	0	0	0	1	0	0	0	0	0	0	0	0	0
Q01469	Q01469	1	1	1	Fatty acid-binding protein, epidermal	FABP5	sp|Q01469|FABP5_HUMAN Fatty acid-binding protein, epidermal OS=Homo sapiens OX=9606 GN=FABP5 PE=1 SV=3	1	1	1	1	0	1	0	0	0	0	0	0	0	0	0	0	0	1	0	1	0	1	0	0	0	1	0	0	0	0	0	0	0	0	0	0	0	1	0	1	0	1
Q01518	Q01518	3	3	3	Adenylyl cyclase-associated protein 1	CAP1	sp|Q01518|CAP1_HUMAN Adenylyl cyclase-associated protein 1 OS=Homo sapiens OX=9606 GN=CAP1 PE=1 SV=5	1	3	3	3	0	1	0	0	0	0	0	0	0	0	0	0	0	2	0	0	0	0	0	0	0	1	0	0	0	0	0	0	0	0	0	0	0	2	0	0	0	0
Q02790	Q02790	1	1	1	Peptidyl-prolyl cis-trans isomerase FKBP4;Peptidyl-prolyl cis-trans isomerase FKBP4, N-terminally processed	FKBP4	sp|Q02790|FKBP4_HUMAN Peptidyl-prolyl cis-trans isomerase FKBP4 OS=Homo sapiens OX=9606 GN=FKBP4 PE=1 SV=3	1	1	1	1	0	0	0	0	0	0	0	0	0	0	0	0	0	1	0	0	0	0	0	0	0	0	0	0	0	0	0	0	0	0	0	0	0	1	0	0	0	0
Q04760	Q04760	1	1	1	Lactoylglutathione lyase	GLO1	sp|Q04760|LGUL_HUMAN Lactoylglutathione lyase OS=Homo sapiens OX=9606 GN=GLO1 PE=1 SV=4	1	1	1	1	0	0	0	0	0	0	0	0	0	0	0	0	0	1	0	1	0	1	0	0	0	0	0	0	0	0	0	0	0	0	0	0	0	1	0	1	0	1
Q04917	Q04917	2	1	1	14-3-3 protein eta	YWHAH	sp|Q04917|1433F_HUMAN 14-3-3 protein eta OS=Homo sapiens OX=9606 GN=YWHAH PE=1 SV=4	1	2	1	1	1	1	1	1	1	1	1	1	1	1	0	2	1	2	1	2	1	2	1	1	0	0	0	0	0	0	0	0	0	0	0	1	0	1	0	1	0	1
Q04941	Q04941	1	1	1	Proteolipid protein 2	PLP2	sp|Q04941|PLP2_HUMAN Proteolipid protein 2 OS=Homo sapiens OX=9606 GN=PLP2 PE=1 SV=1	1	1	1	1	0	0	0	0	0	0	0	0	0	0	0	0	0	1	0	0	0	0	0	0	0	0	0	0	0	0	0	0	0	0	0	0	0	1	0	0	0	0
Q06323	Q06323	5	5	5	Proteasome activator complex subunit 1	PSME1	sp|Q06323|PSME1_HUMAN Proteasome activator complex subunit 1 OS=Homo sapiens OX=9606 GN=PSME1 PE=1 SV=1	1	5	5	5	0	0	0	0	0	0	0	0	0	0	0	1	1	4	1	3	0	3	1	1	0	0	0	0	0	0	0	0	0	0	0	1	1	4	1	3	0	3
Q06830;Q13162	Q06830	10;2	9;2	9;2	Peroxiredoxin-1	PRDX1	sp|Q06830|PRDX1_HUMAN Peroxiredoxin-1 OS=Homo sapiens OX=9606 GN=PRDX1 PE=1 SV=1	2	10	9	9	8	9	6	8	8	8	9	8	6	4	2	8	8	9	7	9	7	9	6	8	7	8	5	7	7	7	8	7	5	4	1	7	7	8	6	8	6	8
Q08495	Q08495	2	2	2	Dematin	DMTN	sp|Q08495|DEMA_HUMAN Dematin OS=Homo sapiens OX=9606 GN=DMTN PE=1 SV=3	1	2	2	2	0	1	0	0	0	0	0	0	0	0	0	0	0	2	0	2	0	0	0	0	0	1	0	0	0	0	0	0	0	0	0	0	0	2	0	2	0	0
Q13094	Q13094	1	1	1	Lymphocyte cytosolic protein 2	LCP2	sp|Q13094|LCP2_HUMAN Lymphocyte cytosolic protein 2 OS=Homo sapiens OX=9606 GN=LCP2 PE=1 SV=1	1	1	1	1	0	0	0	0	0	0	0	1	0	0	0	1	1	1	0	1	1	1	1	0	0	0	0	0	0	0	0	1	0	0	0	1	1	1	0	1	1	1
Q13098	Q13098	2	2	2	COP9 signalosome complex subunit 1	GPS1	sp|Q13098|CSN1_HUMAN COP9 signalosome complex subunit 1 OS=Homo sapiens OX=9606 GN=GPS1 PE=1 SV=4	1	2	2	2	0	0	0	0	0	0	0	0	0	0	0	0	0	2	0	0	0	0	0	0	0	0	0	0	0	0	0	0	0	0	0	0	0	2	0	0	0	0
Q13103	Q13103	1	1	1	Secreted phosphoprotein 24	SPP2	sp|Q13103|SPP24_HUMAN Secreted phosphoprotein 24 OS=Homo sapiens OX=9606 GN=SPP2 PE=1 SV=1	1	1	1	1	0	0	0	0	0	0	0	0	0	0	0	0	0	1	0	0	0	0	0	0	0	0	0	0	0	0	0	0	0	0	0	0	0	1	0	0	0	0
Q13185	Q13185	2	2	2	Chromobox protein homolog 3	CBX3	sp|Q13185|CBX3_HUMAN Chromobox protein homolog 3 OS=Homo sapiens OX=9606 GN=CBX3 PE=1 SV=4	1	2	2	2	0	0	0	0	0	0	1	0	0	0	0	0	0	1	0	0	0	0	1	0	0	0	0	0	0	0	1	0	0	0	0	0	0	1	0	0	0	0
Q13200	Q13200	4	4	4	26S proteasome non-ATPase regulatory subunit 2	PSMD2	sp|Q13200|PSMD2_HUMAN 26S proteasome non-ATPase regulatory subunit 2 OS=Homo sapiens OX=9606 GN=PSMD2 PE=1 SV=3	1	4	4	4	0	0	0	0	0	0	0	0	0	0	0	0	0	4	0	2	0	2	1	0	0	0	0	0	0	0	0	0	0	0	0	0	0	4	0	2	0	2
Q13228	Q13228	25	25	25	Selenium-binding protein 1	SELENBP1	sp|Q13228|SBP1_HUMAN Methanethiol oxidase OS=Homo sapiens OX=9606 GN=SELENBP1 PE=1 SV=2	1	25	25	25	16	15	9	17	17	12	15	18	7	13	3	21	22	22	15	23	17	21	21	17	16	15	9	17	17	12	15	18	7	13	3	21	22	22	15	23	17	21
Q13283	Q13283	1	1	1	Ras GTPase-activating protein-binding protein 1	G3BP1	sp|Q13283|G3BP1_HUMAN Ras GTPase-activating protein-binding protein 1 OS=Homo sapiens OX=9606 GN=G3BP1 PE=1 SV=1	1	1	1	1	0	0	0	0	0	0	0	0	0	0	0	0	0	1	0	0	0	0	0	0	0	0	0	0	0	0	0	0	0	0	0	0	0	1	0	0	0	0
Q13404;Q15819	Q13404;Q15819	2;1	2;1	2;1	Ubiquitin-conjugating enzyme E2 variant 1;Ubiquitin-conjugating enzyme E2 variant 2	UBE2V1;UBE2V2	sp|Q13404|UB2V1_HUMAN Ubiquitin-conjugating enzyme E2 variant 1 OS=Homo sapiens OX=9606 GN=UBE2V1 PE=1 SV=2;sp|Q15819|UB2V2_HUMAN Ubiquitin-conjugating enzyme E2 variant 2 OS=Homo sapiens OX=9606 GN=UBE2V2 PE=1 SV=4	2	2	2	2	1	1	0	1	1	1	1	1	0	1	0	1	1	1	1	2	1	2	2	1	1	1	0	1	1	1	1	1	0	1	0	1	1	1	1	2	1	2
Q13526	Q13526	1	1	1	Peptidyl-prolyl cis-trans isomerase NIMA-interacting 1	PIN1	sp|Q13526|PIN1_HUMAN Peptidyl-prolyl cis-trans isomerase NIMA-interacting 1 OS=Homo sapiens OX=9606 GN=PIN1 PE=1 SV=1	1	1	1	1	0	0	0	0	0	0	0	0	0	0	0	0	0	1	0	0	0	0	0	0	0	0	0	0	0	0	0	0	0	0	0	0	0	1	0	0	0	0
Q13564	Q13564	1	1	1	NEDD8-activating enzyme E1 regulatory subunit	NAE1	sp|Q13564|ULA1_HUMAN NEDD8-activating enzyme E1 regulatory subunit OS=Homo sapiens OX=9606 GN=NAE1 PE=1 SV=1	1	1	1	1	0	0	0	0	0	0	0	0	0	0	0	0	0	1	0	0	0	0	0	0	0	0	0	0	0	0	0	0	0	0	0	0	0	1	0	0	0	0
Q13576	Q13576	2	2	2	Ras GTPase-activating-like protein IQGAP2	IQGAP2	sp|Q13576|IQGA2_HUMAN Ras GTPase-activating-like protein IQGAP2 OS=Homo sapiens OX=9606 GN=IQGAP2 PE=1 SV=4	1	2	2	2	0	1	0	0	1	0	0	0	0	0	0	1	1	1	0	0	0	0	0	0	0	1	0	0	1	0	0	0	0	0	0	1	1	1	0	0	0	0
Q13617	Q13617	1	1	1	Cullin-2	CUL2	sp|Q13617|CUL2_HUMAN Cullin-2 OS=Homo sapiens OX=9606 GN=CUL2 PE=1 SV=2	1	1	1	1	0	0	0	0	0	0	0	0	0	0	0	0	0	1	0	0	0	0	0	0	0	0	0	0	0	0	0	0	0	0	0	0	0	1	0	0	0	0
Q13619	Q13619	2	2	2	Cullin-4A	CUL4A	sp|Q13619|CUL4A_HUMAN Cullin-4A OS=Homo sapiens OX=9606 GN=CUL4A PE=1 SV=3	1	2	2	2	0	0	0	0	0	0	0	0	0	0	0	0	0	2	0	0	0	0	0	0	0	0	0	0	0	0	0	0	0	0	0	0	0	2	0	0	0	0
Q13630	Q13630	3	3	3	GDP-L-fucose synthase	TSTA3	sp|Q13630|FCL_HUMAN GDP-L-fucose synthase OS=Homo sapiens OX=9606 GN=TSTA3 PE=1 SV=1	1	3	3	3	1	1	0	0	1	0	0	1	0	0	0	1	1	3	1	3	1	3	0	1	1	1	0	0	1	0	0	1	0	0	0	1	1	3	1	3	1	3
Q13683	Q13683	1	1	1	Integrin alpha-7;Integrin alpha-7 heavy chain;Integrin alpha-7 light chain;Integrin alpha-7 70 kDa form	ITGA7	sp|Q13683|ITA7_HUMAN Integrin alpha-7 OS=Homo sapiens OX=9606 GN=ITGA7 PE=1 SV=3	1	1	1	1	0	0	0	0	0	0	0	0	0	0	0	0	1	0	0	1	0	0	0	0	0	0	0	0	0	0	0	0	0	0	0	0	1	0	0	1	0	0
Q14141	Q14141	1	1	1	Septin-6	2006-09-01	sp|Q14141|SEPT6_HUMAN Septin-6 OS=Homo sapiens OX=9606 GN=SEPT6 PE=1 SV=4	1	1	1	1	0	0	0	0	0	0	1	1	0	1	0	0	0	1	1	0	0	1	0	0	0	0	0	0	0	0	1	1	0	1	0	0	0	1	1	0	0	1
Q14166	Q14166	2	2	2	Tubulin--tyrosine ligase-like protein 12	TTLL12	sp|Q14166|TTL12_HUMAN Tubulin--tyrosine ligase-like protein 12 OS=Homo sapiens OX=9606 GN=TTLL12 PE=1 SV=2	1	2	2	2	0	0	0	0	0	0	0	0	0	0	0	0	0	1	0	2	0	1	0	0	0	0	0	0	0	0	0	0	0	0	0	0	0	1	0	2	0	1
Q14203	Q14203	1	1	1	Dynactin subunit 1	DCTN1	sp|Q14203|DCTN1_HUMAN Dynactin subunit 1 OS=Homo sapiens OX=9606 GN=DCTN1 PE=1 SV=3	1	1	1	1	0	0	0	0	0	0	0	0	0	0	0	0	0	0	0	0	0	1	0	0	0	0	0	0	0	0	0	0	0	0	0	0	0	0	0	0	0	1
Q14624;CON__Q3T052	Q14624	6;1	6;1	6;1	Inter-alpha-trypsin inhibitor heavy chain H4;70 kDa inter-alpha-trypsin inhibitor heavy chain H4;35 kDa inter-alpha-trypsin inhibitor heavy chain H4	ITIH4	sp|Q14624|ITIH4_HUMAN Inter-alpha-trypsin inhibitor heavy chain H4 OS=Homo sapiens OX=9606 GN=ITIH4 PE=1 SV=4	2	6	6	6	1	3	1	1	1	0	1	0	1	3	0	2	5	1	0	4	3	2	3	0	1	3	1	1	1	0	1	0	1	3	0	2	5	1	0	4	3	2
Q14774	Q14774	1	1	1	H2.0-like homeobox protein	HLX	sp|Q14774|HLX_HUMAN H2.0-like homeobox protein OS=Homo sapiens OX=9606 GN=HLX PE=1 SV=3	1	1	1	1	1	1	1	1	1	0	1	1	0	1	0	1	1	1	1	1	1	1	1	0	1	1	1	1	1	0	1	1	0	1	0	1	1	1	1	1	1	1
Q14847	Q14847	2	2	2	LIM and SH3 domain protein 1	LASP1	sp|Q14847|LASP1_HUMAN LIM and SH3 domain protein 1 OS=Homo sapiens OX=9606 GN=LASP1 PE=1 SV=2	1	2	2	2	0	1	0	0	0	0	0	0	0	0	0	0	0	2	0	2	0	0	0	0	0	1	0	0	0	0	0	0	0	0	0	0	0	2	0	2	0	0
Q14894	Q14894	1	1	1	Ketimine reductase mu-crystallin	CRYM	sp|Q14894|CRYM_HUMAN Ketimine reductase mu-crystallin OS=Homo sapiens OX=9606 GN=CRYM PE=1 SV=1	1	1	1	1	0	0	0	0	0	0	0	0	0	0	0	0	0	0	0	1	0	0	0	0	0	0	0	0	0	0	0	0	0	0	0	0	0	0	0	1	0	0
Q14974	Q14974	6	6	6	Importin subunit beta-1	KPNB1	sp|Q14974|IMB1_HUMAN Importin subunit beta-1 OS=Homo sapiens OX=9606 GN=KPNB1 PE=1 SV=2	1	6	6	6	2	5	0	2	2	0	2	2	0	1	0	3	2	6	1	3	1	4	1	3	2	5	0	2	2	0	2	2	0	1	0	3	2	6	1	3	1	4
Q14C86	Q14C86	3	3	3	GTPase-activating protein and VPS9 domain-containing protein 1	GAPVD1	sp|Q14C86|GAPD1_HUMAN GTPase-activating protein and VPS9 domain-containing protein 1 OS=Homo sapiens OX=9606 GN=GAPVD1 PE=1 SV=2	1	3	3	3	0	0	0	0	0	0	0	0	0	0	0	0	0	3	0	0	0	1	0	0	0	0	0	0	0	0	0	0	0	0	0	0	0	3	0	0	0	1
Q15047	Q15047	1	1	1	Histone-lysine N-methyltransferase SETDB1	SETDB1	sp|Q15047|SETB1_HUMAN Histone-lysine N-methyltransferase SETDB1 OS=Homo sapiens OX=9606 GN=SETDB1 PE=1 SV=1	1	1	1	1	0	0	0	0	0	0	0	0	0	0	0	1	0	1	0	0	0	0	0	0	0	0	0	0	0	0	0	0	0	0	0	1	0	1	0	0	0	0
Q15102	Q15102	3	3	3	Platelet-activating factor acetylhydrolase IB subunit gamma	PAFAH1B3	sp|Q15102|PA1B3_HUMAN Platelet-activating factor acetylhydrolase IB subunit gamma OS=Homo sapiens OX=9606 GN=PAFAH1B3 PE=1 SV=1	1	3	3	3	1	0	0	0	0	0	0	0	0	0	0	0	0	3	0	2	0	2	0	0	1	0	0	0	0	0	0	0	0	0	0	0	0	3	0	2	0	2
Q15147	Q15147	1	1	1	1-phosphatidylinositol 4,5-bisphosphate phosphodiesterase beta-4	PLCB4	sp|Q15147|PLCB4_HUMAN 1-phosphatidylinositol 4,5-bisphosphate phosphodiesterase beta-4 OS=Homo sapiens OX=9606 GN=PLCB4 PE=1 SV=3	1	1	1	1	1	1	0	1	1	0	1	1	0	1	0	1	1	0	1	1	0	1	1	1	1	1	0	1	1	0	1	1	0	1	0	1	1	0	1	1	0	1
Q15365;P57721	Q15365;P57721	2;1	2;1	1;0	Poly(rC)-binding protein 1;Poly(rC)-binding protein 3	PCBP1;PCBP3	sp|Q15365|PCBP1_HUMAN Poly(rC)-binding protein 1 OS=Homo sapiens OX=9606 GN=PCBP1 PE=1 SV=2;sp|P57721|PCBP3_HUMAN Poly(rC)-binding protein 3 OS=Homo sapiens OX=9606 GN=PCBP3 PE=2 SV=2	2	2	2	1	0	0	0	0	1	0	0	0	0	0	0	0	1	2	0	1	0	1	0	0	0	0	0	0	1	0	0	0	0	0	0	0	1	2	0	1	0	1
Q15542	Q15542	2	2	2	Transcription initiation factor TFIID subunit 5	TAF5	sp|Q15542|TAF5_HUMAN Transcription initiation factor TFIID subunit 5 OS=Homo sapiens OX=9606 GN=TAF5 PE=1 SV=3	1	2	2	2	1	2	0	1	2	1	2	1	0	0	0	2	2	2	1	2	0	2	1	2	1	2	0	1	2	1	2	1	0	0	0	2	2	2	1	2	0	2
Q15631	Q15631	1	1	1	Translin	TSN	sp|Q15631|TSN_HUMAN Translin OS=Homo sapiens OX=9606 GN=TSN PE=1 SV=1	1	1	1	1	0	0	0	0	0	0	0	0	0	0	0	0	1	1	0	1	0	0	0	0	0	0	0	0	0	0	0	0	0	0	0	0	1	1	0	1	0	0
Q15691	Q15691	1	1	1	Microtubule-associated protein RP/EB family member 1	MAPRE1	sp|Q15691|MARE1_HUMAN Microtubule-associated protein RP/EB family member 1 OS=Homo sapiens OX=9606 GN=MAPRE1 PE=1 SV=3	1	1	1	1	0	0	0	0	0	0	0	1	0	0	0	0	0	1	0	1	1	1	0	0	0	0	0	0	0	0	0	1	0	0	0	0	0	1	0	1	1	1
Q15836	Q15836	1	1	1	Vesicle-associated membrane protein 3	VAMP3	sp|Q15836|VAMP3_HUMAN Vesicle-associated membrane protein 3 OS=Homo sapiens OX=9606 GN=VAMP3 PE=1 SV=3	1	1	1	1	1	0	0	0	1	0	1	0	0	1	0	1	0	0	0	1	0	0	1	0	1	0	0	0	1	0	1	0	0	1	0	1	0	0	0	1	0	0
Q16531	Q16531	1	1	1	DNA damage-binding protein 1	DDB1	sp|Q16531|DDB1_HUMAN DNA damage-binding protein 1 OS=Homo sapiens OX=9606 GN=DDB1 PE=1 SV=1	1	1	1	1	0	0	0	0	0	0	0	0	0	0	0	0	0	1	0	0	0	0	0	0	0	0	0	0	0	0	0	0	0	0	0	0	0	1	0	0	0	0
Q16533	Q16533	1	1	1	snRNA-activating protein complex subunit 1	SNAPC1	sp|Q16533|SNPC1_HUMAN snRNA-activating protein complex subunit 1 OS=Homo sapiens OX=9606 GN=SNAPC1 PE=1 SV=1	1	1	1	1	1	0	0	0	0	0	0	1	0	0	0	0	0	1	0	0	0	0	0	0	1	0	0	0	0	0	0	1	0	0	0	0	0	1	0	0	0	0
Q16543	Q16543	1	1	1	Hsp90 co-chaperone Cdc37;Hsp90 co-chaperone Cdc37, N-terminally processed	CDC37	sp|Q16543|CDC37_HUMAN Hsp90 co-chaperone Cdc37 OS=Homo sapiens OX=9606 GN=CDC37 PE=1 SV=1	1	1	1	1	0	0	0	0	0	0	0	0	0	0	0	0	0	1	0	1	0	1	0	0	0	0	0	0	0	0	0	0	0	0	0	0	0	1	0	1	0	1
Q16658	Q16658	2	2	2	Fascin	FSCN1	sp|Q16658|FSCN1_HUMAN Fascin OS=Homo sapiens OX=9606 GN=FSCN1 PE=1 SV=3	1	2	2	2	0	0	0	0	0	0	0	1	0	0	0	0	0	1	0	1	1	2	0	0	0	0	0	0	0	0	0	1	0	0	0	0	0	1	0	1	1	2
Q16775	Q16775	4	4	4	Hydroxyacylglutathione hydrolase, mitochondrial	HAGH	sp|Q16775|GLO2_HUMAN Hydroxyacylglutathione hydrolase, mitochondrial OS=Homo sapiens OX=9606 GN=HAGH PE=1 SV=2	1	4	4	4	1	2	0	1	1	0	1	3	1	0	0	3	3	4	1	3	2	2	3	1	1	2	0	1	1	0	1	3	1	0	0	3	3	4	1	3	2	2
Q16878	Q16878	1	1	1	Cysteine dioxygenase type 1	CDO1	sp|Q16878|CDO1_HUMAN Cysteine dioxygenase type 1 OS=Homo sapiens OX=9606 GN=CDO1 PE=1 SV=2	1	1	1	1	0	0	0	0	0	0	0	0	0	0	0	0	0	0	0	1	0	0	0	0	0	0	0	0	0	0	0	0	0	0	0	0	0	0	0	1	0	0
Q17RS7	Q17RS7	1	1	1	Flap endonuclease GEN homolog 1	GEN1	sp|Q17RS7|GEN_HUMAN Flap endonuclease GEN homolog 1 OS=Homo sapiens OX=9606 GN=GEN1 PE=1 SV=2	1	1	1	1	0	0	0	0	0	0	0	0	0	0	0	0	0	0	0	0	0	1	0	0	0	0	0	0	0	0	0	0	0	0	0	0	0	0	0	0	0	1
Q2TBE0	Q2TBE0	1	1	1	CWF19-like protein 2	CWF19L2	sp|Q2TBE0|C19L2_HUMAN CWF19-like protein 2 OS=Homo sapiens OX=9606 GN=CWF19L2 PE=1 SV=4	1	1	1	1	0	0	0	0	0	1	0	0	0	0	0	1	0	0	0	0	0	1	0	0	0	0	0	0	0	1	0	0	0	0	0	1	0	0	0	0	0	1
Q32M84	Q32M84	2	2	2	BTB/POZ domain-containing protein 16	BTBD16	sp|Q32M84|BTBDG_HUMAN BTB/POZ domain-containing protein 16 OS=Homo sapiens OX=9606 GN=BTBD16 PE=1 SV=2	1	2	2	2	1	1	1	1	1	1	1	1	0	0	1	1	1	2	1	1	1	0	1	2	1	1	1	1	1	1	1	1	0	0	1	1	1	2	1	1	1	0
Q3ZCQ2	Q3ZCQ2	1	1	1	Annexin-2 receptor	ANXA2R	sp|Q3ZCQ2|AX2R_HUMAN Annexin-2 receptor OS=Homo sapiens OX=9606 GN=ANXA2R PE=1 SV=2	1	1	1	1	0	0	0	0	0	0	0	0	0	1	0	0	0	0	0	0	0	0	0	0	0	0	0	0	0	0	0	0	0	1	0	0	0	0	0	0	0	0
Q3ZCX4	Q3ZCX4	1	1	1	Zinc finger protein 568	ZNF568	sp|Q3ZCX4|ZN568_HUMAN Zinc finger protein 568 OS=Homo sapiens OX=9606 GN=ZNF568 PE=2 SV=2	1	1	1	1	0	1	0	0	0	0	0	0	0	0	0	0	0	0	0	0	0	0	0	0	0	1	0	0	0	0	0	0	0	0	0	0	0	0	0	0	0	0
Q4G176	Q4G176	1	1	1	Acyl-CoA synthetase family member 3, mitochondrial	ACSF3	sp|Q4G176|ACSF3_HUMAN Acyl-CoA synthetase family member 3, mitochondrial OS=Homo sapiens OX=9606 GN=ACSF3 PE=1 SV=3	1	1	1	1	0	0	0	0	0	0	0	0	0	0	0	0	0	1	0	0	0	0	0	0	0	0	0	0	0	0	0	0	0	0	0	0	0	1	0	0	0	0
Q4KWH8	Q4KWH8	1	1	1	1-phosphatidylinositol 4,5-bisphosphate phosphodiesterase eta-1	PLCH1	sp|Q4KWH8|PLCH1_HUMAN 1-phosphatidylinositol 4,5-bisphosphate phosphodiesterase eta-1 OS=Homo sapiens OX=9606 GN=PLCH1 PE=1 SV=1	1	1	1	1	1	1	0	0	0	0	0	0	0	0	0	1	0	1	1	0	0	0	0	0	1	1	0	0	0	0	0	0	0	0	0	1	0	1	1	0	0	0
Q4LE39	Q4LE39	1	1	1	AT-rich interactive domain-containing protein 4B	ARID4B	sp|Q4LE39|ARI4B_HUMAN AT-rich interactive domain-containing protein 4B OS=Homo sapiens OX=9606 GN=ARID4B PE=1 SV=2	1	1	1	1	0	1	0	0	0	0	0	0	0	0	0	0	0	1	0	1	0	0	0	0	0	1	0	0	0	0	0	0	0	0	0	0	0	1	0	1	0	0
Q58FF6	Q58FF6	2	1	1	Putative heat shock protein HSP 90-beta 4	HSP90AB4P	sp|Q58FF6|H90B4_HUMAN Putative heat shock protein HSP 90-beta 4 OS=Homo sapiens OX=9606 GN=HSP90AB4P PE=5 SV=1	1	2	1	1	1	2	2	1	1	1	0	1	0	0	0	1	2	1	1	2	0	1	1	0	0	1	1	1	1	1	0	0	0	0	0	0	1	0	0	1	0	0
Q5HYJ3	Q5HYJ3	1	1	1	Protein FAM76B	FAM76B	sp|Q5HYJ3|FA76B_HUMAN Protein FAM76B OS=Homo sapiens OX=9606 GN=FAM76B PE=1 SV=3	1	1	1	1	0	0	0	0	0	0	0	0	0	0	0	0	1	1	1	0	0	0	0	0	0	0	0	0	0	0	0	0	0	0	0	0	1	1	1	0	0	0
Q5QJ74	Q5QJ74	1	1	1	Tubulin-specific chaperone cofactor E-like protein	TBCEL	sp|Q5QJ74|TBCEL_HUMAN Tubulin-specific chaperone cofactor E-like protein OS=Homo sapiens OX=9606 GN=TBCEL PE=1 SV=2	1	1	1	1	0	0	0	0	0	0	0	0	0	0	0	0	0	0	0	0	0	1	0	0	0	0	0	0	0	0	0	0	0	0	0	0	0	0	0	0	0	1
Q5TBC7	Q5TBC7	1	1	1	Bcl-2-like protein 15	BCL2L15	sp|Q5TBC7|B2L15_HUMAN Bcl-2-like protein 15 OS=Homo sapiens OX=9606 GN=BCL2L15 PE=1 SV=1	1	1	1	1	1	1	0	1	1	0	1	1	0	0	0	1	1	1	1	1	0	1	0	1	1	1	0	1	1	0	1	1	0	0	0	1	1	1	1	1	0	1
Q5TDH0	Q5TDH0	4	4	4	Protein DDI1 homolog 2	DDI2	sp|Q5TDH0|DDI2_HUMAN Protein DDI1 homolog 2 OS=Homo sapiens OX=9606 GN=DDI2 PE=1 SV=1	1	4	4	4	3	3	0	1	2	1	2	1	0	2	0	3	4	2	1	4	0	4	2	2	3	3	0	1	2	1	2	1	0	2	0	3	4	2	1	4	0	4
Q5TEZ5	Q5TEZ5	1	1	1	Uncharacterized protein C6orf163	C6orf163	sp|Q5TEZ5|CF163_HUMAN Uncharacterized protein C6orf163 OS=Homo sapiens OX=9606 GN=C6orf163 PE=4 SV=2	1	1	1	1	1	1	1	1	1	1	1	1	0	0	0	1	1	1	1	1	1	1	1	1	1	1	1	1	1	1	1	1	0	0	0	1	1	1	1	1	1	1
Q5VV42	Q5VV42	1	1	1	Threonylcarbamoyladenosine tRNA methylthiotransferase	CDKAL1	sp|Q5VV42|CDKAL_HUMAN Threonylcarbamoyladenosine tRNA methylthiotransferase OS=Homo sapiens OX=9606 GN=CDKAL1 PE=1 SV=1	1	1	1	1	0	0	0	0	0	0	0	1	0	0	0	0	0	0	0	0	0	0	0	0	0	0	0	0	0	0	0	1	0	0	0	0	0	0	0	0	0	0
Q5VVQ6	Q5VVQ6	5	5	5	Ubiquitin thioesterase OTU1	YOD1	sp|Q5VVQ6|OTU1_HUMAN Ubiquitin thioesterase OTU1 OS=Homo sapiens OX=9606 GN=YOD1 PE=1 SV=1	1	5	5	5	0	2	0	1	0	0	0	2	0	0	0	2	0	5	2	4	0	4	1	1	0	2	0	1	0	0	0	2	0	0	0	2	0	5	2	4	0	4
Q5VZE5	Q5VZE5	1	1	1	N-alpha-acetyltransferase 35, NatC auxiliary subunit	NAA35	sp|Q5VZE5|NAA35_HUMAN N-alpha-acetyltransferase 35, NatC auxiliary subunit OS=Homo sapiens OX=9606 GN=NAA35 PE=1 SV=1	1	1	1	1	0	0	0	0	0	0	0	0	0	0	0	0	0	1	0	0	0	0	0	0	0	0	0	0	0	0	0	0	0	0	0	0	0	1	0	0	0	0
Q674X7	Q674X7	1	1	1	Kazrin	KAZN	sp|Q674X7|KAZRN_HUMAN Kazrin OS=Homo sapiens OX=9606 GN=KAZN PE=1 SV=2	1	1	1	1	0	0	0	0	1	0	0	0	0	0	0	0	0	0	0	0	0	0	0	0	0	0	0	0	1	0	0	0	0	0	0	0	0	0	0	0	0	0
Q68CZ6	Q68CZ6	1	1	1	HAUS augmin-like complex subunit 3	HAUS3	sp|Q68CZ6|HAUS3_HUMAN HAUS augmin-like complex subunit 3 OS=Homo sapiens OX=9606 GN=HAUS3 PE=1 SV=1	1	1	1	1	0	0	0	0	0	0	0	0	0	0	1	0	0	0	0	0	1	0	0	0	0	0	0	0	0	0	0	0	0	0	1	0	0	0	0	0	1	0
Q6B0K9	Q6B0K9	7	7	7	Hemoglobin subunit mu	HBM	sp|Q6B0K9|HBM_HUMAN Hemoglobin subunit mu OS=Homo sapiens OX=9606 GN=HBM PE=2 SV=1	1	7	7	7	5	4	3	4	5	4	5	5	4	3	2	4	6	7	4	5	4	6	4	5	5	4	3	4	5	4	5	5	4	3	2	4	6	7	4	5	4	6
Q6GMV3	Q6GMV3	1	1	1	Putative peptidyl-tRNA hydrolase PTRHD1	PTRHD1	sp|Q6GMV3|PTRD1_HUMAN Putative peptidyl-tRNA hydrolase PTRHD1 OS=Homo sapiens OX=9606 GN=PTRHD1 PE=1 SV=1	1	1	1	1	0	0	0	0	0	0	0	0	0	0	0	0	1	1	0	1	0	1	0	0	0	0	0	0	0	0	0	0	0	0	0	0	1	1	0	1	0	1
Q6IB77	Q6IB77	1	1	1	Glycine N-acyltransferase	GLYAT	sp|Q6IB77|GLYAT_HUMAN Glycine N-acyltransferase OS=Homo sapiens OX=9606 GN=GLYAT PE=1 SV=3	1	1	1	1	0	1	1	0	1	1	0	1	0	1	0	1	0	1	0	1	0	0	1	1	0	1	1	0	1	1	0	1	0	1	0	1	0	1	0	1	0	0
Q6IPM2	Q6IPM2	1	1	1	IQ domain-containing protein E	IQCE	sp|Q6IPM2|IQCE_HUMAN IQ domain-containing protein E OS=Homo sapiens OX=9606 GN=IQCE PE=1 SV=2	1	1	1	1	1	1	1	1	1	1	1	0	1	1	1	1	1	1	1	1	1	1	1	1	1	1	1	1	1	1	1	0	1	1	1	1	1	1	1	1	1	1
Q6NW29	Q6NW29	1	1	1	RWD domain-containing protein 4	RWDD4	sp|Q6NW29|RWDD4_HUMAN RWD domain-containing protein 4 OS=Homo sapiens OX=9606 GN=RWDD4 PE=1 SV=3	1	1	1	1	0	0	0	0	1	0	0	0	0	0	0	0	0	0	0	0	0	0	0	0	0	0	0	0	1	0	0	0	0	0	0	0	0	0	0	0	0	0
Q6P3W7	Q6P3W7	2	2	2	SCY1-like protein 2	SCYL2	sp|Q6P3W7|SCYL2_HUMAN SCY1-like protein 2 OS=Homo sapiens OX=9606 GN=SCYL2 PE=1 SV=1	1	2	2	2	1	1	0	1	1	1	1	1	1	0	0	1	2	1	1	1	1	2	1	1	1	1	0	1	1	1	1	1	1	0	0	1	2	1	1	1	1	2
Q6P474;Q6P996	Q6P474;Q6P996	1;1	1;1	1;1	Putative pyridoxal-dependent decarboxylase domain-containing protein 2;Pyridoxal-dependent decarboxylase domain-containing protein 1	PDXDC2P;PDXDC1	sp|Q6P474|PDXD2_HUMAN Putative pyridoxal-dependent decarboxylase domain-containing protein 2 OS=Homo sapiens OX=9606 GN=PDXDC2P PE=5 SV=3;sp|Q6P996|PDXD1_HUMAN Pyridoxal-dependent decarboxylase domain-containing protein 1 OS=Homo sapiens OX=9606 GN=PDXDC1	2	1	1	1	0	0	0	0	0	0	0	0	0	0	0	0	0	0	0	0	0	1	0	0	0	0	0	0	0	0	0	0	0	0	0	0	0	0	0	0	0	1
Q6PD62	Q6PD62	1	1	1	RNA polymerase-associated protein CTR9 homolog	CTR9	sp|Q6PD62|CTR9_HUMAN RNA polymerase-associated protein CTR9 homolog OS=Homo sapiens OX=9606 GN=CTR9 PE=1 SV=1	1	1	1	1	0	0	0	0	0	0	0	0	0	0	0	0	0	0	0	0	0	0	1	0	0	0	0	0	0	0	0	0	0	0	0	0	0	0	0	0	0	0
Q6Q759	Q6Q759	1	1	1	Sperm-associated antigen 17	SPAG17	sp|Q6Q759|SPG17_HUMAN Sperm-associated antigen 17 OS=Homo sapiens OX=9606 GN=SPAG17 PE=2 SV=1	1	1	1	1	0	1	1	1	1	1	1	1	0	0	0	1	1	1	1	1	1	1	1	1	0	1	1	1	1	1	1	1	0	0	0	1	1	1	1	1	1	1
Q6Q795	Q6Q795	1	1	1	Putative viral protein-binding protein C1		sp|Q6Q795|VBPC1_HUMAN Putative viral protein-binding protein C1 OS=Homo sapiens OX=9606 PE=5 SV=1	1	1	1	1	0	1	0	0	0	0	1	1	0	0	0	1	1	1	0	1	1	0	1	0	0	1	0	0	0	0	1	1	0	0	0	1	1	1	0	1	1	0
Q6R327	Q6R327	1	1	1	Rapamycin-insensitive companion of mTOR	RICTOR	sp|Q6R327|RICTR_HUMAN Rapamycin-insensitive companion of mTOR OS=Homo sapiens OX=9606 GN=RICTOR PE=1 SV=1	1	1	1	1	0	1	0	0	0	0	0	0	0	0	0	0	1	1	0	0	0	0	0	0	0	1	0	0	0	0	0	0	0	0	0	0	1	1	0	0	0	0
Q6UWY5	Q6UWY5	1	1	1	Olfactomedin-like protein 1	OLFML1	sp|Q6UWY5|OLFL1_HUMAN Olfactomedin-like protein 1 OS=Homo sapiens OX=9606 GN=OLFML1 PE=1 SV=2	1	1	1	1	0	0	0	0	0	0	1	0	0	1	0	1	0	1	1	1	1	0	1	0	0	0	0	0	0	0	1	0	0	1	0	1	0	1	1	1	1	0
Q6XQN6	Q6XQN6	5	5	5	Nicotinate phosphoribosyltransferase	NAPRT	sp|Q6XQN6|PNCB_HUMAN Nicotinate phosphoribosyltransferase OS=Homo sapiens OX=9606 GN=NAPRT PE=1 SV=2	1	5	5	5	0	0	0	0	0	0	1	0	0	0	0	1	0	0	0	1	1	4	0	0	0	0	0	0	0	0	1	0	0	0	0	1	0	0	0	1	1	4
Q6ZMY3	Q6ZMY3	1	1	1	SPOC domain-containing protein 1	SPOCD1	sp|Q6ZMY3|SPOC1_HUMAN SPOC domain-containing protein 1 OS=Homo sapiens OX=9606 GN=SPOCD1 PE=2 SV=1	1	1	1	1	1	1	1	1	1	1	1	0	1	0	0	0	1	1	0	0	0	1	0	0	1	1	1	1	1	1	1	0	1	0	0	0	1	1	0	0	0	1
Q6ZSZ6	Q6ZSZ6	1	1	1	Teashirt homolog 1	TSHZ1	sp|Q6ZSZ6|TSH1_HUMAN Teashirt homolog 1 OS=Homo sapiens OX=9606 GN=TSHZ1 PE=1 SV=2	1	1	1	1	0	0	0	1	0	0	1	0	0	0	0	0	1	0	0	1	0	1	0	0	0	0	0	1	0	0	1	0	0	0	0	0	1	0	0	1	0	1
Q6ZVL6	Q6ZVL6	2	2	2	UPF0606 protein KIAA1549L	KIAA1549L	sp|Q6ZVL6|K154L_HUMAN UPF0606 protein KIAA1549L OS=Homo sapiens OX=9606 GN=KIAA1549L PE=2 SV=2	1	2	2	2	2	0	0	1	0	0	1	0	0	0	0	1	2	2	0	2	1	0	0	1	2	0	0	1	0	0	1	0	0	0	0	1	2	2	0	2	1	0
Q71RC2	Q71RC2	1	1	1	La-related protein 4	LARP4	sp|Q71RC2|LARP4_HUMAN La-related protein 4 OS=Homo sapiens OX=9606 GN=LARP4 PE=1 SV=3	1	1	1	1	1	0	0	0	1	0	0	0	0	0	0	1	0	1	0	0	0	0	0	1	1	0	0	0	1	0	0	0	0	0	0	1	0	1	0	0	0	0
Q7L4I2	Q7L4I2	1	1	1	Arginine/serine-rich coiled-coil protein 2	RSRC2	sp|Q7L4I2|RSRC2_HUMAN Arginine/serine-rich coiled-coil protein 2 OS=Homo sapiens OX=9606 GN=RSRC2 PE=1 SV=1	1	1	1	1	0	0	0	0	1	0	0	1	0	0	0	0	0	0	1	0	1	0	0	0	0	0	0	0	1	0	0	1	0	0	0	0	0	0	1	0	1	0
Q7Z3E5	Q7Z3E5	1	1	1	LisH domain-containing protein ARMC9	ARMC9	sp|Q7Z3E5|ARMC9_HUMAN LisH domain-containing protein ARMC9 OS=Homo sapiens OX=9606 GN=ARMC9 PE=1 SV=3	1	1	1	1	1	1	0	1	1	1	1	1	0	1	0	1	1	1	0	1	1	1	1	1	1	1	0	1	1	1	1	1	0	1	0	1	1	1	0	1	1	1
Q7Z4Q2	Q7Z4Q2	1	1	1	HEAT repeat-containing protein 3	HEATR3	sp|Q7Z4Q2|HEAT3_HUMAN HEAT repeat-containing protein 3 OS=Homo sapiens OX=9606 GN=HEATR3 PE=1 SV=2	1	1	1	1	1	0	0	1	0	1	0	0	0	0	0	1	0	0	0	1	0	1	0	0	1	0	0	1	0	1	0	0	0	0	0	1	0	0	0	1	0	1
Q7Z589	Q7Z589	1	1	1	Protein EMSY	EMSY	sp|Q7Z589|EMSY_HUMAN BRCA2-interacting transcriptional repressor EMSY OS=Homo sapiens OX=9606 GN=EMSY PE=1 SV=2	1	1	1	1	0	0	0	0	0	0	0	0	0	0	0	0	0	1	0	0	0	0	0	0	0	0	0	0	0	0	0	0	0	0	0	0	0	1	0	0	0	0
Q7Z5P9	Q7Z5P9	1	1	1	Mucin-19	MUC19	sp|Q7Z5P9|MUC19_HUMAN Mucin-19 OS=Homo sapiens OX=9606 GN=MUC19 PE=1 SV=3	1	1	1	1	1	1	1	1	1	1	1	1	1	1	1	1	1	1	1	1	1	1	1	1	1	1	1	1	1	1	1	1	1	1	1	1	1	1	1	1	1	1
Q7Z6L0	Q7Z6L0	1	1	1	Proline-rich transmembrane protein 2	PRRT2	sp|Q7Z6L0|PRRT2_HUMAN Proline-rich transmembrane protein 2 OS=Homo sapiens OX=9606 GN=PRRT2 PE=1 SV=1	1	1	1	1	0	0	0	0	0	0	0	0	0	0	0	0	0	1	0	0	0	0	0	0	0	0	0	0	0	0	0	0	0	0	0	0	0	1	0	0	0	0
Q86UX7	Q86UX7	2	2	2	Fermitin family homolog 3	FERMT3	sp|Q86UX7|URP2_HUMAN Fermitin family homolog 3 OS=Homo sapiens OX=9606 GN=FERMT3 PE=1 SV=1	1	2	2	2	0	1	0	0	0	0	0	0	0	0	0	1	0	1	0	0	0	0	0	0	0	1	0	0	0	0	0	0	0	0	0	1	0	1	0	0	0	0
Q86VP6	Q86VP6	6	6	6	Cullin-associated NEDD8-dissociated protein 1	CAND1	sp|Q86VP6|CAND1_HUMAN Cullin-associated NEDD8-dissociated protein 1 OS=Homo sapiens OX=9606 GN=CAND1 PE=1 SV=2	1	6	6	6	0	2	0	0	0	0	1	2	0	0	0	1	0	6	0	2	0	3	0	0	0	2	0	0	0	0	1	2	0	0	0	1	0	6	0	2	0	3
Q86VZ5	Q86VZ5	1	1	1	Phosphatidylcholine:ceramide cholinephosphotransferase 1	SGMS1	sp|Q86VZ5|SMS1_HUMAN Phosphatidylcholine:ceramide cholinephosphotransferase 1 OS=Homo sapiens OX=9606 GN=SGMS1 PE=1 SV=3	1	1	1	1	0	0	0	0	0	0	0	0	0	0	0	1	0	0	0	0	0	0	0	0	0	0	0	0	0	0	0	0	0	0	0	1	0	0	0	0	0	0
Q86YN6	Q86YN6	1	1	1	Peroxisome proliferator-activated receptor gamma coactivator 1-beta	PPARGC1B	sp|Q86YN6|PRGC2_HUMAN Peroxisome proliferator-activated receptor gamma coactivator 1-beta OS=Homo sapiens OX=9606 GN=PPARGC1B PE=1 SV=2	1	1	1	1	0	0	0	0	0	0	0	0	0	0	0	0	1	0	1	0	0	1	0	0	0	0	0	0	0	0	0	0	0	0	0	0	1	0	1	0	0	1
Q8IUI8	Q8IUI8	1	1	1	Cytokine receptor-like factor 3	CRLF3	sp|Q8IUI8|CRLF3_HUMAN Cytokine receptor-like factor 3 OS=Homo sapiens OX=9606 GN=CRLF3 PE=1 SV=2	1	1	1	1	0	0	0	0	0	0	0	0	0	0	0	0	0	1	0	1	0	0	1	0	0	0	0	0	0	0	0	0	0	0	0	0	0	1	0	1	0	0
Q8IUR7	Q8IUR7	1	1	1	Armadillo repeat-containing protein 8	ARMC8	sp|Q8IUR7|ARMC8_HUMAN Armadillo repeat-containing protein 8 OS=Homo sapiens OX=9606 GN=ARMC8 PE=1 SV=2	1	1	1	1	0	0	0	0	1	0	1	1	1	0	1	1	0	0	0	1	0	1	1	1	0	0	0	0	1	0	1	1	1	0	1	1	0	0	0	1	0	1
Q8IV77	Q8IV77	1	1	1	Cyclic nucleotide-gated cation channel alpha-4	CNGA4	sp|Q8IV77|CNGA4_HUMAN Cyclic nucleotide-gated cation channel alpha-4 OS=Homo sapiens OX=9606 GN=CNGA4 PE=1 SV=3	1	1	1	1	0	0	0	0	0	0	0	0	0	0	0	0	0	1	0	0	0	0	0	0	0	0	0	0	0	0	0	0	0	0	0	0	0	1	0	0	0	0
Q8IYT4	Q8IYT4	1	1	1	Katanin p60 ATPase-containing subunit A-like 2	KATNAL2	sp|Q8IYT4|KATL2_HUMAN Katanin p60 ATPase-containing subunit A-like 2 OS=Homo sapiens OX=9606 GN=KATNAL2 PE=1 SV=3	1	1	1	1	0	0	0	0	0	0	0	0	0	1	0	1	1	1	0	1	1	1	1	1	0	0	0	0	0	0	0	0	0	1	0	1	1	1	0	1	1	1
Q8IZT6	Q8IZT6	1	1	1	Abnormal spindle-like microcephaly-associated protein	ASPM	sp|Q8IZT6|ASPM_HUMAN Abnormal spindle-like microcephaly-associated protein OS=Homo sapiens OX=9606 GN=ASPM PE=1 SV=2	1	1	1	1	0	0	0	0	0	0	1	0	0	0	0	0	0	0	0	0	0	0	0	0	0	0	0	0	0	0	1	0	0	0	0	0	0	0	0	0	0	0
Q8N4C8;Q9UKE5	Q8N4C8;Q9UKE5	1;1	1;1	1;1	Misshapen-like kinase 1;TRAF2 and NCK-interacting protein kinase	MINK1;TNIK	sp|Q8N4C8|MINK1_HUMAN Misshapen-like kinase 1 OS=Homo sapiens OX=9606 GN=MINK1 PE=1 SV=2;sp|Q9UKE5|TNIK_HUMAN TRAF2 and NCK-interacting protein kinase OS=Homo sapiens OX=9606 GN=TNIK PE=1 SV=1	2	1	1	1	1	1	1	1	1	0	1	1	1	0	1	1	1	1	1	1	0	0	1	1	1	1	1	1	1	0	1	1	1	0	1	1	1	1	1	1	0	0
Q8N4F4	Q8N4F4	1	1	1	Solute carrier family 22 member 24	SLC22A24	sp|Q8N4F4|S22AO_HUMAN Solute carrier family 22 member 24 OS=Homo sapiens OX=9606 GN=SLC22A24 PE=2 SV=1	1	1	1	1	0	0	0	1	0	1	0	0	0	0	0	0	0	0	0	0	0	0	0	0	0	0	0	1	0	1	0	0	0	0	0	0	0	0	0	0	0	0
Q8N9I9	Q8N9I9	1	1	1	Probable E3 ubiquitin-protein ligase DTX3	DTX3	sp|Q8N9I9|DTX3_HUMAN Probable E3 ubiquitin-protein ligase DTX3 OS=Homo sapiens OX=9606 GN=DTX3 PE=1 SV=2	1	1	1	1	1	1	0	0	1	1	1	1	0	0	0	1	1	1	1	1	0	0	0	1	1	1	0	0	1	1	1	1	0	0	0	1	1	1	1	1	0	0
Q8NC51	Q8NC51	1	1	1	Plasminogen activator inhibitor 1 RNA-binding protein	SERBP1	sp|Q8NC51|PAIRB_HUMAN Plasminogen activator inhibitor 1 RNA-binding protein OS=Homo sapiens OX=9606 GN=SERBP1 PE=1 SV=2	1	1	1	1	0	0	0	0	0	0	0	0	0	0	0	0	0	1	0	0	0	0	0	0	0	0	0	0	0	0	0	0	0	0	0	0	0	1	0	0	0	0
Q8NDA2	Q8NDA2	1	1	1	Hemicentin-2	HMCN2	sp|Q8NDA2|HMCN2_HUMAN Hemicentin-2 OS=Homo sapiens OX=9606 GN=HMCN2 PE=2 SV=3	1	1	1	1	0	1	0	0	0	0	0	0	0	0	0	0	0	0	0	1	0	0	0	0	0	1	0	0	0	0	0	0	0	0	0	0	0	0	0	1	0	0
Q8NDL9	Q8NDL9	1	1	1	Cytosolic carboxypeptidase-like protein 5	AGBL5	sp|Q8NDL9|CBPC5_HUMAN Cytosolic carboxypeptidase-like protein 5 OS=Homo sapiens OX=9606 GN=AGBL5 PE=1 SV=1	1	1	1	1	1	1	1	1	1	1	1	1	1	1	1	1	1	1	1	1	1	1	1	1	1	1	1	1	1	1	1	1	1	1	1	1	1	1	1	1	1	1
Q8NEE6	Q8NEE6	1	1	1	F-box/LRR-repeat protein 13	FBXL13	sp|Q8NEE6|DRC6_HUMAN Dynein regulatory complex subunit 6 OS=Homo sapiens OX=9606 GN=FBXL13 PE=2 SV=3	1	1	1	1	0	0	0	0	0	0	0	0	0	0	0	0	0	1	0	0	0	0	0	0	0	0	0	0	0	0	0	0	0	0	0	0	0	1	0	0	0	0
Q8NF91	Q8NF91	2	2	2	Nesprin-1	SYNE1	sp|Q8NF91|SYNE1_HUMAN Nesprin-1 OS=Homo sapiens OX=9606 GN=SYNE1 PE=1 SV=4	1	2	2	2	1	1	1	1	1	1	1	1	2	1	1	1	1	1	1	1	1	1	2	1	1	1	1	1	1	1	1	1	2	1	1	1	1	1	1	1	1	1
Q8NG04	Q8NG04	1	1	1	Solute carrier family 26 member 10	SLC26A10	sp|Q8NG04|S2610_HUMAN Solute carrier family 26 member 10 OS=Homo sapiens OX=9606 GN=SLC26A10 PE=2 SV=1	1	1	1	1	0	0	0	0	1	0	0	1	0	0	0	0	0	0	0	0	1	0	1	0	0	0	0	0	1	0	0	1	0	0	0	0	0	0	0	0	1	0
Q8TAC1	Q8TAC1	2	2	2	Rieske domain-containing protein	RFESD	sp|Q8TAC1|RFESD_HUMAN Rieske domain-containing protein OS=Homo sapiens OX=9606 GN=RFESD PE=1 SV=1	1	2	2	2	0	0	0	0	0	0	0	0	0	0	0	0	0	0	0	0	0	2	0	0	0	0	0	0	0	0	0	0	0	0	0	0	0	0	0	0	0	2
Q8TBZ6	Q8TBZ6	2	2	2	tRNA methyltransferase 10 homolog A	TRMT10A	sp|Q8TBZ6|TM10A_HUMAN tRNA methyltransferase 10 homolog A OS=Homo sapiens OX=9606 GN=TRMT10A PE=1 SV=1	1	2	2	2	1	0	0	1	1	1	1	1	0	0	0	1	1	1	0	1	1	1	1	1	1	0	0	1	1	1	1	1	0	0	0	1	1	1	0	1	1	1
Q8WTQ4	Q8WTQ4	1	1	1	Uncharacterized protein C16orf78	C16orf78	sp|Q8WTQ4|CP078_HUMAN Uncharacterized protein C16orf78 OS=Homo sapiens OX=9606 GN=C16orf78 PE=2 SV=1	1	1	1	1	0	0	0	0	0	0	0	0	0	0	0	0	1	0	0	1	0	0	0	0	0	0	0	0	0	0	0	0	0	0	0	0	1	0	0	1	0	0
Q8WUB2	Q8WUB2	1	1	1	Protein FAM216A	FAM216A	sp|Q8WUB2|F216A_HUMAN Protein FAM216A OS=Homo sapiens OX=9606 GN=FAM216A PE=2 SV=1	1	1	1	1	0	0	0	0	0	0	0	1	0	0	0	0	0	0	0	0	0	0	0	0	0	0	0	0	0	0	0	1	0	0	0	0	0	0	0	0	0	0
Q8WUM4	Q8WUM4	2	2	2	Programmed cell death 6-interacting protein	PDCD6IP	sp|Q8WUM4|PDC6I_HUMAN Programmed cell death 6-interacting protein OS=Homo sapiens OX=9606 GN=PDCD6IP PE=1 SV=1	1	2	2	2	1	0	0	0	0	0	0	0	0	0	0	0	0	1	0	0	0	1	0	0	1	0	0	0	0	0	0	0	0	0	0	0	0	1	0	0	0	1
Q92530	Q92530	3	3	3	Proteasome inhibitor PI31 subunit	PSMF1	sp|Q92530|PSMF1_HUMAN Proteasome inhibitor PI31 subunit OS=Homo sapiens OX=9606 GN=PSMF1 PE=1 SV=2	1	3	3	3	1	1	1	1	1	1	0	1	0	1	0	2	1	3	0	2	0	2	1	1	1	1	1	1	1	1	0	1	0	1	0	2	1	3	0	2	0	2
Q92973	Q92973	1	1	1	Transportin-1	TNPO1	sp|Q92973|TNPO1_HUMAN Transportin-1 OS=Homo sapiens OX=9606 GN=TNPO1 PE=1 SV=2	1	1	1	1	0	0	0	0	0	0	0	0	0	0	0	0	0	1	0	0	0	1	0	0	0	0	0	0	0	0	0	0	0	0	0	0	0	1	0	0	0	1
Q93045	Q93045	1	1	1	Stathmin-2	STMN2	sp|Q93045|STMN2_HUMAN Stathmin-2 OS=Homo sapiens OX=9606 GN=STMN2 PE=1 SV=3	1	1	1	1	0	0	0	0	0	0	0	1	0	0	0	1	0	1	0	1	0	1	0	0	0	0	0	0	0	0	0	1	0	0	0	1	0	1	0	1	0	1
Q969T9	Q969T9	2	2	2	WW domain-binding protein 2	WBP2	sp|Q969T9|WBP2_HUMAN WW domain-binding protein 2 OS=Homo sapiens OX=9606 GN=WBP2 PE=1 SV=1	1	2	2	2	0	2	0	0	0	0	0	0	0	0	0	0	0	2	0	2	0	2	1	0	0	2	0	0	0	0	0	0	0	0	0	0	0	2	0	2	0	2
Q96AX9	Q96AX9	1	1	1	E3 ubiquitin-protein ligase MIB2	MIB2	sp|Q96AX9|MIB2_HUMAN E3 ubiquitin-protein ligase MIB2 OS=Homo sapiens OX=9606 GN=MIB2 PE=1 SV=3	1	1	1	1	0	0	0	0	0	0	1	1	0	0	0	0	0	0	1	0	1	0	0	1	0	0	0	0	0	0	1	1	0	0	0	0	0	0	1	0	1	0
Q96BM9	Q96BM9	1	1	1	ADP-ribosylation factor-like protein 8A	ARL8A	sp|Q96BM9|ARL8A_HUMAN ADP-ribosylation factor-like protein 8A OS=Homo sapiens OX=9606 GN=ARL8A PE=1 SV=1	1	1	1	1	0	0	0	0	0	0	0	0	0	0	0	0	0	0	0	0	0	0	1	0	0	0	0	0	0	0	0	0	0	0	0	0	0	0	0	0	0	0
Q96CV9	Q96CV9	2	2	2	Optineurin	OPTN	sp|Q96CV9|OPTN_HUMAN Optineurin OS=Homo sapiens OX=9606 GN=OPTN PE=1 SV=3	1	2	2	2	0	1	0	0	0	0	0	0	0	0	0	1	1	2	0	1	1	0	1	0	0	1	0	0	0	0	0	0	0	0	0	1	1	2	0	1	1	0
Q96EY9	Q96EY9	1	1	1	Probable inactive tRNA-specific adenosine deaminase-like protein 3	ADAT3	sp|Q96EY9|ADAT3_HUMAN Probable inactive tRNA-specific adenosine deaminase-like protein 3 OS=Homo sapiens OX=9606 GN=ADAT3 PE=1 SV=1	1	1	1	1	0	0	0	0	0	0	0	0	0	0	0	0	1	1	0	0	0	0	0	0	0	0	0	0	0	0	0	0	0	0	0	0	1	1	0	0	0	0
Q96F85	Q96F85	1	1	1	CB1 cannabinoid receptor-interacting protein 1	CNRIP1	sp|Q96F85|CNRP1_HUMAN CB1 cannabinoid receptor-interacting protein 1 OS=Homo sapiens OX=9606 GN=CNRIP1 PE=1 SV=1	1	1	1	1	1	1	0	0	1	0	1	1	0	0	0	1	1	1	1	1	1	1	0	1	1	1	0	0	1	0	1	1	0	0	0	1	1	1	1	1	1	1
Q96FT9	Q96FT9	1	1	1	Intraflagellar transport protein 43 homolog	IFT43	sp|Q96FT9|IFT43_HUMAN Intraflagellar transport protein 43 homolog OS=Homo sapiens OX=9606 GN=IFT43 PE=1 SV=3	1	1	1	1	0	0	0	0	0	0	0	1	0	0	0	0	1	1	0	1	0	1	0	0	0	0	0	0	0	0	0	1	0	0	0	0	1	1	0	1	0	1
Q96FW1	Q96FW1	1	1	1	Ubiquitin thioesterase OTUB1	OTUB1	sp|Q96FW1|OTUB1_HUMAN Ubiquitin thioesterase OTUB1 OS=Homo sapiens OX=9606 GN=OTUB1 PE=1 SV=2	1	1	1	1	0	0	0	0	0	0	0	0	0	0	0	0	0	1	0	0	0	1	0	0	0	0	0	0	0	0	0	0	0	0	0	0	0	1	0	0	0	1
Q96GD3	Q96GD3	1	1	1	Polycomb protein SCMH1	SCMH1	sp|Q96GD3|SCMH1_HUMAN Polycomb protein SCMH1 OS=Homo sapiens OX=9606 GN=SCMH1 PE=1 SV=1	1	1	1	1	0	0	0	1	0	0	0	0	0	0	0	0	0	0	0	0	0	0	0	0	0	0	0	1	0	0	0	0	0	0	0	0	0	0	0	0	0	0
Q96GG9	Q96GG9	1	1	1	DCN1-like protein 1	DCUN1D1	sp|Q96GG9|DCNL1_HUMAN DCN1-like protein 1 OS=Homo sapiens OX=9606 GN=DCUN1D1 PE=1 SV=1	1	1	1	1	0	0	0	0	1	0	0	0	0	0	0	0	0	0	0	1	0	0	0	0	0	0	0	0	1	0	0	0	0	0	0	0	0	0	0	1	0	0
Q96I24	Q96I24	1	1	1	Far upstream element-binding protein 3	FUBP3	sp|Q96I24|FUBP3_HUMAN Far upstream element-binding protein 3 OS=Homo sapiens OX=9606 GN=FUBP3 PE=1 SV=2	1	1	1	1	0	0	0	0	0	0	0	0	0	0	0	0	0	0	0	0	0	1	0	0	0	0	0	0	0	0	0	0	0	0	0	0	0	0	0	0	0	1
Q96IU4	Q96IU4	2	2	2	Alpha/beta hydrolase domain-containing protein 14B	ABHD14B	sp|Q96IU4|ABHEB_HUMAN Protein ABHD14B OS=Homo sapiens OX=9606 GN=ABHD14B PE=1 SV=1	1	2	2	2	0	1	0	0	0	0	1	1	0	0	0	1	0	1	0	0	0	1	0	0	0	1	0	0	0	0	1	1	0	0	0	1	0	1	0	0	0	1
Q96KN7	Q96KN7	1	1	1	X-linked retinitis pigmentosa GTPase regulator-interacting protein 1	RPGRIP1	sp|Q96KN7|RPGR1_HUMAN X-linked retinitis pigmentosa GTPase regulator-interacting protein 1 OS=Homo sapiens OX=9606 GN=RPGRIP1 PE=1 SV=2	1	1	1	1	0	0	1	0	0	0	0	0	0	0	0	0	0	0	0	0	0	0	0	0	0	0	1	0	0	0	0	0	0	0	0	0	0	0	0	0	0	0
Q96M86	Q96M86	1	1	1	Dynein heavy chain domain-containing protein 1	DNHD1	sp|Q96M86|DNHD1_HUMAN Dynein heavy chain domain-containing protein 1 OS=Homo sapiens OX=9606 GN=DNHD1 PE=2 SV=2	1	1	1	1	1	0	0	0	0	0	0	1	0	0	0	1	1	1	0	1	0	0	0	0	1	0	0	0	0	0	0	1	0	0	0	1	1	1	0	1	0	0
Q96N23	Q96N23	1	1	1	Cilia- and flagella-associated protein 54	CFAP54	sp|Q96N23|CFA54_HUMAN Cilia- and flagella-associated protein 54 OS=Homo sapiens OX=9606 GN=CFAP54 PE=2 SV=3	1	1	1	1	1	1	0	1	1	1	1	1	1	1	0	0	1	1	1	1	1	1	1	1	1	1	0	1	1	1	1	1	1	1	0	0	1	1	1	1	1	1
Q96QT6	Q96QT6	1	1	1	PHD finger protein 12	PHF12	sp|Q96QT6|PHF12_HUMAN PHD finger protein 12 OS=Homo sapiens OX=9606 GN=PHF12 PE=1 SV=2	1	1	1	1	0	0	0	0	0	0	0	0	0	0	0	0	0	1	0	0	0	0	0	0	0	0	0	0	0	0	0	0	0	0	0	0	0	1	0	0	0	0
Q99460	Q99460	1	1	1	26S proteasome non-ATPase regulatory subunit 1	PSMD1	sp|Q99460|PSMD1_HUMAN 26S proteasome non-ATPase regulatory subunit 1 OS=Homo sapiens OX=9606 GN=PSMD1 PE=1 SV=2	1	1	1	1	0	0	0	0	0	0	0	0	0	0	0	0	0	1	0	1	0	1	0	0	0	0	0	0	0	0	0	0	0	0	0	0	0	1	0	1	0	1
Q99497	Q99497	8	8	8	Protein deglycase DJ-1	PARK7	sp|Q99497|PARK7_HUMAN Protein/nucleic acid deglycase DJ-1 OS=Homo sapiens OX=9606 GN=PARK7 PE=1 SV=2	1	8	8	8	4	3	0	3	3	2	3	4	0	0	0	3	3	5	4	5	4	5	3	3	4	3	0	3	3	2	3	4	0	0	0	3	3	5	4	5	4	5
Q99624	Q99624	1	1	1	Sodium-coupled neutral amino acid transporter 3	SLC38A3	sp|Q99624|S38A3_HUMAN Sodium-coupled neutral amino acid transporter 3 OS=Homo sapiens OX=9606 GN=SLC38A3 PE=1 SV=1	1	1	1	1	1	1	0	1	1	1	1	1	1	1	0	1	1	1	1	1	1	1	0	1	1	1	0	1	1	1	1	1	1	1	0	1	1	1	1	1	1	1
Q99733	Q99733	8	8	7	Nucleosome assembly protein 1-like 4	NAP1L4	sp|Q99733|NP1L4_HUMAN Nucleosome assembly protein 1-like 4 OS=Homo sapiens OX=9606 GN=NAP1L4 PE=1 SV=1	1	8	8	7	3	3	0	3	1	0	2	3	0	0	0	3	3	6	3	5	2	7	2	1	3	3	0	3	1	0	2	3	0	0	0	3	3	6	3	5	2	7
Q99832	Q99832	5	5	5	T-complex protein 1 subunit eta	CCT7	sp|Q99832|TCPH_HUMAN T-complex protein 1 subunit eta OS=Homo sapiens OX=9606 GN=CCT7 PE=1 SV=2	1	5	5	5	1	3	1	1	1	0	0	3	0	0	0	2	2	5	1	3	0	4	1	1	1	3	1	1	1	0	0	3	0	0	0	2	2	5	1	3	0	4
Q99932	Q99932	1	1	1	Sperm-associated antigen 8	SPAG8	sp|Q99932|SPAG8_HUMAN Sperm-associated antigen 8 OS=Homo sapiens OX=9606 GN=SPAG8 PE=1 SV=2	1	1	1	1	0	1	0	0	0	0	0	0	0	0	0	0	0	0	0	0	0	0	0	0	0	1	0	0	0	0	0	0	0	0	0	0	0	0	0	0	0	0
Q9BQF6	Q9BQF6	1	1	1	Sentrin-specific protease 7	SENP7	sp|Q9BQF6|SENP7_HUMAN Sentrin-specific protease 7 OS=Homo sapiens OX=9606 GN=SENP7 PE=1 SV=4	1	1	1	1	1	0	0	1	1	0	1	1	0	0	0	1	1	1	0	1	1	1	0	1	1	0	0	1	1	0	1	1	0	0	0	1	1	1	0	1	1	1
Q9BRA2	Q9BRA2	1	1	1	Thioredoxin domain-containing protein 17	TXNDC17	sp|Q9BRA2|TXD17_HUMAN Thioredoxin domain-containing protein 17 OS=Homo sapiens OX=9606 GN=TXNDC17 PE=1 SV=1	1	1	1	1	0	0	0	0	0	0	0	1	0	0	0	0	0	0	0	0	0	0	0	0	0	0	0	0	0	0	0	1	0	0	0	0	0	0	0	0	0	0
Q9BRF8	Q9BRF8	2	2	2	Serine/threonine-protein phosphatase CPPED1	CPPED1	sp|Q9BRF8|CPPED_HUMAN Serine/threonine-protein phosphatase CPPED1 OS=Homo sapiens OX=9606 GN=CPPED1 PE=1 SV=3	1	2	2	2	0	0	0	0	1	0	0	0	0	0	0	0	0	2	0	1	0	0	0	0	0	0	0	0	1	0	0	0	0	0	0	0	0	2	0	1	0	0
Q9BS40	Q9BS40	2	2	2	Latexin	LXN	sp|Q9BS40|LXN_HUMAN Latexin OS=Homo sapiens OX=9606 GN=LXN PE=1 SV=2	1	2	2	2	1	1	0	0	0	0	2	1	0	1	0	2	2	2	1	1	1	2	2	1	1	1	0	0	0	0	2	1	0	1	0	2	2	2	1	1	1	2
Q9BSJ6	Q9BSJ6	1	1	1	Protein FAM64A	FAM64A	sp|Q9BSJ6|PIMRE_HUMAN Protein PIMREG OS=Homo sapiens OX=9606 GN=PIMREG PE=1 SV=1	1	1	1	1	0	0	0	0	0	1	0	0	1	1	0	0	1	1	0	1	0	0	1	1	0	0	0	0	0	1	0	0	1	1	0	0	1	1	0	1	0	0
Q9BSL1	Q9BSL1	3	3	3	Ubiquitin-associated domain-containing protein 1	UBAC1	sp|Q9BSL1|UBAC1_HUMAN Ubiquitin-associated domain-containing protein 1 OS=Homo sapiens OX=9606 GN=UBAC1 PE=1 SV=1	1	3	3	3	0	0	0	0	0	0	0	0	0	0	0	0	0	3	0	0	0	0	0	0	0	0	0	0	0	0	0	0	0	0	0	0	0	3	0	0	0	0
Q9BTL3	Q9BTL3	1	1	1	RNMT-activating mini protein	FAM103A1	sp|Q9BTL3|RAM_HUMAN RNMT-activating mini protein OS=Homo sapiens OX=9606 GN=FAM103A1 PE=1 SV=1	1	1	1	1	0	0	0	0	0	0	0	0	0	0	0	0	0	0	0	0	0	0	1	0	0	0	0	0	0	0	0	0	0	0	0	0	0	0	0	0	0	0
Q9BWG4	Q9BWG4	1	1	1	Single-stranded DNA-binding protein 4	SSBP4	sp|Q9BWG4|SSBP4_HUMAN Single-stranded DNA-binding protein 4 OS=Homo sapiens OX=9606 GN=SSBP4 PE=1 SV=1	1	1	1	1	1	1	0	1	1	0	1	1	1	0	0	1	1	1	1	1	1	1	1	1	1	1	0	1	1	0	1	1	1	0	0	1	1	1	1	1	1	1
Q9BX26	Q9BX26	1	1	1	Synaptonemal complex protein 2	SYCP2	sp|Q9BX26|SYCP2_HUMAN Synaptonemal complex protein 2 OS=Homo sapiens OX=9606 GN=SYCP2 PE=2 SV=2	1	1	1	1	0	0	0	0	0	0	0	0	0	0	0	0	0	0	0	0	0	1	0	0	0	0	0	0	0	0	0	0	0	0	0	0	0	0	0	0	0	1
Q9BX84	Q9BX84	1	1	1	Transient receptor potential cation channel subfamily M member 6	TRPM6	sp|Q9BX84|TRPM6_HUMAN Transient receptor potential cation channel subfamily M member 6 OS=Homo sapiens OX=9606 GN=TRPM6 PE=1 SV=2	1	1	1	1	0	0	0	0	1	0	1	1	0	1	0	0	0	0	0	0	0	0	1	0	0	0	0	0	1	0	1	1	0	1	0	0	0	0	0	0	0	0
Q9BXS6	Q9BXS6	1	1	1	Nucleolar and spindle-associated protein 1	NUSAP1	sp|Q9BXS6|NUSAP_HUMAN Nucleolar and spindle-associated protein 1 OS=Homo sapiens OX=9606 GN=NUSAP1 PE=1 SV=1	1	1	1	1	1	1	1	1	1	1	1	1	1	1	1	1	1	1	1	1	1	1	1	1	1	1	1	1	1	1	1	1	1	1	1	1	1	1	1	1	1	1
Q9BY43	Q9BY43	1	1	1	Charged multivesicular body protein 4a	CHMP4A	sp|Q9BY43|CHM4A_HUMAN Charged multivesicular body protein 4a OS=Homo sapiens OX=9606 GN=CHMP4A PE=1 SV=3	1	1	1	1	0	0	0	0	0	0	0	0	0	0	0	0	0	1	0	1	0	1	0	0	0	0	0	0	0	0	0	0	0	0	0	0	0	1	0	1	0	1
Q9BYN0	Q9BYN0	1	1	1	Sulfiredoxin-1	SRXN1	sp|Q9BYN0|SRXN1_HUMAN Sulfiredoxin-1 OS=Homo sapiens OX=9606 GN=SRXN1 PE=1 SV=2	1	1	1	1	0	0	0	0	0	0	0	0	0	0	0	0	0	1	0	1	0	1	0	0	0	0	0	0	0	0	0	0	0	0	0	0	0	1	0	1	0	1
Q9BYT1	Q9BYT1	1	1	1	Solute carrier family 17 member 9	SLC17A9	sp|Q9BYT1|S17A9_HUMAN Solute carrier family 17 member 9 OS=Homo sapiens OX=9606 GN=SLC17A9 PE=1 SV=2	1	1	1	1	0	0	0	0	0	0	0	0	0	0	0	0	0	0	0	0	0	0	1	0	0	0	0	0	0	0	0	0	0	0	0	0	0	0	0	0	0	0
Q9BYV9	Q9BYV9	1	1	1	Transcription regulator protein BACH2	BACH2	sp|Q9BYV9|BACH2_HUMAN Transcription regulator protein BACH2 OS=Homo sapiens OX=9606 GN=BACH2 PE=1 SV=1	1	1	1	1	1	1	0	1	1	0	1	1	0	1	0	1	1	1	0	1	1	1	1	1	1	1	0	1	1	0	1	1	0	1	0	1	1	1	0	1	1	1
Q9BZW7	Q9BZW7	1	1	1	Testis-specific gene 10 protein	TSGA10	sp|Q9BZW7|TSG10_HUMAN Testis-specific gene 10 protein OS=Homo sapiens OX=9606 GN=TSGA10 PE=1 SV=1	1	1	1	1	0	0	0	0	0	0	0	0	0	0	0	0	0	1	0	0	0	0	0	0	0	0	0	0	0	0	0	0	0	0	0	0	0	1	0	0	0	0
Q9C091	Q9C091	1	1	1	GREB1-like protein	GREB1L	sp|Q9C091|GRB1L_HUMAN GREB1-like protein OS=Homo sapiens OX=9606 GN=GREB1L PE=1 SV=2	1	1	1	1	0	1	0	0	1	0	0	0	0	0	0	1	1	1	0	0	0	0	0	0	0	1	0	0	1	0	0	0	0	0	0	1	1	1	0	0	0	0
Q9C0C9	Q9C0C9	3	3	3	E2/E3 hybrid ubiquitin-protein ligase UBE2O	UBE2O	sp|Q9C0C9|UBE2O_HUMAN (E3-independent) E2 ubiquitin-conjugating enzyme OS=Homo sapiens OX=9606 GN=UBE2O PE=1 SV=3	1	3	3	3	0	0	0	1	0	0	1	1	0	0	0	0	0	2	0	0	1	3	1	1	0	0	0	1	0	0	1	1	0	0	0	0	0	2	0	0	1	3
Q9GZP4	Q9GZP4	3	3	3	PITH domain-containing protein 1	PITHD1	sp|Q9GZP4|PITH1_HUMAN PITH domain-containing protein 1 OS=Homo sapiens OX=9606 GN=PITHD1 PE=1 SV=1	1	3	3	3	1	1	0	0	0	0	0	0	0	0	0	0	0	3	0	2	0	3	0	0	1	1	0	0	0	0	0	0	0	0	0	0	0	3	0	2	0	3
Q9H0C8	Q9H0C8	1	1	1	Integrin-linked kinase-associated serine/threonine phosphatase 2C	ILKAP	sp|Q9H0C8|ILKAP_HUMAN Integrin-linked kinase-associated serine/threonine phosphatase 2C OS=Homo sapiens OX=9606 GN=ILKAP PE=1 SV=1	1	1	1	1	0	0	0	0	1	0	0	0	0	0	0	0	1	0	1	0	0	1	1	1	0	0	0	0	1	0	0	0	0	0	0	0	1	0	1	0	0	1
Q9H0U4;P62820;Q92928	Q9H0U4;P62820	3;2;1	3;2;1	3;2;1	Ras-related protein Rab-1B;Ras-related protein Rab-1A	RAB1B;RAB1A	sp|Q9H0U4|RAB1B_HUMAN Ras-related protein Rab-1B OS=Homo sapiens OX=9606 GN=RAB1B PE=1 SV=1;sp|P62820|RAB1A_HUMAN Ras-related protein Rab-1A OS=Homo sapiens OX=9606 GN=RAB1A PE=1 SV=3	3	3	3	3	0	0	0	0	0	0	0	1	0	0	0	1	1	1	0	2	0	3	1	1	0	0	0	0	0	0	0	1	0	0	0	1	1	1	0	2	0	3
Q9H299	Q9H299	2	2	2	SH3 domain-binding glutamic acid-rich-like protein 3	SH3BGRL3	sp|Q9H299|SH3L3_HUMAN SH3 domain-binding glutamic acid-rich-like protein 3 OS=Homo sapiens OX=9606 GN=SH3BGRL3 PE=1 SV=1	1	2	2	2	0	1	0	0	0	0	0	2	0	2	0	0	0	1	0	2	0	1	1	0	0	1	0	0	0	0	0	2	0	2	0	0	0	1	0	2	0	1
Q9H2X9	Q9H2X9	1	1	1	Solute carrier family 12 member 5	SLC12A5	sp|Q9H2X9|S12A5_HUMAN Solute carrier family 12 member 5 OS=Homo sapiens OX=9606 GN=SLC12A5 PE=1 SV=3	1	1	1	1	0	0	0	0	0	0	0	1	0	0	0	1	1	1	1	1	0	0	1	1	0	0	0	0	0	0	0	1	0	0	0	1	1	1	1	1	0	0
Q9H3K6	Q9H3K6	1	1	1	BolA-like protein 2	BOLA2	sp|Q9H3K6|BOLA2_HUMAN BolA-like protein 2 OS=Homo sapiens OX=9606 GN=BOLA2 PE=1 SV=1	1	1	1	1	0	0	0	0	0	0	0	0	0	0	0	1	1	1	0	1	0	1	1	0	0	0	0	0	0	0	0	0	0	0	0	1	1	1	0	1	0	1
Q9H422	Q9H422	2	2	2	Homeodomain-interacting protein kinase 3	HIPK3	sp|Q9H422|HIPK3_HUMAN Homeodomain-interacting protein kinase 3 OS=Homo sapiens OX=9606 GN=HIPK3 PE=1 SV=1	1	2	2	2	0	0	0	0	0	0	1	0	0	0	0	0	1	0	0	0	0	2	0	0	0	0	0	0	0	0	1	0	0	0	0	0	1	0	0	0	0	2
Q9H4B7	Q9H4B7	2	1	1	Tubulin beta-1 chain	TUBB1	sp|Q9H4B7|TBB1_HUMAN Tubulin beta-1 chain OS=Homo sapiens OX=9606 GN=TUBB1 PE=1 SV=1	1	2	1	1	0	1	0	1	1	0	0	2	1	0	0	0	1	2	2	1	0	1	0	2	0	1	0	1	1	0	0	1	0	0	0	0	1	1	1	1	0	1
Q9H6N6	Q9H6N6	1	1	1	Putative uncharacterized protein MYH16	MYH16	sp|Q9H6N6|MYH16_HUMAN Putative uncharacterized protein MYH16 OS=Homo sapiens OX=9606 GN=MYH16 PE=1 SV=2	1	1	1	1	0	0	0	0	0	1	1	1	1	1	1	0	1	1	0	1	0	1	0	0	0	0	0	0	0	1	1	1	1	1	1	0	1	1	0	1	0	1
Q9H7C9	Q9H7C9	1	1	1	Mth938 domain-containing protein	AAMDC	sp|Q9H7C9|AAMDC_HUMAN Mth938 domain-containing protein OS=Homo sapiens OX=9606 GN=AAMDC PE=1 SV=1	1	1	1	1	0	0	0	0	0	0	0	0	0	0	0	0	0	1	0	0	0	0	0	0	0	0	0	0	0	0	0	0	0	0	0	0	0	1	0	0	0	0
Q9H7U1	Q9H7U1	2	2	2	Serine-rich coiled-coil domain-containing protein 2	CCSER2	sp|Q9H7U1|CCSE2_HUMAN Serine-rich coiled-coil domain-containing protein 2 OS=Homo sapiens OX=9606 GN=CCSER2 PE=1 SV=2	1	2	2	2	1	1	0	0	0	1	1	1	0	0	0	0	0	1	0	0	0	1	1	1	1	1	0	0	0	1	1	1	0	0	0	0	0	1	0	0	0	1
Q9H9D4	Q9H9D4	1	1	1	Zinc finger protein 408	ZNF408	sp|Q9H9D4|ZN408_HUMAN Zinc finger protein 408 OS=Homo sapiens OX=9606 GN=ZNF408 PE=1 SV=1	1	1	1	1	1	0	0	1	0	1	1	1	0	0	0	1	1	1	1	1	1	1	1	0	1	0	0	1	0	1	1	1	0	0	0	1	1	1	1	1	1	1
Q9HC38	Q9HC38	2	2	2	Glyoxalase domain-containing protein 4	GLOD4	sp|Q9HC38|GLOD4_HUMAN Glyoxalase domain-containing protein 4 OS=Homo sapiens OX=9606 GN=GLOD4 PE=1 SV=1	1	2	2	2	0	0	0	0	0	0	1	1	0	0	0	0	0	2	0	0	0	1	0	0	0	0	0	0	0	0	1	1	0	0	0	0	0	2	0	0	0	1
Q9HC52	Q9HC52	1	1	1	Chromobox protein homolog 8	CBX8	sp|Q9HC52|CBX8_HUMAN Chromobox protein homolog 8 OS=Homo sapiens OX=9606 GN=CBX8 PE=1 SV=3	1	1	1	1	0	0	0	0	0	0	0	1	0	0	0	1	1	1	1	1	0	1	1	1	0	0	0	0	0	0	0	1	0	0	0	1	1	1	1	1	0	1
Q9HD89	Q9HD89	2	2	2	Resistin	RETN	sp|Q9HD89|RETN_HUMAN Resistin OS=Homo sapiens OX=9606 GN=RETN PE=1 SV=1	1	2	2	2	1	2	0	0	0	0	0	0	0	0	0	2	0	0	0	0	0	0	2	0	1	2	0	0	0	0	0	0	0	0	0	2	0	0	0	0	0	0
Q9NQV5	Q9NQV5	1	1	1	PR domain-containing protein 11	PRDM11	sp|Q9NQV5|PRD11_HUMAN PR domain-containing protein 11 OS=Homo sapiens OX=9606 GN=PRDM11 PE=1 SV=2	1	1	1	1	0	0	0	0	0	0	0	0	0	0	0	0	0	1	0	0	0	0	0	0	0	0	0	0	0	0	0	0	0	0	0	0	0	1	0	0	0	0
Q9NR56	Q9NR56	1	1	1	Muscleblind-like protein 1	MBNL1	sp|Q9NR56|MBNL1_HUMAN Muscleblind-like protein 1 OS=Homo sapiens OX=9606 GN=MBNL1 PE=1 SV=2	1	1	1	1	1	1	1	1	1	1	1	1	1	1	0	1	1	1	1	1	1	1	1	1	1	1	1	1	1	1	1	1	1	1	0	1	1	1	1	1	1	1
Q9NRD0	Q9NRD0	1	1	1	F-box only protein 8	FBXO8	sp|Q9NRD0|FBX8_HUMAN F-box only protein 8 OS=Homo sapiens OX=9606 GN=FBXO8 PE=2 SV=1	1	1	1	1	1	1	0	1	1	0	1	1	0	1	0	1	1	1	0	0	1	0	1	1	1	1	0	1	1	0	1	1	0	1	0	1	1	1	0	0	1	0
Q9NRV9	Q9NRV9	4	4	4	Heme-binding protein 1	HEBP1	sp|Q9NRV9|HEBP1_HUMAN Heme-binding protein 1 OS=Homo sapiens OX=9606 GN=HEBP1 PE=1 SV=1	1	4	4	4	0	0	0	0	0	1	0	2	0	0	0	2	2	4	1	3	0	4	0	1	0	0	0	0	0	1	0	2	0	0	0	2	2	4	1	3	0	4
Q9NRX4	Q9NRX4	2	2	2	14 kDa phosphohistidine phosphatase	PHPT1	sp|Q9NRX4|PHP14_HUMAN 14 kDa phosphohistidine phosphatase OS=Homo sapiens OX=9606 GN=PHPT1 PE=1 SV=1	1	2	2	2	0	1	0	0	0	0	1	1	0	0	0	1	0	2	0	1	0	2	1	1	0	1	0	0	0	0	1	1	0	0	0	1	0	2	0	1	0	2
Q9NTK5	Q9NTK5	1	1	1	Obg-like ATPase 1	OLA1	sp|Q9NTK5|OLA1_HUMAN Obg-like ATPase 1 OS=Homo sapiens OX=9606 GN=OLA1 PE=1 SV=2	1	1	1	1	0	0	0	0	0	0	0	0	0	0	0	0	0	1	0	1	0	1	0	0	0	0	0	0	0	0	0	0	0	0	0	0	0	1	0	1	0	1
Q9NY33	Q9NY33	3	3	3	Dipeptidyl peptidase 3	DPP3	sp|Q9NY33|DPP3_HUMAN Dipeptidyl peptidase 3 OS=Homo sapiens OX=9606 GN=DPP3 PE=1 SV=2	1	3	3	3	0	0	0	0	0	0	0	1	0	0	0	0	1	3	0	2	0	1	0	1	0	0	0	0	0	0	0	1	0	0	0	0	1	3	0	2	0	1
Q9NZD4	Q9NZD4	4	4	4	Alpha-hemoglobin-stabilizing protein	AHSP	sp|Q9NZD4|AHSP_HUMAN Alpha-hemoglobin-stabilizing protein OS=Homo sapiens OX=9606 GN=AHSP PE=1 SV=1	1	4	4	4	3	2	1	3	3	1	3	2	2	2	1	3	4	3	3	3	3	3	3	3	3	2	1	3	3	1	3	2	2	2	1	3	4	3	3	3	3	3
Q9NZJ4	Q9NZJ4	1	1	1	Sacsin	SACS	sp|Q9NZJ4|SACS_HUMAN Sacsin OS=Homo sapiens OX=9606 GN=SACS PE=1 SV=2	1	1	1	1	0	1	0	1	1	0	1	1	0	0	0	1	0	1	0	1	0	1	0	0	0	1	0	1	1	0	1	1	0	0	0	1	0	1	0	1	0	1
Q9P0W0	Q9P0W0	1	1	1	Interferon kappa	IFNK	sp|Q9P0W0|IFNK_HUMAN Interferon kappa OS=Homo sapiens OX=9606 GN=IFNK PE=1 SV=2	1	1	1	1	1	0	1	0	1	1	1	1	1	1	0	0	0	0	0	0	0	0	0	0	1	0	1	0	1	1	1	1	1	1	0	0	0	0	0	0	0	0
Q9P1A6	Q9P1A6	1	1	1	Disks large-associated protein 2	DLGAP2	sp|Q9P1A6|DLGP2_HUMAN Disks large-associated protein 2 OS=Homo sapiens OX=9606 GN=DLGAP2 PE=1 SV=4	1	1	1	1	0	0	0	0	0	0	0	0	0	0	0	0	0	0	1	0	0	0	0	0	0	0	0	0	0	0	0	0	0	0	0	0	0	0	1	0	0	0
Q9P232	Q9P232	1	1	1	Contactin-3	CNTN3	sp|Q9P232|CNTN3_HUMAN Contactin-3 OS=Homo sapiens OX=9606 GN=CNTN3 PE=1 SV=3	1	1	1	1	0	0	0	0	0	0	0	0	0	0	0	0	0	0	0	1	0	0	0	0	0	0	0	0	0	0	0	0	0	0	0	0	0	0	0	1	0	0
Q9P273	Q9P273	2	2	2	Teneurin-3	TENM3	sp|Q9P273|TEN3_HUMAN Teneurin-3 OS=Homo sapiens OX=9606 GN=TENM3 PE=2 SV=3	1	2	2	2	1	0	0	1	1	0	0	0	0	1	0	0	1	1	2	1	0	1	0	1	1	0	0	1	1	0	0	0	0	1	0	0	1	1	2	1	0	1
Q9P2J3;Q9P2N7	Q9P2J3;Q9P2N7	1;1	1;1	1;1	Kelch-like protein 9;Kelch-like protein 13	KLHL9;KLHL13	sp|Q9P2J3|KLHL9_HUMAN Kelch-like protein 9 OS=Homo sapiens OX=9606 GN=KLHL9 PE=1 SV=2;sp|Q9P2N7|KLH13_HUMAN Kelch-like protein 13 OS=Homo sapiens OX=9606 GN=KLHL13 PE=1 SV=3	2	1	1	1	1	1	1	1	1	0	1	0	0	0	0	1	1	0	0	0	0	0	0	1	1	1	1	1	1	0	1	0	0	0	0	1	1	0	0	0	0	0
Q9P2J8	Q9P2J8	1	1	1	Zinc finger protein 624	ZNF624	sp|Q9P2J8|ZN624_HUMAN Zinc finger protein 624 OS=Homo sapiens OX=9606 GN=ZNF624 PE=1 SV=3	1	1	1	1	0	0	0	0	0	0	0	0	0	0	0	0	0	0	0	0	0	0	0	1	0	0	0	0	0	0	0	0	0	0	0	0	0	0	0	0	0	0
Q9P2K5	Q9P2K5	1	1	1	Myelin expression factor 2	MYEF2	sp|Q9P2K5|MYEF2_HUMAN Myelin expression factor 2 OS=Homo sapiens OX=9606 GN=MYEF2 PE=1 SV=3	1	1	1	1	0	0	0	0	0	0	0	0	0	0	0	0	0	0	0	0	0	1	0	0	0	0	0	0	0	0	0	0	0	0	0	0	0	0	0	0	0	1
Q9UBM8	Q9UBM8	1	1	1	Alpha-1,3-mannosyl-glycoprotein 4-beta-N-acetylglucosaminyltransferase C	MGAT4C	sp|Q9UBM8|MGT4C_HUMAN Alpha-1,3-mannosyl-glycoprotein 4-beta-N-acetylglucosaminyltransferase C OS=Homo sapiens OX=9606 GN=MGAT4C PE=2 SV=2	1	1	1	1	0	0	0	1	1	1	0	1	1	0	0	0	0	1	1	0	1	0	1	1	0	0	0	1	1	1	0	1	1	0	0	0	0	1	1	0	1	0
Q9UGM6	Q9UGM6	1	1	1	Tryptophan--tRNA ligase, mitochondrial	WARS2	sp|Q9UGM6|SYWM_HUMAN Tryptophan--tRNA ligase, mitochondrial OS=Homo sapiens OX=9606 GN=WARS2 PE=1 SV=1	1	1	1	1	0	1	0	0	0	0	0	0	0	0	0	0	0	0	0	1	0	0	0	0	0	1	0	0	0	0	0	0	0	0	0	0	0	0	0	1	0	0
Q9UHX1	Q9UHX1	1	1	1	Poly(U)-binding-splicing factor PUF60	PUF60	sp|Q9UHX1|PUF60_HUMAN Poly(U)-binding-splicing factor PUF60 OS=Homo sapiens OX=9606 GN=PUF60 PE=1 SV=1	1	1	1	1	0	0	0	0	1	0	1	1	0	0	0	1	1	1	0	1	0	1	1	0	0	0	0	0	1	0	1	1	0	0	0	1	1	1	0	1	0	1
Q9UI12	Q9UI12	1	1	1	V-type proton ATPase subunit H	ATP6V1H	sp|Q9UI12|VATH_HUMAN V-type proton ATPase subunit H OS=Homo sapiens OX=9606 GN=ATP6V1H PE=1 SV=1	1	1	1	1	0	0	0	0	0	0	0	0	0	0	0	0	0	1	0	0	0	0	0	0	0	0	0	0	0	0	0	0	0	0	0	0	0	1	0	0	0	0
Q9UIA9;Q9H2T7	Q9UIA9	9;1	9;1	9;1	Exportin-7	XPO7	sp|Q9UIA9|XPO7_HUMAN Exportin-7 OS=Homo sapiens OX=9606 GN=XPO7 PE=1 SV=3	2	9	9	9	0	1	0	1	0	0	0	1	0	0	0	1	4	7	0	4	3	5	1	1	0	1	0	1	0	0	0	1	0	0	0	1	4	7	0	4	3	5
Q9UJU6	Q9UJU6	2	2	2	Drebrin-like protein	DBNL	sp|Q9UJU6|DBNL_HUMAN Drebrin-like protein OS=Homo sapiens OX=9606 GN=DBNL PE=1 SV=1	1	2	2	2	0	0	0	0	0	0	0	0	0	0	0	0	0	2	0	0	0	1	0	0	0	0	0	0	0	0	0	0	0	0	0	0	0	2	0	0	0	1
Q9UJX3	Q9UJX3	1	1	1	Anaphase-promoting complex subunit 7	ANAPC7	sp|Q9UJX3|APC7_HUMAN Anaphase-promoting complex subunit 7 OS=Homo sapiens OX=9606 GN=ANAPC7 PE=1 SV=4	1	1	1	1	1	1	0	1	0	0	0	1	0	0	0	0	0	1	0	1	1	1	0	0	1	1	0	1	0	0	0	1	0	0	0	0	0	1	0	1	1	1
Q9UK08	Q9UK08	1	1	1	Guanine nucleotide-binding protein G(I)/G(S)/G(O) subunit gamma-8	GNG8	sp|Q9UK08|GBG8_HUMAN Guanine nucleotide-binding protein G(I)/G(S)/G(O) subunit gamma-8 OS=Homo sapiens OX=9606 GN=GNG8 PE=1 SV=1	1	1	1	1	0	0	0	0	0	0	0	0	0	0	0	1	0	0	0	0	0	0	0	0	0	0	0	0	0	0	0	0	0	0	0	1	0	0	0	0	0	0
Q9UKV8	Q9UKV8	1	1	1	Protein argonaute-2	AGO2	sp|Q9UKV8|AGO2_HUMAN Protein argonaute-2 OS=Homo sapiens OX=9606 GN=AGO2 PE=1 SV=3	1	1	1	1	0	0	0	0	0	0	0	0	0	0	0	0	0	1	0	0	0	0	0	0	0	0	0	0	0	0	0	0	0	0	0	0	0	1	0	0	0	0
Q9UL46	Q9UL46	1	1	1	Proteasome activator complex subunit 2	PSME2	sp|Q9UL46|PSME2_HUMAN Proteasome activator complex subunit 2 OS=Homo sapiens OX=9606 GN=PSME2 PE=1 SV=4	1	1	1	1	0	0	0	0	0	0	0	0	0	0	0	0	0	1	0	0	0	1	0	0	0	0	0	0	0	0	0	0	0	0	0	0	0	1	0	0	0	1
Q9ULX6	Q9ULX6	1	1	1	A-kinase anchor protein 8-like	AKAP8L	sp|Q9ULX6|AKP8L_HUMAN A-kinase anchor protein 8-like OS=Homo sapiens OX=9606 GN=AKAP8L PE=1 SV=3	1	1	1	1	0	0	0	0	0	0	0	1	0	0	0	0	0	1	1	0	0	1	0	1	0	0	0	0	0	0	0	1	0	0	0	0	0	1	1	0	0	1
Q9UN36	Q9UN36	1	1	1	Protein NDRG2	NDRG2	sp|Q9UN36|NDRG2_HUMAN Protein NDRG2 OS=Homo sapiens OX=9606 GN=NDRG2 PE=1 SV=2	1	1	1	1	0	0	0	0	0	0	0	0	0	0	0	0	0	0	0	0	1	0	0	1	0	0	0	0	0	0	0	0	0	0	0	0	0	0	0	0	1	0
Q9UNS2	Q9UNS2	2	2	2	COP9 signalosome complex subunit 3	COPS3	sp|Q9UNS2|CSN3_HUMAN COP9 signalosome complex subunit 3 OS=Homo sapiens OX=9606 GN=COPS3 PE=1 SV=3	1	2	2	2	0	0	0	1	0	0	1	1	0	0	0	1	1	1	1	0	1	1	0	1	0	0	0	1	0	0	1	1	0	0	0	1	1	1	1	0	1	1
Q9UNZ2	Q9UNZ2	5	5	5	NSFL1 cofactor p47	NSFL1C	sp|Q9UNZ2|NSF1C_HUMAN NSFL1 cofactor p47 OS=Homo sapiens OX=9606 GN=NSFL1C PE=1 SV=2	1	5	5	5	0	0	0	0	1	0	1	1	0	0	0	1	2	3	2	3	0	4	0	0	0	0	0	0	1	0	1	1	0	0	0	1	2	3	2	3	0	4
Q9UQ80	Q9UQ80	10	10	10	Proliferation-associated protein 2G4	PA2G4	sp|Q9UQ80|PA2G4_HUMAN Proliferation-associated protein 2G4 OS=Homo sapiens OX=9606 GN=PA2G4 PE=1 SV=3	1	10	10	10	2	5	0	3	1	1	2	4	1	0	0	4	5	10	1	6	2	9	2	2	2	5	0	3	1	1	2	4	1	0	0	4	5	10	1	6	2	9
Q9UQE7	Q9UQE7	2	2	2	Structural maintenance of chromosomes protein 3	SMC3	sp|Q9UQE7|SMC3_HUMAN Structural maintenance of chromosomes protein 3 OS=Homo sapiens OX=9606 GN=SMC3 PE=1 SV=2	1	2	2	2	0	0	0	1	0	0	0	1	0	0	0	1	0	1	2	0	0	1	0	1	0	0	0	1	0	0	0	1	0	0	0	1	0	1	2	0	0	1
Q9Y265	Q9Y265	1	1	1	RuvB-like 1	RUVBL1	sp|Q9Y265|RUVB1_HUMAN RuvB-like 1 OS=Homo sapiens OX=9606 GN=RUVBL1 PE=1 SV=1	1	1	1	1	0	0	0	0	0	0	0	0	0	0	0	0	0	1	0	0	0	0	0	0	0	0	0	0	0	0	0	0	0	0	0	0	0	1	0	0	0	0
Q9Y277	Q9Y277	2	2	2	Voltage-dependent anion-selective channel protein 3	VDAC3	sp|Q9Y277|VDAC3_HUMAN Voltage-dependent anion-selective channel protein 3 OS=Homo sapiens OX=9606 GN=VDAC3 PE=1 SV=1	1	2	2	2	0	0	0	0	0	0	0	0	0	0	0	0	0	2	0	0	0	0	0	0	0	0	0	0	0	0	0	0	0	0	0	0	0	2	0	0	0	0
Q9Y2T4	Q9Y2T4	1	1	1	Serine/threonine-protein phosphatase 2A 55 kDa regulatory subunit B gamma isoform	PPP2R2C	sp|Q9Y2T4|2ABG_HUMAN Serine/threonine-protein phosphatase 2A 55 kDa regulatory subunit B gamma isoform OS=Homo sapiens OX=9606 GN=PPP2R2C PE=1 SV=4	1	1	1	1	0	0	0	0	0	0	0	1	0	0	0	0	0	0	0	0	0	0	0	0	0	0	0	0	0	0	0	1	0	0	0	0	0	0	0	0	0	0
Q9Y2Z0	Q9Y2Z0	1	1	1	Suppressor of G2 allele of SKP1 homolog	SUGT1	sp|Q9Y2Z0|SGT1_HUMAN Protein SGT1 homolog OS=Homo sapiens OX=9606 GN=SUGT1 PE=1 SV=3	1	1	1	1	0	0	0	0	0	0	0	0	0	0	0	0	0	1	0	1	0	0	0	0	0	0	0	0	0	0	0	0	0	0	0	0	0	1	0	1	0	0
Q9Y3A2	Q9Y3A2	1	1	1	Probable U3 small nucleolar RNA-associated protein 11	UTP11L	sp|Q9Y3A2|UTP11_HUMAN Probable U3 small nucleolar RNA-associated protein 11 OS=Homo sapiens OX=9606 GN=UTP11 PE=1 SV=2	1	1	1	1	1	1	1	1	1	1	1	0	1	1	1	1	1	1	1	1	0	1	1	1	1	1	1	1	1	1	1	0	1	1	1	1	1	1	1	1	0	1
Q9Y3B4	Q9Y3B4	1	1	1	Splicing factor 3B subunit 6	SF3B6	sp|Q9Y3B4|SF3B6_HUMAN Splicing factor 3B subunit 6 OS=Homo sapiens OX=9606 GN=SF3B6 PE=1 SV=1	1	1	1	1	0	0	0	0	1	0	0	0	0	0	0	0	0	0	0	0	0	0	0	0	0	0	0	0	1	0	0	0	0	0	0	0	0	0	0	0	0	0
Q9Y3C8	Q9Y3C8	2	2	2	Ubiquitin-fold modifier-conjugating enzyme 1	UFC1	sp|Q9Y3C8|UFC1_HUMAN Ubiquitin-fold modifier-conjugating enzyme 1 OS=Homo sapiens OX=9606 GN=UFC1 PE=1 SV=3	1	2	2	2	0	0	0	0	0	0	0	0	0	0	0	0	0	1	0	1	0	0	0	0	0	0	0	0	0	0	0	0	0	0	0	0	0	1	0	1	0	0
Q9Y3I1	Q9Y3I1	2	2	2	F-box only protein 7	FBXO7	sp|Q9Y3I1|FBX7_HUMAN F-box only protein 7 OS=Homo sapiens OX=9606 GN=FBXO7 PE=1 SV=1	1	2	2	2	1	2	0	1	1	0	1	2	0	0	0	1	1	2	1	2	0	2	1	0	1	2	0	1	1	0	1	2	0	0	0	1	1	2	1	2	0	2
Q9Y490	Q9Y490	8	8	6	Talin-1	TLN1	sp|Q9Y490|TLN1_HUMAN Talin-1 OS=Homo sapiens OX=9606 GN=TLN1 PE=1 SV=3	1	8	8	6	0	3	0	0	0	0	0	0	0	0	0	1	0	8	0	3	1	4	2	0	0	3	0	0	0	0	0	0	0	0	0	1	0	8	0	3	1	4
Q9Y496	Q9Y496	1	1	1	Kinesin-like protein KIF3A	KIF3A	sp|Q9Y496|KIF3A_HUMAN Kinesin-like protein KIF3A OS=Homo sapiens OX=9606 GN=KIF3A PE=1 SV=4	1	1	1	1	0	0	0	0	0	0	0	0	0	0	0	0	0	0	0	1	0	0	0	0	0	0	0	0	0	0	0	0	0	0	0	0	0	0	0	1	0	0
[truncated: 167 more columns]

## Sheet: Peptides 5%FDR
Sequence	N-term cleavage window	C-term cleavage window	Amino acid before	First amino acid	Second amino acid	Second last amino acid	Last amino acid	Amino acid after	A Count	R Count	N Count	D Count	C Count	Q Count	E Count	G Count	H Count	I Count	L Count	K Count	M Count	F Count	P Count	S Count	T Count	W Count	Y Count	V Count	U Count	O Count	Length	Missed cleavages	Mass	Proteins	Leading razor protein	Start position	End position	Gene names	Protein names	Unique (Groups)	Unique (Proteins)	Charges	PEP	Score	Identification type 01_01_BS03	Identification type 03_01_BS05	Identification type 04_01_BS06	Identification type 05_01_BS07	Identification type 06_01_BS08
AAAAAAGEAR	______________________________	______________________________	M	A	A	A	R	R	7	1	0	0	0	0	1	1	0	0	0	0	0	0	0	0	0	0	0	0	0	0	10	0	857.436	P09417	P09417	2	11	QDPR	Dihydropteridine reductase	yes	yes	2	0.051542	76.679
AAAAAGTATSQR	______________________________	______________________________	M	A	A	Q	R	F	6	1	0	0	0	1	0	1	0	0	0	0	0	0	0	1	2	0	0	0	0	0	12	0	1074.54	Q9Y2Z0	Q9Y2Z0	2	13	SUGT1	Suppressor of G2 allele of SKP1 homolog	yes	yes	2	0.0066861	101.66
AAAEVNQDYGLDPK	RMPTPVIKAFGILKRAAAEVNQDYGLDPKI	RAAAEVNQDYGLDPKIANAIMKAADEVAEG	R	A	A	P	K	I	3	0	1	2	0	1	1	1	0	0	1	1	0	0	1	0	0	0	1	1	0	0	14	0	1489.7	P07954	P07954	102	115	FH	Fumarate hydratase, mitochondrial	yes	yes	2	0.00089506	108.35
AAATAEEPDPK	KLAGDMKSKVVVTEKAAATAEEPDPKGIPE	VTEKAAATAEEPDPKGIPEFWFTIFRNVDM	K	A	A	P	K	G	4	0	0	1	0	0	2	0	0	0	0	1	0	0	2	0	1	0	0	0	0	0	11	0	1098.52	Q99733	Q99733	147	157	NAP1L4	Nucleosome assembly protein 1-like 4	yes	yes	2	1.1591e-28	182.39	By MS/MS	By MS/MS		By MS/MS
AAATLMSER	LGPEAPHIDYTQLGRAAATLMSERVFRIDA	YTQLGRAAATLMSERVFRIDAYMAQSRGEL	R	A	A	E	R	V	3	1	0	0	0	0	1	0	0	0	1	0	1	0	0	1	1	0	0	0	0	0	9	0	948.47	P02730	P02730	284	292	SLC4A1	Band 3 anion transport protein	yes	yes	2	0.00067722	136.27	By matching	By MS/MS	By matching	By matching	By matching
AADAEAEVASLNR	ALKDAQEKLELAEKKAADAEAEVASLNRRI	KKAADAEAEVASLNRRIQLVEEELDRAQER	K	A	A	N	R	R	5	1	1	1	0	0	2	0	0	0	1	0	0	0	0	1	0	0	0	1	0	0	13	0	1315.64	P06753	P06753	79	91	TPM3	Tropomyosin alpha-3 chain	yes	yes	2	2.2378e-33	178.84	By MS/MS	By matching	By MS/MS	By matching
AADDTWEPFASGK	RGSPAINVAVHVFRKAADDTWEPFASGKTS	RKAADDTWEPFASGKTSESGELHGLTTEEE	K	A	A	G	K	T	3	0	0	2	0	0	1	1	0	0	0	1	0	1	1	1	1	1	0	0	0	0	13	0	1393.62	P02766	P02766	56	68	TTR	Transthyretin	yes	yes	2	1.4626e-24	170.89	By matching	By MS/MS	By MS/MS	By MS/MS
AADIDQEVK	PYIKDLFTCTIKRLKAADIDQEVKERAISC	TIKRLKAADIDQEVKERAISCMGQIICNLG	K	A	A	V	K	E	2	0	0	2	0	1	1	0	0	1	0	1	0	0	0	0	0	0	0	1	0	0	9	0	987.487	Q86VP6	Q86VP6	578	586	CAND1	Cullin-associated NEDD8-dissociated protein 1	yes	yes	2	0.0035553	118.33		By MS/MS
AAEDDEDDDVDTKK	DGDEDEEAESATGKRAAEDDEDDDVDTKKQ	RAAEDDEDDDVDTKKQKTDEDD________	R	A	A	K	K	Q	2	0	0	6	0	0	2	0	0	0	0	2	0	0	0	0	1	0	0	1	0	0	14	1	1564.64	P06454	P06454	91	104	PTMA	Prothymosin alpha;Prothymosin alpha, N-terminally processed;Thymosin alpha-1	yes	yes	3	0.00021936	131.32	By matching	By MS/MS	By matching
AAFDDAIAELDTLSEESYK	YEILNSPDRACRLAKAAFDDAIAELDTLSE	DAIAELDTLSEESYKDSTLIMQLLRDNLTL	K	A	A	Y	K	D	4	0	0	3	0	0	3	0	0	1	2	1	0	1	0	2	1	0	1	0	0	0	19	0	2086.96	P62258	P62258	197	215	YWHAE	14-3-3 protein epsilon	yes	yes	2;3	8.5929e-121	239.38	By MS/MS				By MS/MS
AAFTECCQAADK	YFYAPELLFFAKRYKAAFTECCQAADKAAC	RYKAAFTECCQAADKAACLLPKLDELRDEG	K	A	A	D	K	A	4	0	0	1	2	1	1	0	0	0	0	1	0	1	0	0	1	0	0	0	0	0	12	0	1370.56	CON_P02768;CON__P02768-1;P02768	CON_P02768	187	198	ALB	Serum albumin	yes	no	2	3.5564e-69	210.08	By MS/MS	By MS/MS	By MS/MS	By MS/MS	By MS/MS
AAGGDHGSPDSYR	______________________________	______________________________	M	A	A	Y	R	S	2	1	0	2	0	0	0	3	1	0	0	0	0	0	1	2	0	0	1	0	0	0	13	0	1288.54	P30566	P30566	2	14	ADSL	Adenylosuccinate lyase	yes	yes	2	1.8925e-17	163.84		By matching			By matching
AAGVNVEPFWPGLFAK	DEVTVTEDKINALIKAAGVNVEPFWPGLFA	AGVNVEPFWPGLFAKALANVNIGSLICNVG	K	A	A	A	K	A	3	0	1	0	0	0	1	2	0	0	1	1	0	2	2	0	0	1	0	2	0	0	16	0	1701.89	P05386	P05386	34	49	RPLP1	60S acidic ribosomal protein P1	yes	yes	2	3.9596e-07	143.97
AAHLCAEAALR	AQGTQVTGRKADVIKAAHLCAEAALRLVKP	DVIKAAHLCAEAALRLVKPGNQNTQVTEAW	K	A	A	L	R	L	5	1	0	0	1	0	1	0	1	0	2	0	0	0	0	0	0	0	0	0	0	0	11	0	1181.6	Q9UQ80	Q9UQ80	145	155	PA2G4	Proliferation-associated protein 2G4	yes	yes	3	0.0033824	94.692		By matching
AAHSEGNTTAGLDMR	DNAGYDSADLVAQLRAAHSEGNTTAGLDMR	AAHSEGNTTAGLDMREGTIGDMAILGITES	R	A	A	M	R	E	3	1	1	1	0	0	1	2	1	0	1	0	1	0	0	1	2	0	0	0	0	0	15	0	1529.69	P78371	P78371	467	481	CCT2	T-complex protein 1 subunit beta	yes	yes	2;3	0.00353	125.36	By matching
AALEGTATYR	YAKEADYVAQATRLRAALEGTATYRGDIYF	ATRLRAALEGTATYRGDIYFCTGYDPPMKP	R	A	A	Y	R	G	3	1	0	0	0	0	1	1	0	0	1	0	0	0	0	0	2	0	1	0	0	0	10	0	1051.53	Q9NRV9	Q9NRV9	153	162	HEBP1	Heme-binding protein 1	yes	yes	2	0.01538	101.9
AALSPLADLHALVLR	LAAVGAAVQHVDNLRAALSPLADLHALVLR	AALSPLADLHALVLRVDPANFPLLIQCFHV	R	A	A	L	R	V	4	1	0	1	0	0	0	0	1	0	5	0	0	0	1	1	0	0	0	1	0	0	15	0	1558.92	Q6B0K9	Q6B0K9	78	92	HBM	Hemoglobin subunit mu	yes	yes	2;3	2.9947e-84	199.82	By MS/MS	By MS/MS	By MS/MS	By MS/MS	By matching
AALVAQNYINYQQGTPHR	______________________________	VAQNYINYQQGTPHRVFEVQKVKQASMEDI	R	A	A	H	R	V	3	1	2	0	0	3	0	1	1	1	1	0	0	0	1	0	1	0	2	1	0	0	18	0	2043.03	Q9BS40	Q9BS40	13	30	LXN	Latexin	yes	yes	3	0.00068853	101.9	By MS/MS
AAMVGMLANFLGFR	LVLVAAKLDTEDKLRAAMVGMLANFLGFRI	RAAMVGMLANFLGFRIYGMHSELWGVVHGA	R	A	A	F	R	I	3	1	1	0	0	0	0	2	0	0	2	0	2	2	0	0	0	0	0	1	0	0	14	0	1496.76	P01019	P01019	103	116	AGT	Angiotensinogen;Angiotensin-1;Angiotensin-2;Angiotensin-3;Angiotensin-4;Angiotensin 1-9;Angiotensin 1-7;Angiotensin 1-5;Angiotensin 1-4	yes	yes	2	3.6673e-33	179.51	By MS/MS	By matching			By MS/MS
AAPEASGTPSSDAVSR	RELRVNRGLDTGRRRAAPEASGTPSSDAVS	APEASGTPSSDAVSRLEEEMRKLQATVQEL	R	A	A	S	R	L	4	1	0	1	0	0	1	1	0	0	0	0	0	0	2	4	1	0	0	1	0	0	16	0	1501.7	P31146	P31146	417	432	CORO1A	Coronin-1A	yes	yes	2	2.4949e-16	160.72	By MS/MS	By MS/MS		By MS/MS
AAPSVTLFPPSSEELQANK	______________________________	VTLFPPSSEELQANKATLVCLISDFYPGAV	K	A	A	N	K	A	3	0	1	0	0	1	2	0	0	0	2	1	0	1	3	3	1	0	0	1	0	0	19	0	1985.01	P0DOY3;P0DOY2;P0CF74;A0M8Q6	P0DOY3	5	23	IGLC6;IGLC7	Ig lambda-6 chain C region;Ig lambda-7 chain C region	yes	no	2	5.7141e-05	135.94		By matching		By matching	By MS/MS
AAQAPSSFQLLYDLK	EGGKGALALAQAVQRAAQAPSSFQLLYDLK	AAQAPSSFQLLYDLKLPVEDKIRIIAQKIY	R	A	A	L	K	L	3	0	0	1	0	2	0	0	0	0	3	1	0	1	1	2	0	0	1	0	0	0	15	0	1650.86	P11586	P11586	805	819	MTHFD1	C-1-tetrahydrofolate synthase, cytoplasmic;Methylenetetrahydrofolate dehydrogenase;Methenyltetrahydrofolate cyclohydrolase;Formyltetrahydrofolate synthetase;C-1-tetrahydrofolate synthase, cytoplasmic, N-terminally processed	yes	yes	2	0.039679	84.605
AAQEEYVK	ASALKAWGGKKENLKAAQEEYVKRALANSL	GKKENLKAAQEEYVKRALANSLACQGKYTP	K	A	A	V	K	R	2	0	0	0	0	1	2	0	0	0	0	1	0	0	0	0	0	0	1	1	0	0	8	0	936.455	P04075	P04075	323	330	ALDOA	Fructose-bisphosphate aldolase A	yes	yes	2	0.011528	116.9	By matching	By MS/MS	By matching	By matching	By MS/MS
AAQGEPQVQFK	______________________________	______________________________	M	A	A	F	K	L	2	0	0	0	0	3	1	1	0	0	0	1	0	1	1	0	0	0	0	1	0	0	11	0	1201.61	P62826	P62826	2	12	RAN	GTP-binding nuclear protein Ran	yes	yes	2	0.0032506	123.35	By MS/MS	By MS/MS	By matching	By MS/MS	By matching
AAQVTIQSSGTFSSK	ALSKYGAATFTRTGKAAQVTIQSSGTFSSK	AAQVTIQSSGTFSSKFQVDNNNRLLLQQVS	K	A	A	S	K	F	2	0	0	0	0	2	0	1	0	1	0	1	0	1	0	4	2	0	0	1	0	0	15	0	1510.76	P01023	P01023	1275	1289	A2M	Alpha-2-macroglobulin	yes	yes	2	1.6006e-43	188.96				By MS/MS
AASDIAMTELPPTHPIR	NDRKEAAENSLVAYKAASDIAMTELPPTHP	SDIAMTELPPTHPIRLGLALNFSVFYYEIL	K	A	A	I	R	L	3	1	0	1	0	0	1	0	1	2	1	0	1	0	3	1	2	0	0	0	0	0	17	0	1818.93	P62258	P62258	154	170	YWHAE	14-3-3 protein epsilon	yes	yes	3	0.044042	64.476
AATGECTATVGK	SGKTWQDCEYKDAAKAATGECTATVGKRSS	AAKAATGECTATVGKRSSTKFSVATQTCQI	K	A	A	G	K	R	3	0	0	0	1	0	1	2	0	0	0	1	0	0	0	0	3	0	0	1	0	0	12	0	1164.54	P01042	P01042	102	113	KNG1	Kininogen-1;Kininogen-1 heavy chain;T-kinin;Bradykinin;Lysyl-bradykinin;Kininogen-1 light chain;Low molecular weight growth-promoting factor	yes	yes	2	0.00057625	118.03	By matching	By MS/MS		By matching
AATVGSLAGQPLQER	IRERLGPLVEQGRVRAATVGSLAGQPLQER	AATVGSLAGQPLQERAQAWGERLRARMEEM	R	A	A	E	R	A	3	1	0	0	0	2	1	2	0	0	2	0	0	0	1	1	1	0	0	1	0	0	15	0	1496.79	P02649	P02649	210	224	APOE	Apolipoprotein E	yes	yes	2	6.3197e-17	164.9	By MS/MS	By MS/MS		By MS/MS	By matching
AAVATFLQSVQVPEFTPK	NLFAQTYGLTGSQDRAAVATFLQSVQVPEF	ATFLQSVQVPEFTPKSGVKIHVSDQELQSA	R	A	A	P	K	S	3	0	0	0	0	2	1	0	0	0	1	1	0	2	2	1	2	0	0	3	0	0	18	0	1932.04	P22314	P22314	785	802	UBA1	Ubiquitin-like modifier-activating enzyme 1	yes	yes	2	0.00091479	148.52
AAVENLPTFLVELSR	PDRLELEAAQKFLERAAVENLPTFLVELSR	AAVENLPTFLVELSRVLANPGNSQVARVAA	R	A	A	S	R	V	2	1	1	0	0	0	2	0	0	0	3	0	0	1	1	1	1	0	0	2	0	0	15	0	1657.9	Q14974	Q14974	28	42	KPNB1	Importin subunit beta-1	yes	yes	2	9.5402e-24	169.89	By MS/MS	By MS/MS		By matching	By MS/MS
AAVGQEEIQLR	AIQNVLDMAEKLKDKAAVGQEEIQLRLAQF	LKDKAAVGQEEIQLRLAQFVEHWEKLKELA	K	A	A	L	R	L	2	1	0	0	0	2	2	1	0	1	1	0	0	0	0	0	0	0	0	1	0	0	11	0	1212.65	P02549	P02549	1783	1793	SPTA1	Spectrin alpha chain, erythrocytic 1	yes	yes	2	0.00032954	134.25	By MS/MS	By MS/MS	By matching	By MS/MS	By MS/MS
AAVLEAMTAFR	AMLWHGAQAGAFDLKAAVLEAMTAFRRAGA	FDLKAAVLEAMTAFRRAGADIIITYYTPQL	K	A	A	F	R	R	4	1	0	0	0	0	1	0	0	0	1	0	1	1	0	0	1	0	0	1	0	0	11	0	1178.61	P13716	P13716	298	308	ALAD	Delta-aminolevulinic acid dehydratase	yes	yes	2	2.0273e-05	140.11	By matching	By matching		By MS/MS	By MS/MS
AAVPSGASTGIYEALELR	PTVEVDLFTSKGLFRAAVPSGASTGIYEAL	PSGASTGIYEALELRDNDKTRYMGKGVSKA	R	A	A	L	R	D	4	1	0	0	0	0	2	2	0	1	2	0	0	0	1	2	1	0	1	1	0	0	18	0	1803.94	P06733;P13929;P09104	P06733	33	50	ENO1;ENO3;ENO2	Alpha-enolase;Beta-enolase;Gamma-enolase	no	no	2	4.3896e-45	195.72	By MS/MS			By matching	By MS/MS
AAVTSLWSK	______________________________	FTAEEKAAVTSLWSKMNVEEAGGEALGRLL	K	A	A	S	K	M	2	0	0	0	0	0	0	0	0	0	1	1	0	0	0	2	1	1	0	1	0	0	9	0	961.523	P02100	P02100	10	18	HBE1	Hemoglobin subunit epsilon	yes	yes	2	0.0049261	115.49	By matching	By MS/MS	By matching	By MS/MS	By MS/MS
AAVYHHFISDGVR	VIVPLKTGLQEVEVKAAVYHHFISDGVRKS	VKAAVYHHFISDGVRKSLKVVPEGIRMNKT	K	A	A	V	R	K	2	1	0	1	0	0	0	1	2	1	0	0	0	1	0	1	0	0	1	2	0	0	13	0	1470.74	P01024	P01024	914	926	C3	Complement C3;Complement C3 beta chain;C3-beta-c;Complement C3 alpha chain;C3a anaphylatoxin;Acylation stimulating protein;Complement C3b alpha chain;Complement C3c alpha chain fragment 1;Complement C3dg fragment;Complement C3g fragment;Complement C3d fragment;Complement C3f fragment;Complement C3c alpha chain fragment 2	yes	yes	3;4	0.0016542	89.301		By matching			By matching
AAWGKVGAHAGEYGAEALER	______________________________	VGAHAGEYGAEALERMFLSFPTTKTYFPHF	K	A	A	E	R	M	6	1	0	0	0	0	3	4	1	0	1	1	0	0	0	0	0	1	1	1	0	0	20	1	2042	P69905	P69905	13	32	HBA1	Hemoglobin subunit alpha	yes	yes	3;4	3.2708e-26	174.72	By MS/MS	By MS/MS	By matching	By MS/MS	By MS/MS
ACANPAAGSVILLENLR	DVLFLKDCVGPEVEKACANPAAGSVILLEN	ANPAAGSVILLENLRFHVEEEGKGKDASGN	K	A	C	L	R	F	4	1	2	0	1	0	1	1	0	1	3	0	0	0	1	1	0	0	0	1	0	0	17	0	1767.93	P00558	P00558	107	123	PGK1	Phosphoglycerate kinase 1	yes	yes	2;3	1.1031e-16	195.72		By MS/MS
ACEPGVDYVYK	QKSDDKVTLEERLDKACEPGVDYVYKTRLV	RLDKACEPGVDYVYKTRLVKVQLSNDFDEY	K	A	C	Y	K	T	1	0	0	1	1	0	1	1	0	0	0	1	0	0	1	0	0	0	2	2	0	0	11	0	1299.58	P01024;CON_Q2UVX4;CON__Q2UVX4	P01024	1536	1546	C3	Complement C3;Complement C3 beta chain;C3-beta-c;Complement C3 alpha chain;C3a anaphylatoxin;Acylation stimulating protein;Complement C3b alpha chain;Complement C3c alpha chain fragment 1;Complement C3dg fragment;Complement C3g fragment;Complement C3d fragment;Complement C3f fragment;Complement C3c alpha chain fragment 2	yes	no	2	0.010564	101.9	By matching
ACIDSNEDGDLSK	PVYDCLVWHDGEVWRACIDSNEDGDLSKST	WRACIDSNEDGDLSKSTVLRNYKEAQEYGS	R	A	C	S	K	S	1	0	1	3	1	0	1	1	0	1	1	1	0	0	0	2	0	0	0	0	0	0	13	0	1422.59	P29144	P29144	208	220	TPP2	Tripeptidyl-peptidase 2	yes	yes	2	0.00029405	146.71
ACPLDQAIGLLVAIFHK	______________________________	PLDQAIGLLVAIFHKYSGREGDKHTLSKKE	M	A	C	H	K	Y	3	0	0	1	1	1	0	1	1	2	3	1	0	1	1	0	0	0	0	1	0	0	17	0	1865.02	P06703	P06703	2	18	S100A6	Protein S100-A6	yes	yes	2	1.457e-24	176.99
ACPLDQAIGLLVAIFHKYSGR	______________________________	AIGLLVAIFHKYSGREGDKHTLSKKELKEL	M	A	C	G	R	E	3	1	0	1	1	1	0	2	1	2	3	1	0	1	1	1	0	0	1	1	0	0	21	1	2328.24	P06703	P06703	2	22	S100A6	Protein S100-A6	yes	yes	3	0.00019899	101.38
ACVMMQGR	PGHAGRLVFGFLNGRACVMMQGRFHMYEGY	FGFLNGRACVMMQGRFHMYEGYPLWKVTFP	R	A	C	G	R	F	1	1	0	0	1	1	0	1	0	0	0	0	2	0	0	0	0	0	0	1	0	0	8	0	951.409	P00491	P00491	77	84	PNP	Purine nucleoside phosphorylase	yes	yes	2	0.054983	95.793
ADAEGESDLENSR	RILAQATSDLVNAIKADAEGESDLENSRKL	IKADAEGESDLENSRKLLSAAKILADATAK	K	A	D	S	R	K	2	1	1	2	0	0	3	1	0	0	1	0	0	0	0	2	0	0	0	0	0	0	13	0	1391.58	Q9Y490	Q9Y490	842	854	TLN1	Talin-1	yes	yes	2	2.351e-99	231.07
ADDKETCFAEEGK	AVMDDFAAFVEKCCKADDKETCFAEEGKKL	CKADDKETCFAEEGKKLVAASQAALGL___	K	A	D	G	K	K	2	0	0	2	1	0	3	1	0	0	0	2	0	1	0	0	1	0	0	0	0	0	13	1	1498.62	CON_P02768;CON__P02768-1;P02768	CON_P02768	585	597	ALB	Serum albumin	yes	no	2;3	1.4244e-134	238.07	By MS/MS	By MS/MS	By MS/MS	By MS/MS	By MS/MS
ADDKETCFAEEGKK	AVMDDFAAFVEKCCKADDKETCFAEEGKKL	KADDKETCFAEEGKKLVAASQAALGL____	K	A	D	K	K	L	2	0	0	2	1	0	3	1	0	0	0	3	0	1	0	0	1	0	0	0	0	0	14	2	1626.72	CON_P02768;CON__P02768-1;P02768	CON_P02768	585	598	ALB	Serum albumin	yes	no	2;3;4	1.2435e-135	267.37	By MS/MS	By MS/MS	By MS/MS	By MS/MS	By MS/MS
ADEATRR	______________________________	______________________________	M	A	D	R	R	V	2	2	0	1	0	0	1	0	0	0	0	0	0	0	0	0	1	0	0	0	0	0	7	1	817.404	Q9Y3C8	Q9Y3C8	2	8	UFC1	Ubiquitin-fold modifier-conjugating enzyme 1	yes	yes	1	0.059748	40.573
ADEDPIMGFHQMFLLK	TPDSCIISMVVGQLKADEDPIMGFHQMFLL	DEDPIMGFHQMFLLKNINDAWVCTNDMFRL	K	A	D	L	K	N	1	0	0	2	0	1	1	1	1	1	2	1	2	2	1	0	0	0	0	0	0	0	16	0	1890.9	P61970	P61970	91	106	NUTF2	Nuclear transport factor 2	yes	yes	3	0.0059034	88.092
ADEGISFR	SDPKRTIAQDYGVLKADEGISFRGLFIIDD	QDYGVLKADEGISFRGLFIIDDKGILRQIT	K	A	D	F	R	G	1	1	0	1	0	0	1	1	0	1	0	0	0	1	0	1	0	0	0	0	0	0	8	0	893.424	Q06830	Q06830	121	128	PRDX1	Peroxiredoxin-1	yes	yes	2	0.015498	113.89	By matching	By matching	By matching	By matching	By matching
ADFDNTVAIHPTSSEELVTLR	MLQGFAVAVKMGATKADFDNTVAIHPTSSE	VAIHPTSSEELVTLR_______________	K	A	D	L	R	-	2	1	1	2	0	0	2	0	1	1	2	0	0	1	1	2	3	0	0	2	0	0	21	0	2314.14	P00390	P00390	502	522	GSR	Glutathione reductase, mitochondrial	yes	yes	3	0.015638	69.361
ADFLEQPVLGFVR	KIPPDSEATLVLVGRADFLEQPVLGFVRLQ	GRADFLEQPVLGFVRLQEAAELEAVELPVP	R	A	D	V	R	L	1	1	0	1	0	1	1	1	0	0	2	0	0	2	1	0	0	0	0	2	0	0	13	0	1489.79	P02730	P02730	234	246	SLC4A1	Band 3 anion transport protein	yes	yes	2;3	2.1456e-17	175.65	By MS/MS	By MS/MS		By MS/MS	By MS/MS
ADGESCSASMMYQEGK	SKFSPENTRKELFYKADGESCSASMMYQEG	DGESCSASMMYQEGKFRYRRVAEGTQVLEL	K	A	D	G	K	F	2	0	0	1	1	1	2	2	0	0	0	1	2	0	0	3	0	0	1	0	0	0	16	0	1749.66	P01008	P01008	274	289	SERPINC1	Antithrombin-III	yes	yes	2	0.0050463	176.32
ADGLAVIGVLMK	WNSAKYSSLAEAASKADGLAVIGVLMKVGE	ASKADGLAVIGVLMKVGEANPKLQKVLDAL	K	A	D	M	K	V	2	0	0	1	0	0	0	2	0	1	2	1	1	0	0	0	0	0	0	2	0	0	12	0	1185.68	P00915	P00915	139	150	CA1	Carbonic anhydrase 1	yes	yes	2	0.00017266	125.71		By matching			By matching
ADHSFSDGVPSDSVEAAK	______________________________	SFSDGVPSDSVEAAKNASNTEKLTDQVMQN	M	A	D	A	K	N	3	0	0	3	0	0	1	1	1	0	0	1	0	1	1	4	0	0	0	2	0	0	18	0	1817.81	Q99733	Q99733	2	19	NAP1L4	Nucleosome assembly protein 1-like 4	yes	yes	2	6.7191e-07	206.45
ADIGCTPGSGK	KNKLTQSKIWDVVEKADIGCTPGSGKDYAG	VVEKADIGCTPGSGKDYAGVFSDAGLTFTS	K	A	D	G	K	D	1	0	0	1	1	0	0	3	0	1	0	1	0	0	1	1	1	0	0	0	0	0	11	0	1061.48	P01024	P01024	623	633	C3	Complement C3;Complement C3 beta chain;C3-beta-c;Complement C3 alpha chain;C3a anaphylatoxin;Acylation stimulating protein;Complement C3b alpha chain;Complement C3c alpha chain fragment 1;Complement C3dg fragment;Complement C3g fragment;Complement C3d fragment;Complement C3f fragment;Complement C3c alpha chain fragment 2	yes	yes	2	0.011968	99.788
ADKPDMGEIASFDK	______________________________	MADKPDMGEIASFDKAKLKKTETQEKNTLP	M	A	D	D	K	A	2	0	0	3	0	0	1	1	0	1	0	2	1	1	1	1	0	0	0	0	0	0	14	1	1522.7	P63313	P63313	2	15	TMSB10	Thymosin beta-10	yes	yes	2	1.2482e-11	147.24
ADLAEEYSK	LIALVNDPQPEHPLRADLAEEYSKDRKKFC	PEHPLRADLAEEYSKDRKKFCKNAEEFTKK	R	A	D	S	K	D	2	0	0	1	0	0	2	0	0	0	1	1	0	0	0	1	0	0	1	0	0	0	9	0	1024.47	P68036	P68036	123	131	UBE2L3	Ubiquitin-conjugating enzyme E2 L3	yes	yes	2	0.026263	99.136		By MS/MS		By MS/MS
ADLSGITGAR	DILLQLGIEEAFTSKADLSGITGARNLAVS	AFTSKADLSGITGARNLAVSQVVHKAVLDV	K	A	D	A	R	N	2	1	0	1	0	0	0	2	0	1	1	0	0	0	0	1	1	0	0	0	0	0	10	0	959.504	P01011	P01011	341	350	SERPINA3	Alpha-1-antichymotrypsin;Alpha-1-antichymotrypsin His-Pro-less	yes	yes	2	0.0028468	124.92	By matching	By MS/MS		By MS/MS	By MS/MS
ADQLTEEQIAEFK	______________________________	______________________________	M	A	D	F	K	E	2	0	0	1	0	2	3	0	0	1	1	1	0	1	0	0	1	0	0	0	0	0	13	0	1520.74	P0DP25;P0DP24;P0DP23	P0DP25	2	14			yes	no	2	5.8629e-136	250.48	By MS/MS	By MS/MS		By MS/MS	By MS/MS
ADRDQYELLCLDNTR	AFVKHSTIFENLANKADRDQYELLCLDNTR	ADRDQYELLCLDNTRKPVDEYKDCHLAQVP	K	A	D	T	R	K	1	2	1	3	1	1	1	0	0	0	3	0	0	0	0	0	1	0	1	0	0	0	15	1	1880.87	P02787	P02787	237	251	TF	Serotransferrin	yes	yes	2	3.2732e-13	215.87
ADSELQLVEQR	______________________________	______________________________	M	A	D	Q	R	I	1	1	0	1	0	2	2	0	0	0	2	0	0	0	0	1	0	0	0	1	0	0	11	0	1286.65	P07741	P07741	2	12	APRT	Adenine phosphoribosyltransferase	yes	yes	2	0.0050413	112.36
ADSQAQLLLSTVVGVFTAPGLHLK	SALQAVQGLLVAQGRADSQAQLLLSTVVGV	STVVGVFTAPGLHLKQPFVQGLALYTPVVL	R	A	D	L	K	Q	3	0	0	1	0	2	0	2	1	0	5	1	0	1	1	2	2	0	0	3	0	0	24	0	2464.37	P01019	P01019	197	220	AGT	Angiotensinogen;Angiotensin-1;Angiotensin-2;Angiotensin-3;Angiotensin-4;Angiotensin 1-9;Angiotensin 1-7;Angiotensin 1-5;Angiotensin 1-4	yes	yes	3	5.53e-95	221.05					By MS/MS
ADSRDPASDQMQHWK	______________________________	ADSRDPASDQMQHWKEQRAAQKADVLTTGA	M	A	D	W	K	E	2	1	0	3	0	2	0	0	1	0	0	1	1	0	1	2	0	1	0	0	0	0	15	1	1770.77	P04040	P04040	2	16	CAT	Catalase	yes	yes	3	1.8185e-08	143.97	By MS/MS	By MS/MS	By matching	By MS/MS	By MS/MS
ADVLTTGAGNPVGDK	SDQMQHWKEQRAAQKADVLTTGAGNPVGDK	ADVLTTGAGNPVGDKLNVITVGPRGPLLVQ	K	A	D	D	K	L	2	0	1	2	0	0	0	3	0	0	1	1	0	0	1	0	2	0	0	2	0	0	15	0	1413.71	P04040	P04040	24	38	CAT	Catalase	yes	yes	2;3	5.2775e-11	148.78	By MS/MS	By MS/MS	By MS/MS	By MS/MS	By MS/MS
ADVLTTGAGNPVGDKLNVITVGPR	SDQMQHWKEQRAAQKADVLTTGAGNPVGDK	NPVGDKLNVITVGPRGPLLVQDVVFTDEMA	K	A	D	P	R	G	2	1	2	2	0	0	0	4	0	1	2	1	0	0	2	0	3	0	0	4	0	0	24	1	2363.28	P04040	P04040	24	47	CAT	Catalase	yes	yes	3	2.7401e-15	153.65	By matching	By MS/MS
AEAEQEKDQLR	ERSSEDPTDDSRLPRAEAEQEKDQLRTQVV	RLPRAEAEQEKDQLRTQVVRLQAEKADLLG	R	A	E	L	R	T	2	1	0	1	0	2	3	0	0	0	1	1	0	0	0	0	0	0	0	0	0	0	11	1	1315.64	Q96CV9	Q96CV9	134	144	OPTN	Optineurin	yes	yes	3	0.0080622	130.01
AEAEVWAQANER	EEQFQEDILREHIAKAEAEVWAQANERQKQ	IAKAEAEVWAQANERQKQAVEKALEEANDR	K	A	E	E	R	Q	4	1	1	0	0	1	3	0	0	0	0	0	0	0	0	0	0	1	0	1	0	0	12	0	1372.64	Q5TEZ5	Q5TEZ5	74	85	C6orf163	Uncharacterized protein C6orf163	yes	yes	3	0.0086151	69.261	By matching	By MS/MS	By matching	By MS/MS	By MS/MS
AEAGGGWEGSASYK	KQPVFGANYIKGTVKAEAGGGWEGSASYKL	KAEAGGGWEGSASYKLTFTAGGAIEFGQRM	K	A	E	Y	K	L	3	0	0	0	0	0	2	4	0	0	0	1	0	0	0	2	0	1	1	0	0	0	14	0	1368.59	Q969T9	Q969T9	98	111	WBP2	WW domain-binding protein 2	yes	yes	2	0.01257	106.49		By matching
AEAQAQYSAAVAK	MIIDGMTYPGIIKEKAEAQAQYSAAVAKGK	EKAEAQAQYSAAVAKGKSAGLVKATGRNME	K	A	E	A	K	G	6	0	0	0	0	2	1	0	0	0	0	1	0	0	0	1	0	0	1	1	0	0	13	0	1306.65	Q14624	Q14624	99	111	ITIH4	Inter-alpha-trypsin inhibitor heavy chain H4;70 kDa inter-alpha-trypsin inhibitor heavy chain H4;35 kDa inter-alpha-trypsin inhibitor heavy chain H4	yes	yes	2	1.8445e-08	179.94
AEASSGDHPTDTEMKEEQK	ANMFERLAEEENKAKAEASSGDHPTDTEMK	SGDHPTDTEMKEEQKSNTAGSQSQVETEA_	K	A	E	Q	K	S	2	0	0	2	0	1	4	1	1	0	0	2	1	0	1	2	2	0	0	0	0	0	19	1	2088.89	Q02790	Q02790	427	445	FKBP4	Peptidyl-prolyl cis-trans isomerase FKBP4;Peptidyl-prolyl cis-trans isomerase FKBP4, N-terminally processed	yes	yes	3	7.8799e-07	139.29
AEDHFSVIDFNQNIR	KQTVEAMKTILDDLRAEDHFSVIDFNQNIR	AEDHFSVIDFNQNIRTWRNDLISATKTQVA	R	A	E	I	R	T	1	1	2	2	0	1	1	0	1	2	0	0	0	2	0	1	0	0	0	1	0	0	15	0	1803.85	P19823	P19823	342	356	ITIH2	Inter-alpha-trypsin inhibitor heavy chain H2	yes	yes	3	0.00051646	92.265					By MS/MS
AEDLFVEFAHK	VHRQKLLEKQLPLQKAEDLFVEFAHKASAL	PLQKAEDLFVEFAHKASALNNWCEKMEENL	K	A	E	H	K	A	2	0	0	1	0	0	2	0	1	0	1	1	0	2	0	0	0	0	0	1	0	0	11	0	1304.64	P02549	P02549	2041	2051	SPTA1	Spectrin alpha chain, erythrocytic 1	yes	yes	3	2.0017e-06	130.01	By MS/MS	By MS/MS		By matching
AEDSDATGHEWK	PSLVTAEDSSLECSKAEDSDATGHEWKLEG	CSKAEDSDATGHEWKLEGALSEEPRGPELG	K	A	E	W	K	L	2	0	0	2	0	0	2	1	1	0	0	1	0	0	0	1	1	1	0	0	0	0	12	0	1344.56	P16157	P16157	1590	1601	ANK1	Ankyrin-1	yes	yes	2;3	6.711e-70	213.8	By matching	By matching
AEDTAVYYCAK	DNSKNTLYLQMNSLRAEDTAVYYCAK____	NSLRAEDTAVYYCAK_______________	R	A	E	A	K	-	3	0	0	1	1	0	1	0	0	0	0	1	0	0	0	0	1	0	2	1	0	0	11	0	1289.56	P0DP03;P01768;P01764	P0DP03	107	117	IGHV3-23	Ig heavy chain V-III region CAM;Ig heavy chain V-III region 23	yes	no	2	0.003592	117.89		By MS/MS
AEEEHLGILGPQLHADVGDK	RQYTDSTFRVPVERKAEEEHLGILGPQLHA	LGILGPQLHADVGDKVKIIFKNMATRPYSI	K	A	E	D	K	V	2	0	0	2	0	1	3	3	2	1	3	1	0	0	1	0	0	0	0	1	0	0	20	0	2127.06	P00450	P00450	800	819	CP	Ceruloplasmin	yes	yes	3;4	0.0021526	128.38
AEEGIAAGGVMDVNTALQEVLK	______________________________	GGVMDVNTALQEVLKTALIHDGLARGIREA	M	A	E	L	K	T	4	0	1	1	0	1	3	3	0	1	2	1	1	0	0	0	1	0	0	3	0	0	22	0	2214.12	P25398	P25398	2	23	RPS12	40S ribosomal protein S12	yes	yes	2;3	7.2348e-07	153.48
AEELVLER	______________________________	______________________________	M	A	E	E	R	C	1	1	0	0	0	0	3	0	0	0	2	0	0	0	0	0	0	0	0	1	0	0	8	0	957.513	P21980	P21980	2	9	TGM2	Protein-glutamine gamma-glutamyltransferase 2	yes	yes	2	0.00042867	141.39	By MS/MS	By MS/MS	By MS/MS	By MS/MS	By MS/MS
AEFAEVSK	FKAWAVARLSQRFPKAEFAEVSKLVTDLTK	LSQRFPKAEFAEVSKLVTDLTKVHTECCHG	K	A	E	S	K	L	2	0	0	0	0	0	2	0	0	0	0	1	0	1	0	1	0	0	0	1	0	0	8	0	879.434	CON_P02768;CON__P02768-1;P02768	CON_P02768	250	257	ALB	Serum albumin	yes	no	2	0.0019439	131.03	By matching	By MS/MS	By MS/MS	By MS/MS	By matching
AEFQDALEK	QTKLVNGQSHISLSKAEFQDALEKLNMGIT	HISLSKAEFQDALEKLNMGITDLQGLRLYV	K	A	E	E	K	L	2	0	0	1	0	1	2	0	0	0	1	1	0	1	0	0	0	0	0	0	0	0	9	0	1049.5	P0C0L5;P0C0L4	P0C0L5	317	325	C4B;C4A	Complement C4-B;Complement C4 beta chain;Complement C4-B alpha chain;C4a anaphylatoxin;C4b-B;C4d-B;Complement C4 gamma chain;Complement C4-A;Complement C4 beta chain;Complement C4-A alpha chain;C4a anaphylatoxin;C4b-A;C4d-A;Complement C4 gamma chain	yes	no	2	0.0033087	121.05
AEGSDVANAVLDGADCIMLSGETAK	TQMLESMIKKPRPTRAEGSDVANAVLDGAD	LDGADCIMLSGETAKGDYPLEAVRMQHLIA	R	A	E	A	K	G	5	0	1	3	1	0	2	3	0	1	2	1	1	0	0	2	1	0	0	2	0	0	25	0	2493.14	P14618	P14618	343	367	PKM	Pyruvate kinase PKM	yes	yes	3	2.0861e-57	146
AELQEGAR	QEEMELYRQKVEPLRAELQEGARQKLHELQ	QKVEPLRAELQEGARQKLHELQEKLSPLGE	R	A	E	A	R	Q	2	1	0	0	0	1	2	1	0	0	1	0	0	0	0	0	0	0	0	0	0	0	8	0	872.435	P02647	P02647	148	155	APOA1	Apolipoprotein A-I;Proapolipoprotein A-I;Truncated apolipoprotein A-I	yes	yes	2	0.0029229	127.12	By MS/MS	By MS/MS	By MS/MS	By MS/MS	By MS/MS
AELSEEALLSVLPTIR	______________________________	ELSEEALLSVLPTIRVPKAGDRVHKDECAF	M	A	E	I	R	V	2	1	0	0	0	0	3	0	0	1	4	0	0	0	1	2	1	0	0	1	0	0	16	0	1739.97	P45974	P45974	2	17	USP5	Ubiquitin carboxyl-terminal hydrolase 5	yes	yes	2	1.9958e-23	168.61
AENAVECFQTK	LWAARYDKIIPSCCKAENAVECFQTKAATV	SCCKAENAVECFQTKAATVTKELRESSLLN	K	A	E	T	K	A	2	0	1	0	1	1	2	0	0	0	0	1	0	1	0	0	1	0	0	1	0	0	11	0	1295.58	P02771	P02771	195	205	AFP	Alpha-fetoprotein	yes	yes	2	7.5276e-14	163.38		By MS/MS	By MS/MS	By MS/MS	By MS/MS
AENTGVELDDVWELQK	AYEAGDMLEWIQEKKAENTGVELDDVWELQ	ENTGVELDDVWELQKKFDEFQKDLNTNEPR	K	A	E	Q	K	K	1	0	1	2	0	1	3	1	0	0	2	1	0	0	0	0	1	1	0	2	0	0	16	0	1844.88	P02549	P02549	1103	1118	SPTA1	Spectrin alpha chain, erythrocytic 1	yes	yes	2	6.604e-44	193.28
AENYDIPSADR	SNFHMDFIVAASNLRAENYDIPSADRHKSK	SNLRAENYDIPSADRHKSKLIAGKIIPAIA	R	A	E	D	R	H	2	1	1	2	0	0	1	0	0	1	0	0	0	0	1	1	0	0	1	0	0	0	11	0	1249.56	P22314	P22314	870	880	UBA1	Ubiquitin-like modifier-activating enzyme 1	yes	yes	2	0.0075675	106.4
AEQEPTAEQLAQIAAENEEDEHSVNYKPPAQK	______________________________	EEDEHSVNYKPPAQKSIQEIQELDKDDESL	M	A	E	Q	K	S	6	0	2	1	0	4	7	0	1	1	1	2	0	0	3	1	1	0	1	1	0	0	32	1	3563.67	P52565	P52565	2	33	ARHGDIA	Rho GDP-dissociation inhibitor 1	yes	yes	3	0.0012677	75.512
AEYEGDGIPTVFVAVAGR	VTSAHKGPDETLRIKAEYEGDGIPTVFVAV	EGDGIPTVFVAVAGRSNGLGPVMSGNTAYP	K	A	E	G	R	S	3	1	0	1	0	0	2	3	0	1	0	0	0	1	1	0	1	0	1	3	0	0	18	0	1849.92	P22234	P22234	314	331	PAICS	Multifunctional protein ADE2;Phosphoribosylaminoimidazole-succinocarboxamide synthase;Phosphoribosylaminoimidazole carboxylase	yes	yes	2	0.0016369	109.16
AFADAMEVIPSTLAENAGLNPISTVTELR	EYSRTLSGMESYCVRAFADAMEVIPSTLAE	ENAGLNPISTVTELRNRHAQGEKTAGINVR	R	A	F	L	R	N	5	1	2	1	0	0	3	1	0	2	3	0	1	1	2	2	3	0	0	2	0	0	29	0	3029.54	P50991	P50991	453	481	CCT4	T-complex protein 1 subunit delta	yes	yes	3	4.9169e-08	90.397
AFDSGIIPMEFVNK	RFGGALDAAAKMFSKAFDSGIIPMEFVNKM	KAFDSGIIPMEFVNKMKKEGKLIMGIGHRV	K	A	F	N	K	M	1	0	1	1	0	0	1	1	0	2	0	1	1	2	1	1	0	0	0	1	0	0	14	0	1566.78	P53396	P53396	949	962	ACLY	ATP-citrate synthase	yes	yes	2	0.025974	89.403		By MS/MS
AFHNEAQVNPER	VNAAQDSTDLVAKLRAFHNEAQVNPERKNL	KLRAFHNEAQVNPERKNLKWIGLDLSNGKP	R	A	F	E	R	K	2	1	2	0	0	1	2	0	1	0	0	0	0	1	1	0	0	0	0	1	0	0	12	0	1410.66	P17987	P17987	469	480	TCP1	T-complex protein 1 subunit alpha	yes	yes	2;3	1.212e-11	152.69	By matching	By MS/MS		By MS/MS	By MS/MS
AFIQLWAFDAVK	TVAACNLPIVRGPCRAFIQLWAFDAVKGKC	PCRAFIQLWAFDAVKGKCVLFPYGGCQGNG	R	A	F	V	K	G	3	0	0	1	0	1	0	0	0	1	1	1	0	2	0	0	0	1	0	1	0	0	12	0	1407.76	P02760	P02760	298	309	AMBP	Protein AMBP;Alpha-1-microglobulin;Inter-alpha-trypsin inhibitor light chain;Trypstatin	yes	yes	2	8.2927e-17	157.75	By MS/MS	By MS/MS	By MS/MS	By MS/MS	By MS/MS
AFLASPEYVNLPINGNGK	LSAYVGRLSARPKLKAFLASPEYVNLPING	ASPEYVNLPINGNGKQ______________	K	A	F	G	K	Q	2	0	3	0	0	0	1	2	0	1	2	1	0	1	2	1	0	0	1	1	0	0	18	0	1902.98	P09211	P09211	192	209	GSTP1	Glutathione S-transferase P	yes	yes	2	2.9359e-33	199.82
AFQPFFVELTMPYSVIR	SEDAGLGISSTASLRAFQPFFVELTMPYSV	QPFFVELTMPYSVIRGEAFTLKATVLNYLP	R	A	F	I	R	G	1	1	0	0	0	1	1	0	0	1	1	0	1	3	2	1	1	0	1	2	0	0	17	0	2044.05	P01023;P20742	P01023	788	804	A2M;PZP	Alpha-2-macroglobulin;Pregnancy zone protein	no	no	2;3	0.0035146	115.37	By MS/MS	By matching	By MS/MS
AFVHSPVANWACAVSFIADNMNR				A	F	N	R		5	1	3	1	1	0	0	0	1	1	0	0	1	2	1	2	0	1	0	3	0	0	23	0	2576.21		REV__O75564					yes	yes	4	0.060441	47.155	By matching	By matching		By MS/MS
AFVHWYVGEGMEEGEFSEAR	WARLDHKFDLMYAKRAFVHWYVGEGMEEGE	YVGEGMEEGEFSEAREDMAALEKDYEEVGV	R	A	F	A	R	E	2	1	0	0	0	0	5	3	1	0	0	0	1	2	0	1	0	1	1	2	0	0	20	0	2329.01	P68363;Q9BQE3;P68366;Q71U36;Q9NY65;Q13748	P68363	403	422	TUBA1B;TUBA1C;TUBA4A;TUBA1A;TUBA8;TUBA3C	Tubulin alpha-1B chain;Tubulin alpha-1C chain;Tubulin alpha-4A chain;Tubulin alpha-1A chain;Tubulin alpha-8 chain;Tubulin alpha-3C/D chain	yes	no	3	0.062291	60.09
AFYVNVLNEEQR	RRFNTANDDNVTQVRAFYVNVLNEEQRKRL	QVRAFYVNVLNEEQRKRLCENIAGHLKDAQ	R	A	F	Q	R	K	1	1	2	0	0	1	2	0	0	0	1	0	0	1	0	0	0	0	1	2	0	0	12	0	1480.73	P04040	P04040	445	456	CAT	Catalase	yes	yes	2	1.5788e-71	218.47	By MS/MS	By MS/MS	By matching	By MS/MS	By MS/MS
AGADIIITYYTPQLLQWLKEE	DLKAAVLEAMTAFRRAGADIIITYYTPQLL	ITYYTPQLLQWLKEE_______________	R	A	G	E	E	-	2	0	0	1	0	2	2	1	0	3	3	1	0	0	1	0	2	1	2	0	0	0	21	1	2464.29	P13716	P13716	310	330	ALAD	Delta-aminolevulinic acid dehydratase	yes	yes	3	0.00032974	94.707
AGALNSNDAFVLK	ANSAGATRAVEVLPKAGALNSNDAFVLKTP	PKAGALNSNDAFVLKTPSAAYLWVGTGASE	K	A	G	L	K	T	3	0	2	1	0	0	0	1	0	0	2	1	0	1	0	1	0	0	0	1	0	0	13	0	1318.69	P06396;CON__Q3SX14	P06396	585	597	GSN	Gelsolin	yes	no	2	0.00026427	118.03	By MS/MS	By MS/MS
AGCQVVAPSDMMDGR	ESRQRLAEVALAYAKAGCQVVAPSDMMDGR	AGCQVVAPSDMMDGRVEAIKEALMAHGLGN	K	A	G	G	R	V	2	1	0	2	1	1	0	2	0	0	0	0	2	0	1	1	0	0	0	2	0	0	15	0	1592.67	P13716	P13716	160	174	ALAD	Delta-aminolevulinic acid dehydratase	yes	yes	2	5.4772e-06	134.2
AGDFLEANYMNLQR	ICEEQVNSLPGSITKAGDFLEANYMNLQRS	KAGDFLEANYMNLQRSYTVAIAGYALAQMG	K	A	G	Q	R	S	2	1	2	1	0	1	1	1	0	0	2	0	1	1	0	0	0	0	1	0	0	0	14	0	1640.76	P01024	P01024	1172	1185	C3	Complement C3;Complement C3 beta chain;C3-beta-c;Complement C3 alpha chain;C3a anaphylatoxin;Acylation stimulating protein;Complement C3b alpha chain;Complement C3c alpha chain fragment 1;Complement C3dg fragment;Complement C3g fragment;Complement C3d fragment;Complement C3f fragment;Complement C3c alpha chain fragment 2	yes	yes	2	0.0013731	108.47
AGELEVFNGYFVHFFAPDNLDPIPK	DGELVVLYDVKREEKAGELEVFNGYFVHFF	FVHFFAPDNLDPIPKNILFVIDVSGSMWGV	K	A	G	P	K	N	2	0	2	2	0	0	2	2	1	1	2	1	0	4	3	0	0	0	1	2	0	0	25	0	2835.39	P19823	P19823	285	309	ITIH2	Inter-alpha-trypsin inhibitor heavy chain H2	yes	yes	3	0.00011598	83.826
AGEQVTYTCATYYK	FENAIPMGEKKDVYKAGEQVTYTCATYYKM	KAGEQVTYTCATYYKMDGASNVTCINSRWT	K	A	G	Y	K	M	2	0	0	0	1	1	1	1	0	0	0	1	0	0	0	0	3	0	3	1	0	0	14	0	1653.73	P08603	P08603	1010	1023	CFH	Complement factor H	yes	yes	2	0.03012	107.97
AGEVQEPELR	AYDFYPGKIDVHWTRAGEVQEPELRGDVLH	VHWTRAGEVQEPELRGDVLHNGNGTYQSWV	R	A	G	L	R	G	1	1	0	0	0	1	3	1	0	0	1	0	0	0	1	0	0	0	0	1	0	0	10	0	1126.56	P25311	P25311	242	251	AZGP1	Zinc-alpha-2-glycoprotein	yes	yes	2	0.020625	94.692
AGFAGDDAPR	EIAALVIDNGSGMCKAGFAGDDAPRAVFPS	SGMCKAGFAGDDAPRAVFPSIVGRPRHQGV	K	A	G	P	R	A	3	1	0	2	0	0	0	2	0	0	0	0	0	1	1	0	0	0	0	0	0	0	10	0	975.441	P60709;Q6S8J3;A5A3E0;P0CG38;P0CG39;P63261;P68133;P68032;P63267;P62736	P63261	19	28	ACTB;POTEE;POTEF;POTEI;POTEJ;ACTG1;ACTA1;ACTC1;ACTG2;ACTA2	Actin, cytoplasmic 1;Actin, cytoplasmic 1, N-terminally processed;POTE ankyrin domain family member E;POTE ankyrin domain family member F;POTE ankyrin domain family member I;POTE ankyrin domain family member J;Actin, cytoplasmic 2;Actin, cytoplasmic 2, N-terminally processed;Actin, alpha skeletal muscle;Actin, alpha cardiac muscle 1;Actin, gamma-enteric smooth muscle;Actin, aortic smooth muscle	no	no	2	0.00082418	134.48	By matching	By MS/MS	By MS/MS	By MS/MS	By matching
AGGEAGVTLGQPHLSR	______________________________	GGEAGVTLGQPHLSRQDLTTLDVTKLTPLS	M	A	G	S	R	Q	2	1	0	0	0	1	1	4	1	0	2	0	0	0	1	1	1	0	0	1	0	0	16	0	1548.8	Q2VIR3;P41091	Q2VIR3	2	17	EIF2S3L;EIF2S3	Putative eukaryotic translation initiation factor 2 subunit 3-like protein;Eukaryotic translation initiation factor 2 subunit 3	yes	no	2	2.6525e-23	209.25
AGGSASAMLQPLLDNQVGFK	YSFDPVGSYQRDSFKAGGSASAMLQPLLDN	SAMLQPLLDNQVGFKNMQNVEHVPLSLDRA	K	A	G	F	K	N	3	0	1	1	0	2	0	3	0	0	3	1	1	1	1	2	0	0	0	1	0	0	20	0	2003.01	P20618	P20618	165	184	PSMB1	Proteasome subunit beta type-1	yes	yes	2	1.0097e-35	181.67
AGLEVLFASAAPAITCR	______________________________	LEVLFASAAPAITCRQDALVCFLHWEVVTH	M	A	G	C	R	Q	5	1	0	0	1	0	1	1	0	1	2	0	0	1	1	1	1	0	0	1	0	0	17	0	1745.91	Q92530	Q92530	2	18	PSMF1	Proteasome inhibitor PI31 subunit	yes	yes	2	0.015723	92.468
AGLLALEFYTPEAFNWR	DAEDVIYVNWLNMVRAGLLALEFYTPEAFN	LLALEFYTPEAFNWRQAHMQARFVILRVLL	R	A	G	W	R	Q	3	1	1	0	0	0	2	1	0	0	3	0	0	2	1	0	1	1	1	0	0	0	17	0	1997	Q9NY33	Q9NY33	549	565	DPP3	Dipeptidyl peptidase 3	yes	yes	2	0.010538	90.731
AGLNCSTENMPIK	CYGYEGIDAVKEALRAGLNCSTENMPIKIN	LRAGLNCSTENMPIKINLIAPPRYVMTTTT	R	A	G	I	K	I	1	0	2	0	1	0	1	1	0	1	1	1	1	0	1	1	1	0	0	0	0	0	13	0	1433.66	P05198	P05198	214	226	EIF2S1	Eukaryotic translation initiation factor 2 subunit 1	yes	yes	2	0.0045808	104.82
AGLQFPVGR	QGGKARAKAKTRSSRAGLQFPVGRVHRLLR	KTRSSRAGLQFPVGRVHRLLRKGNYAERVG	R	A	G	G	R	V	1	1	0	0	0	1	0	2	0	0	1	0	0	1	1	0	0	0	0	1	0	0	9	0	943.524	Q99878;Q96KK5;Q9BTM1;Q16777;Q93077;Q7L7L0;Q6FI13;P20671;P0C0S8;P04908;Q71UI9;P0C0S5;Q96QV6;P16104;Q8IUE6	Q99878	22	30	HIST1H2AJ;HIST1H2AH;H2AFJ;HIST2H2AC;HIST1H2AC;HIST3H2A;HIST2H2AA3;HIST1H2AD;HIST1H2AG;HIST1H2AB;H2AFV;H2AFZ;HIST1H2AA;H2AFX;HIST2H2AB	Histone H2A type 1-J;Histone H2A type 1-H;Histone H2A.J;Histone H2A type 2-C;Histone H2A type 1-C;Histone H2A type 3;Histone H2A type 2-A;Histone H2A type 1-D;Histone H2A type 1;Histone H2A type 1-B/E;Histone H2A.V;Histone H2A.Z;Histone H2A type 1-A;Histone H2AX;Histone H2A type 2-B	yes	no	2	0.047996	90.777		By matching		By matching
AGPHCPTAQLIATLK	SQVRPRHITSLEVIKAGPHCPTAQLIATLK	AGPHCPTAQLIATLKNGRKICLDLQAPLYK	K	A	G	L	K	N	3	0	0	0	1	1	0	1	1	1	2	1	0	0	2	0	2	0	0	0	0	0	15	0	1576.84	P02776;P10720	P02776	63	77	PF4;PF4V1	Platelet factor 4;Platelet factor 4, short form;Platelet factor 4 variant;Platelet factor 4 variant(4-74);Platelet factor 4 variant(5-74);Platelet factor 4 variant(6-74)	yes	no	3	0.005282	89.624		By MS/MS
AGPVVTDNGNFILDWK	QKFGGVVELRMAVNKAGPVVTDNGNFILDW	GPVVTDNGNFILDWKFDRVHKWSEVNTAIK	K	A	G	W	K	F	1	0	2	2	0	0	0	2	0	1	1	1	0	1	1	0	1	1	0	2	0	0	16	0	1744.88	P49247	P49247	246	261	RPIA	Ribose-5-phosphate isomerase	yes	yes	2	0.0067154	98.407
AGQAVDDFIEK	VSKLKKPRRIILLVKAGQAVDDFIEKLVPL	LLVKAGQAVDDFIEKLVPLLDTGDIIIDGG	K	A	G	E	K	L	2	0	0	2	0	1	1	1	0	1	0	1	0	1	0	0	0	0	0	1	0	0	11	0	1191.58	P52209	P52209	77	87	PGD	6-phosphogluconate dehydrogenase, decarboxylating	yes	yes	2	0.013282	97.813	By matching	By matching			By matching
AGQPLQLLDASWYLPK	LVSAQWVAEALRAPRAGQPLQLLDASWYLP	GQPLQLLDASWYLPKLGRDARREFEERHIP	R	A	G	P	K	L	2	0	0	1	0	2	0	1	0	0	4	1	0	0	2	1	0	1	1	0	0	0	16	0	1798.96	P25325	P25325	25	40	MPST	3-mercaptopyruvate sulfurtransferase	yes	yes	2	0.00031405	125.28
AGQSAAGAAPGGGVDTR	______________________________	QSAAGAAPGGGVDTRDAEMPATEKDLAEDA	R	A	G	T	R	D	5	1	0	1	0	1	0	5	0	0	0	0	0	0	1	1	1	0	0	1	0	0	17	0	1441.69	P21333	P21333	8	24	FLNA	Filamin-A	yes	yes	2	0.00044427	113.07
AGTELVNFLSYFVELGTQPATQ	YFEKSKEQLTPLIKKAGTELVNFLSYFVEL	FLSYFVELGTQPATQ_______________	K	A	G	T	Q	-	2	0	1	0	0	2	2	2	0	0	3	0	0	2	1	1	3	0	1	2	0	0	22	0	2384.19	P02652	P02652	79	100	APOA2	Apolipoprotein A-II;Proapolipoprotein A-II;Truncated apolipoprotein A-II	yes	yes	2;3	1.5836e-198	278.82	By MS/MS	By MS/MS	By MS/MS	By MS/MS	By MS/MS
AGVETTTPSK	GAVTVAWKADSSPVKAGVETTTPSKQSNNK	SSPVKAGVETTTPSKQSNNKYAASSYLSLT	K	A	G	S	K	Q	1	0	0	0	0	0	1	1	0	0	0	1	0	0	1	1	3	0	0	1	0	0	10	0	989.503	P0DOY3;P0DOY2	P0DOY3	51	60			yes	no	2	0.0014771	131.62	By matching	By MS/MS	By matching	By MS/MS	By MS/MS
AGWNAYIDNLMADGTCQDAAIVGYK	______________________________	MADGTCQDAAIVGYKDSPSVWAAVPGKTFV	M	A	G	Y	K	D	5	0	2	3	1	1	0	3	0	2	1	1	1	0	0	0	1	1	2	1	0	0	25	0	2716.23	P07737;CON_P02584;CON__P02584	P07737	2	26	PFN1	Profilin-1	yes	no	3	1.0886e-70	147.87
AHEPTYFTVDCAEAGQGDVSIGIK	KVKVYGPGVAKTGLKAHEPTYFTVDCAEAG	DCAEAGQGDVSIGIKCAPGVVGPAEADIDF	K	A	H	I	K	C	3	0	0	2	1	1	2	3	1	2	0	1	0	1	1	1	2	0	1	2	0	0	24	0	2564.19	P21333	P21333	786	809	FLNA	Filamin-A	yes	yes	3	7.6269e-05	89.721
AHGKKVLTSLGDAIK	NLSSASAIMGNPKVKAHGKKVLTSLGDAIK	AHGKKVLTSLGDAIKHLDDLKGTFAQLSEL	K	A	H	I	K	H	2	0	0	1	0	0	0	2	1	1	2	3	0	0	0	1	1	0	0	1	0	0	15	2	1536.9	P69891;P69892	P69891	63	77	HBG1;HBG2	Hemoglobin subunit gamma-1;Hemoglobin subunit gamma-2	no	no	3	0.0033631	111.88
AHSSMVGVNLPQK	LGDVYVNDAFGTAHRAHSSMVGVNLPQKAG	HRAHSSMVGVNLPQKAGGFLMKKELNYFAK	R	A	H	Q	K	A	1	0	1	0	0	1	0	1	1	0	1	1	1	0	1	2	0	0	0	2	0	0	13	0	1366.7	P00558	P00558	172	184	PGK1	Phosphoglycerate kinase 1	yes	yes	2;3	6.423e-34	185.33	By MS/MS	By MS/MS			By matching
AHVDALR	EKLSPLGEEMRDRARAHVDALRTHLAPYSD	EEMRDRARAHVDALRTHLAPYSDELRQRLA	R	A	H	L	R	T	2	1	0	1	0	0	0	0	1	0	1	0	0	0	0	0	0	0	0	1	0	0	7	0	780.424	P02647	P02647	178	184	APOA1	Apolipoprotein A-I;Proapolipoprotein A-I;Truncated apolipoprotein A-I	yes	yes	2	0.00012813	143.02	By matching	By matching	By matching		By matching
AHVSFKPTVAQQR	GHFDGVPVISKGQQKAHVSFKPTVAQQRIC	QKAHVSFKPTVAQQRICPNCRETAVDGELV	K	A	H	Q	R	I	2	1	0	0	0	2	0	0	1	0	0	1	0	1	1	1	1	0	0	2	0	0	13	1	1467.79	P19823	P19823	247	259	ITIH2	Inter-alpha-trypsin inhibitor heavy chain H2	yes	yes	3	0.039345	84.352					By matching
AHYGGFTVQNEANK	ELLIEMEDWKGDKVKAHYGGFTVQNEANKY	KAHYGGFTVQNEANKYQISVNKYRGTAGNA	K	A	H	N	K	Y	2	0	2	0	0	1	1	2	1	0	0	1	0	1	0	0	1	0	1	1	0	0	14	0	1534.72	P02675	P02675	354	367	FGB	Fibrinogen beta chain;Fibrinopeptide B;Fibrinogen beta chain	yes	yes	2;3	2.1841e-05	160.77	By MS/MS	By MS/MS		By MS/MS	By MS/MS
AIAANEADAVTLDAGLVYDAYLAPNNLK	SVACVKKASYLDCIRAIAANEADAVTLDAG	AGLVYDAYLAPNNLKPVVAEFYGSKEDPQT	R	A	I	L	K	P	8	0	3	3	0	0	1	1	0	1	4	1	0	0	1	0	1	0	2	2	0	0	28	0	2875.46	P02787	P02787	70	97	TF	Serotransferrin	yes	yes	3	0.0087795	69.248		By MS/MS
AIAANEADAVTLDAGLVYDAYLAPNNLKPVVAEFYGSK	SVACVKKASYLDCIRAIAANEADAVTLDAG	PNNLKPVVAEFYGSKEDPQTFYYAVAVVKK	R	A	I	S	K	E	9	0	3	3	0	0	2	2	0	1	4	2	0	1	2	1	1	0	3	4	0	0	38	1	3953.01	P02787	P02787	70	107	TF	Serotransferrin	yes	yes	3;4	1.3444e-43	151.37			By MS/MS	By MS/MS
AIADTGANVVVTGGK	NFSKGEENLMDAQVKAIADTGANVVVTGGK	AIADTGANVVVTGGKVADMALHYANKYNIM	K	A	I	G	K	V	3	0	1	1	0	0	0	3	0	1	0	1	0	0	0	0	2	0	0	3	0	0	15	0	1371.74	P50990	P50990	282	296	CCT8	T-complex protein 1 subunit theta	yes	yes	2	0.013278	93.766	By matching	By MS/MS
AIAHYEQSADYYKGEESNSSANK	SIAEIYETELVDIEKAIAHYEQSADYYKGE	ADYYKGEESNSSANKCLLKVAGYAALLEQY	K	A	I	N	K	C	4	0	2	1	0	1	3	1	1	1	0	2	0	0	0	4	0	0	3	0	0	0	23	1	2561.13	P54920;Q9H115	P54920	141	163	NAPA;NAPB	Alpha-soluble NSF attachment protein;Beta-soluble NSF attachment protein	yes	no	3;4	5.4099e-23	167.05
AIANECQANFISIK	LFYGPPGCGKTLLAKAIANECQANFISIKG	KAIANECQANFISIKGPELLTMWFGESEAN	K	A	I	I	K	G	3	0	2	0	1	1	1	0	0	3	0	1	0	1	0	1	0	0	0	0	0	0	14	0	1577.79	P55072	P55072	530	543	VCP	Transitional endoplasmic reticulum ATPase	yes	yes	2	6.6064e-25	176.18
AIDLFTDAIK	KVAAIEALNDGELQKAIDLFTDAIKLNPRL	GELQKAIDLFTDAIKLNPRLAILYAKRASV	K	A	I	I	K	L	2	0	0	2	0	0	0	0	0	2	1	1	0	1	0	0	1	0	0	0	0	0	10	0	1105.6	P50502;Q8NFI4;Q8IZP2	P50502	133	142	ST13;ST13P5;ST13P4	Hsc70-interacting protein;Putative protein FAM10A5;Putative protein FAM10A4	yes	no	2	0.014728	102.62	By MS/MS	By MS/MS	By MS/MS	By matching	By matching
AIEDYINEFSVR	VKMKNAHLKKQNLERAIEDYINEFSVRKCH	LERAIEDYINEFSVRKCHTCQNGGTVILMD	R	A	I	V	R	K	1	1	1	1	0	0	2	0	0	2	0	0	0	1	0	1	0	0	1	1	0	0	12	0	1454.7	P02748;CON_Q3MHN2;CON__Q3MHN2	P02748	497	508	C9	Complement component C9;Complement component C9a;Complement component C9b	yes	no	2	0.01034	96.015
AIEINPDSAQPYK	VKLQKPNAAIRDCDRAIEINPDSAQPYKWR	DRAIEINPDSAQPYKWRGKAHRLLGHWEEA	R	A	I	Y	K	W	2	0	1	1	0	1	1	0	0	2	0	1	0	0	2	1	0	0	1	0	0	0	13	0	1444.72	P50502;Q8NFI4;Q8IZP2	P50502	174	186	ST13;ST13P5;ST13P4	Hsc70-interacting protein;Putative protein FAM10A5;Putative protein FAM10A4	yes	no	2	1.0354e-05	130.41	By MS/MS	By MS/MS			By MS/MS
AIEIYTDMGR	FKKADPQEAINCLMRAIEIYTDMGRFTIAA	NCLMRAIEIYTDMGRFTIAAKHHISIAEIY	R	A	I	G	R	F	1	1	0	1	0	0	1	1	0	2	0	0	1	0	0	0	1	0	1	0	0	0	10	0	1167.56	P54920	P54920	107	116	NAPA	Alpha-soluble NSF attachment protein	yes	yes	2	0.0044522	116.05		By matching
AIENELLAR	LLIAQEKERNIFDQRAIENELLARNIHVIR	NIFDQRAIENELLARNIHVIRRTFEDISEK	R	A	I	A	R	N	2	1	1	0	0	0	2	0	0	1	2	0	0	0	0	0	0	0	0	0	0	0	9	0	1027.57	P48637	P48637	222	230	GSS	Glutathione synthetase	yes	yes	2	0.048478	89.296		By MS/MS
AIEPNDYTGK	AKENGLPLEYQEKLKAIEPNDYTGKVSEEI	QEKLKAIEPNDYTGKVSEEIEDIIKKGETQ	K	A	I	G	K	V	1	0	1	1	0	0	1	1	0	1	0	1	0	0	1	0	1	0	1	0	0	0	10	0	1106.52	O75223	O75223	162	171	GGCT	Gamma-glutamylcyclotransferase	yes	yes	2	0.047973	85.161
AIGLPEELIQK	KYQLQSQENFEAFMKAIGLPEELIQKGKDI	AFMKAIGLPEELIQKGKDIKGVSEIVQNGK	K	A	I	Q	K	G	1	0	0	0	0	1	2	1	0	2	2	1	0	0	1	0	0	0	0	0	0	0	11	0	1209.7	P07148	P07148	21	31	FABP1	Fatty acid-binding protein, liver	yes	yes	2	0.056247	80.455
AIGSASEGAQSSLQEVYHK	FHMDPSGTFVQCDARAIGSASEGAQSSLQE	ASEGAQSSLQEVYHKSMTLKEAIKSSLIIL	R	A	I	H	K	S	3	0	0	0	0	2	2	2	1	1	1	1	0	0	0	4	0	0	1	1	0	0	19	0	1960.95	P28066	P28066	169	187	PSMA5	Proteasome subunit alpha type-5	yes	yes	3	1.9934e-18	166.67	By MS/MS	By MS/MS	By MS/MS	By MS/MS	By MS/MS
AIGYLNTGYQR	YLNETQQLTPEIKSKAIGYLNTGYQRQLNY	IKSKAIGYLNTGYQRQLNYKHYDGSYSTFG	K	A	I	Q	R	Q	1	1	1	0	0	1	0	2	0	1	1	0	0	0	0	0	1	0	2	0	0	0	11	0	1254.64	P01023	P01023	1004	1014	A2M	Alpha-2-macroglobulin	yes	yes	2	1.4543e-38	190.73	By MS/MS	By matching	By MS/MS		By MS/MS
AINQGGLTSVAVR	FSPEGRLYQVEYAFKAINQGGLTSVAVRGK	FKAINQGGLTSVAVRGKDCAVIVTQKKVPD	K	A	I	V	R	G	2	1	1	0	0	1	0	2	0	1	1	0	0	0	0	1	1	0	0	2	0	0	13	0	1284.71	P60900	P60900	31	43	PSMA6	Proteasome subunit alpha type-6	yes	yes	2	0.00020607	130.94
AIQLTYNPDESSKPNMIDAATLK	HQVENKTSEVKQLIKAIQLTYNPDESSKPN	DESSKPNMIDAATLKSRKMLEEIMKYEASI	K	A	I	L	K	S	3	0	2	2	0	1	1	0	0	2	2	2	1	0	2	2	2	0	1	0	0	0	23	1	2519.26	P02679	P02679	89	111	FGG	Fibrinogen gamma chain	yes	yes	3	1.8939e-29	171.07		By MS/MS			By MS/MS
AISSIGLECQSVTSR	INERIQEVAGSLIFRAISSIGLECQSVTSR	AISSIGLECQSVTSRGDLATCPRGFAVTGC	R	A	I	S	R	G	1	1	0	0	1	1	1	1	0	2	1	0	0	0	0	4	1	0	0	1	0	0	15	0	1606.8	Q9HD89	Q9HD89	43	57	RETN	Resistin	yes	yes	2	0.0011226	150.09		By MS/MS
AITVFSPDGHLFQVEYAQEAVK	______________________________	DGHLFQVEYAQEAVKKGSTAVGVRGRDIVV	R	A	I	V	K	K	3	0	0	1	0	2	2	1	1	1	1	1	0	2	1	1	1	0	1	3	0	0	22	0	2448.23	O14818;Q8TAA3	O14818	6	27	PSMA7;PSMA8	Proteasome subunit alpha type-7;Proteasome subunit alpha type-7-like	yes	no	3	0.00065493	85.969
AIYQATYR	SYDLEVEQAYDLARRAIYQATYRDAYSGGA	AYDLARRAIYQATYRDAYSGGAVNLYHVRE	R	A	I	Y	R	D	2	1	0	0	0	1	0	0	0	1	0	0	0	0	0	0	1	0	2	0	0	0	8	0	984.503	P28074	P28074	218	225	PSMB5	Proteasome subunit beta type-5	yes	yes	2	0.00014979	143.85				By MS/MS	By matching
AKDQDILDLVGVLHDPETLLR	CMYAVGQGALGVEVRAKDQDILDLVGVLHD	LDLVGVLHDPETLLRCIAERAFLRHLEGGC	R	A	K	L	R	C	1	1	0	4	0	1	1	1	1	1	5	1	0	0	1	0	1	0	0	2	0	0	21	1	2359.27	P08397	P08397	226	246	HMBS	Porphobilinogen deaminase	yes	yes	4	0.0047119	72.568
AKEAMEKEK	QKEISESNIAYEKRKAKEAMEKEKKKVQDL	AYEKRKAKEAMEKEKKKVQDLENRLTKQKE	K	A	K	E	K	K	2	0	0	0	0	0	3	0	0	0	0	3	1	0	0	0	0	0	0	0	0	0	9	2	1062.54	B1AJZ9	B1AJZ9	809	817	FHAD1	Forkhead-associated domain-containing protein 1	yes	yes	1	0.057918	47.849
AKLEEQAQQIR	RDRLDEVKEQVAEVRAKLEEQAQQIRLQAE	AEVRAKLEEQAQQIRLQAEAFQARLKSWFE	R	A	K	I	R	L	2	1	0	0	0	3	2	0	0	1	1	1	0	0	0	0	0	0	0	0	0	0	11	1	1312.71	P02649	P02649	259	269	APOE	Apolipoprotein E	yes	yes	2;3	3.3876e-62	215.06		By matching			By MS/MS
ALAAAGYDVEK	ASKERSGVSLAALKKALAAAGYDVEKNNSR	ALKKALAAAGYDVEKNNSRIKLGLKSLVSK	K	A	L	E	K	N	4	0	0	1	0	0	1	1	0	0	1	1	0	0	0	0	0	0	1	1	0	0	11	0	1106.56	P16403;P10412;P16402;P22492;Q02539	P16403	65	75	HIST1H1C;HIST1H1E;HIST1H1D;HIST1H1T;HIST1H1A	Histone H1.2;Histone H1.4;Histone H1.3;Histone H1t;Histone H1.1	yes	no	2	0.013128	98.044	By matching	By MS/MS	By matching	By MS/MS	By matching
ALAAGGYDVEK	ASKERNGLSLAALKKALAAGGYDVEKNNSR	ALKKALAAGGYDVEKNNSRIKLGLKSLVSK	K	A	L	E	K	N	3	0	0	1	0	0	1	2	0	0	1	1	0	0	0	0	0	0	1	1	0	0	11	0	1092.55	P16401	P16401	68	78	HIST1H1B	Histone H1.5	yes	yes	2	0.069374	77.533	By matching	By MS/MS		By matching	By matching
ALANSLACQGK	KKENLKAAQEEYVKRALANSLACQGKYTPS	YVKRALANSLACQGKYTPSGQAGAAASESL	R	A	L	G	K	Y	3	0	1	0	1	1	0	1	0	0	2	1	0	0	0	1	0	0	0	0	0	0	11	0	1131.57	P04075	P04075	332	342	ALDOA	Fructose-bisphosphate aldolase A	yes	yes	2	0.0029108	146.79	By MS/MS	By MS/MS		By MS/MS	By matching
ALAQLSLSR	QGQLCEPLPSLAESRALAQLSLSRLSPEHR	SLAESRALAQLSLSRLSPEHRRLRSPAQYQ	R	A	L	S	R	L	2	1	0	0	0	1	0	0	0	0	3	0	0	0	0	2	0	0	0	0	0	0	9	0	957.561	Q6XQN6	Q6XQN6	495	503	NAPRT	Nicotinate phosphoribosyltransferase	yes	yes	2	0.049931	87.696
ALDDMISTLK	EQQMHPTVVISAYRKALDDMISTLKKISIP	SAYRKALDDMISTLKKISIPVDISDSDMML	K	A	L	L	K	K	1	0	0	2	0	0	0	0	0	1	2	1	1	0	0	1	1	0	0	0	0	0	10	0	1105.57	P49368	P49368	129	138	CCT3	T-complex protein 1 subunit gamma	yes	yes	2	0.02645	93.598
ALDVGSGSGILTACFAR	YALELLFDQLHEGAKALDVGSGSGILTACF	DVGSGSGILTACFARMVGCTGKVIGIDHIK	K	A	L	A	R	M	3	1	0	1	1	0	0	3	0	1	2	0	0	1	0	2	1	0	0	1	0	0	17	0	1693.85	P22061	P22061	82	98	PCMT1	Protein-L-isoaspartate(D-aspartate) O-methyltransferase	yes	yes	2	0.0029328	96.756
ALDVMVSTFHK	______________________________	PLEKALDVMVSTFHKYSGKEGDKFKLNKSE	K	A	L	H	K	Y	1	0	0	1	0	0	0	0	1	0	1	1	1	1	0	1	1	0	0	2	0	0	11	0	1246.64	P26447	P26447	8	18	S100A4	Protein S100-A4	yes	yes	2;3	2.0017e-06	130.66	By MS/MS	By MS/MS	By MS/MS	By MS/MS	By MS/MS
ALDVSASDDEIAR	AEKKRPKAESFFQTKALDVSASDDEIARLK	TKALDVSASDDEIARLKKPDQAIKGDQFVF	K	A	L	A	R	L	3	1	0	3	0	0	1	0	0	1	1	0	0	0	0	2	0	0	0	1	0	0	13	0	1360.65	P13798	P13798	181	193	APEH	Acylamino-acid-releasing enzyme	yes	yes	2	2.0452e-56	202.56		By MS/MS
ALEDLAQELEKENYHDQK	EAIETDTAAYEERVRALEDLAQELEKENYH	DLAQELEKENYHDQKRITARKDNILRLWSY	R	A	L	Q	K	R	2	0	1	2	0	2	4	0	1	0	3	2	0	0	0	0	0	0	1	0	0	0	18	1	2172.03	P11277	P11277	480	497	SPTB	Spectrin beta chain, erythrocytic	yes	yes	3;4	0.0012218	93.909	By matching
ALEEAMEQK	AEAREKETKALSLARALEEAMEQKAELERL	ALSLARALEEAMEQKAELERLNKQFRTEME	R	A	L	Q	K	A	2	0	0	0	0	1	3	0	0	0	1	1	1	0	0	0	0	0	0	0	0	0	9	0	1047.49	P35579	P35579	1484	1492	MYH9	Myosin-9	yes	yes	2	0.0033251	120.87
ALEENNNFSK	QLAEKREHEREVLQKALEENNNFSKMAEEK	EVLQKALEENNNFSKMAEEKLILKMEQIKE	K	A	L	S	K	M	1	0	3	0	0	0	2	0	0	0	1	1	0	1	0	1	0	0	0	0	0	0	10	0	1164.54	Q93045	Q93045	120	129	STMN2	Stathmin-2	yes	yes	2	0.0064996	113.18
ALEESNYELEGK	QNLNDRLASYLDKVRALEESNYELEGKIKE	KVRALEESNYELEGKIKEWYEKHGNSHQGE	R	A	L	G	K	I	1	0	1	0	0	0	4	1	0	0	2	1	0	0	0	1	0	0	1	0	0	0	12	0	1380.64	CON_P13645;CON__P13645;P13645;CON_P02535;CON__P02535-1	CON_P13645	166	177	KRT10	Keratin, type I cytoskeletal 10	yes	no	2	2.3442e-11	148.32
ALEHFTDLYDIK	AHIAQLCEKAGLLQRALEHFTDLYDIKRAV	LQRALEHFTDLYDIKRAVVHTHLLNPEWLV	R	A	L	I	K	R	1	0	0	2	0	0	1	0	1	1	2	1	0	1	0	0	1	0	1	0	0	0	12	0	1463.73	Q00610	Q00610	626	637	CLTC	Clathrin heavy chain 1	yes	yes	3	0.050347	60.161
ALEILQEEDLIDEDDIPVR	LRKKSRDKGQAGLQRALEILQEEDLIDEDD	LQEEDLIDEDDIPVRSFFPENWLWRVETVD	R	A	L	V	R	S	1	1	0	4	0	1	4	0	0	3	3	0	0	0	1	0	0	0	0	1	0	0	19	0	2224.11	P0C0L5;P0C0L4	P0C0L5	757	775	C4B;C4A	Complement C4-B;Complement C4 beta chain;Complement C4-B alpha chain;C4a anaphylatoxin;C4b-B;C4d-B;Complement C4 gamma chain;Complement C4-A;Complement C4 beta chain;Complement C4-A alpha chain;C4a anaphylatoxin;C4b-A;C4d-A;Complement C4 gamma chain	yes	no	2	4.8576e-45	232.37	By MS/MS		By MS/MS
ALENDPDCR	YSEEEKYAFVNWINKALENDPDCRHVIPMN	VNWINKALENDPDCRHVIPMNPNTNDLFNA	K	A	L	C	R	H	1	1	1	2	1	0	1	0	0	0	1	0	0	0	1	0	0	0	0	0	0	0	9	0	1088.46	P13796;P13797	P13796	133	141	LCP1;PLS3	Plastin-2;Plastin-3	yes	no	2	0.037521	94.114	By MS/MS	By MS/MS
ALESPERPFLAILGGAK	AGGFLMKKELNYFAKALESPERPFLAILGG	ESPERPFLAILGGAKVADKIQLINNMLDKV	K	A	L	A	K	V	3	1	0	0	0	0	2	2	0	1	3	1	0	1	2	1	0	0	0	0	0	0	17	1	1767.99	P00558	P00558	200	216	PGK1	Phosphoglycerate kinase 1	yes	yes	3	0.035856	79.81	By MS/MS			By matching
ALGHLDLSGNR	NQLEVLEVSWLHGLKALGHLDLSGNRLRKL	HGLKALGHLDLSGNRLRKLPPGLLANFTLL	K	A	L	N	R	L	1	1	1	1	0	0	0	2	1	0	3	0	0	0	0	1	0	0	0	0	0	0	11	0	1151.6	P02750	P02750	165	175	LRG1	Leucine-rich alpha-2-glycoprotein	yes	yes	3	0.0049619	89.9
ALGISPFHEHAEVVFTANDSGPR	EGIYKVEIDTKSYWKALGISPFHEHAEVVF	EHAEVVFTANDSGPRRYTIAALLSPYSYST	K	A	L	P	R	R	3	1	1	1	0	0	2	2	2	1	1	0	0	2	2	2	1	0	0	2	0	0	23	0	2450.2	P02766	P02766	101	123	TTR	Transthyretin	yes	yes	3;4	1.9169e-26	189.48					By MS/MS
ALGQNPTNAEVLK	GDGKILYSQCGDVMRALGQNPTNAEVLKVL	MRALGQNPTNAEVLKVLGNPKSDEMNVKVL	R	A	L	L	K	V	2	0	2	0	0	1	1	1	0	0	2	1	0	0	1	0	1	0	0	1	0	0	13	0	1353.73	P60660;P14649	P60660	38	50	MYL6;MYL6B	Myosin light polypeptide 6;Myosin light chain 6B	yes	no	2	9.6232e-25	173.24	By MS/MS	By MS/MS		By MS/MS
ALGQNPTNAEVLR	GEMKITYGQCGDVLRALGQNPTNAEVLRVL	LRALGQNPTNAEVLRVLGKPKPEEMNVKML	R	A	L	L	R	V	2	1	2	0	0	1	1	1	0	0	2	0	0	0	1	0	1	0	0	1	0	0	13	0	1381.73	P12829	P12829	84	96	MYL4	Myosin light chain 4	yes	yes	2	1.1226e-17	163.9	By MS/MS	By MS/MS	By matching	By MS/MS	By MS/MS
ALGVPSSPYTWLTVEVLER	QADFKCLLELDQQIKALGVPSSPYTWLTVE	PSSPYTWLTVEVLERTWKHLSDIIEEREQE	K	A	L	E	R	T	1	1	0	0	0	0	2	1	0	0	3	0	0	0	2	2	2	1	1	3	0	0	19	0	2116.12	P02549	P02549	2111	2129	SPTA1	Spectrin alpha chain, erythrocytic 1	yes	yes	2	3.0449e-17	151.44
ALHSMRK	______________________________	______________________________	M	A	L	R	K	A	1	1	0	0	0	0	0	0	1	0	1	1	1	0	0	1	0	0	0	0	0	0	7	1	841.459	Q9UGM6	Q9UGM6	2	8	WARS2	Tryptophan--tRNA ligase, mitochondrial	yes	yes	2	0.046022	48.242		By MS/MS
ALIAAQYSGAQVR	AGTLYTYPENWRAFKALIAAQYSGAQVRVL	FKALIAAQYSGAQVRVLSAPPHFHFGQTNR	K	A	L	V	R	V	4	1	0	0	0	2	0	1	0	1	1	0	0	0	0	1	0	0	1	1	0	0	13	0	1346.73	P26641	P26641	18	30	EEF1G	Elongation factor 1-gamma	yes	yes	2	0.00066007	119.16
ALIAGGGAPEIELALR	IHDALCVIRCLVKKRALIAGGGAPEIELAL	LIAGGGAPEIELALRLTEYSRTLSGMESYC	R	A	L	L	R	L	4	1	0	0	0	0	2	3	0	2	3	0	0	0	1	0	0	0	0	0	0	0	16	0	1549.88	P50991	P50991	420	435	CCT4	T-complex protein 1 subunit delta	yes	yes	2	0.0018418	113.67	By MS/MS	By MS/MS
ALLAYAFALAGNQDK	KTAQEGDHGSHVYTKALLAYAFALAGNQDK	ALLAYAFALAGNQDKRKEVLKSLNEEAVKK	K	A	L	D	K	R	5	0	1	1	0	1	0	1	0	0	3	1	0	1	0	0	0	0	1	0	0	0	15	0	1564.82	P01023	P01023	1148	1162	A2M	Alpha-2-macroglobulin	yes	yes	2	4.8129e-08	145.28	By matching	By matching		By MS/MS
ALLEVVQSGGK	EAIETDDLTIKLVIKALLEVVQSGGKNIEL	LVIKALLEVVQSGGKNIELAVMRRDQSLKI	K	A	L	G	K	N	1	0	0	0	0	1	1	2	0	0	2	1	0	0	0	1	0	0	0	2	0	0	11	0	1099.62	O14818;Q8TAA3	O14818	194	204	PSMA7;PSMA8	Proteasome subunit alpha type-7;Proteasome subunit alpha type-7-like	yes	no	2	0.012483	99.013
ALLFVPR	LAVKHFSVEGQLEFRALLFVPRRAPFDLFE	VEGQLEFRALLFVPRRAPFDLFENRKKKNN	R	A	L	P	R	R	1	1	0	0	0	0	0	0	0	0	2	0	0	1	1	0	0	0	0	1	0	0	7	0	814.507	P07900	P07900	339	345	HSP90AA1	Heat shock protein HSP 90-alpha	yes	yes	2	0.00030551	137.2		By MS/MS
ALLGYADNQCK	LLGMKIYEKDEEKQRALLGYADNQCKLELQ	EKQRALLGYADNQCKLELQGVKGGVDHAAA	R	A	L	C	K	L	2	0	1	1	1	1	0	1	0	0	2	1	0	0	0	0	0	0	1	0	0	0	11	0	1251.59	Q9HC38	Q9HC38	188	198	GLOD4	Glyoxalase domain-containing protein 4	yes	yes	2	0.048148	86.136
ALLVEPVINSYLLAER	KYRDCLTESNLIKVRALLVEPVINSYLLAE	LLVEPVINSYLLAERDLYLENPEIKIRILG	R	A	L	E	R	D	2	1	1	0	0	0	2	0	0	1	4	0	0	0	1	1	0	0	1	2	0	0	16	0	1799.02	P21980	P21980	565	580	TGM2	Protein-glutamine gamma-glutamyltransferase 2	yes	yes	2;3	1.0822e-10	164.7	By MS/MS	By MS/MS		By MS/MS	By MS/MS
ALMLQGVDLLADAVAVTMGPK	TRAYAKDVKFGADARALMLQGVDLLADAVA	VDLLADAVAVTMGPKGRTVIIEQSWGSPKV	R	A	L	P	K	G	4	0	0	2	0	1	0	2	0	0	4	1	2	0	1	0	1	0	0	3	0	0	21	0	2112.13	P10809	P10809	38	58	HSPD1	60 kDa heat shock protein, mitochondrial	yes	yes	3	2.7949e-05	108.45
ALNSIIDVYHK	______________________________	ELEKALNSIIDVYHKYSLIKGNFHAVYRDD	K	A	L	H	K	Y	1	0	1	1	0	0	0	0	1	2	1	1	0	0	0	1	0	0	1	1	0	0	11	0	1271.69	P05109	P05109	8	18	S100A8	Protein S100-A8;Protein S100-A8, N-terminally processed	yes	yes	2;3	1.7901e-28	179.37	By MS/MS	By MS/MS	By MS/MS	By MS/MS	By MS/MS
ALPFWNEEIVPQIK	DQLPSCESLKDTIARALPFWNEEIVPQIKE	RALPFWNEEIVPQIKEGKRVLIAAHGNSLR	R	A	L	I	K	E	1	0	1	0	0	1	2	0	0	2	1	1	0	1	2	0	0	1	0	1	0	0	14	0	1682.9	P18669;P15259;Q8N0Y7	P18669	163	176	PGAM1;PGAM2;PGAM4	Phosphoglycerate mutase 1;Phosphoglycerate mutase 2;Probable phosphoglycerate mutase 4	yes	no	2	4.6985e-05	127.83		By MS/MS		By MS/MS
ALPGQLKPFETLLSQNQGGK	LIYTNYEAGKDDYVKALPGQLKPFETLLSQ	LKPFETLLSQNQGGKTFIVGDQISFADYNL	K	A	L	G	K	T	1	0	1	0	0	3	1	3	0	0	4	2	0	1	2	1	1	0	0	0	0	0	20	1	2125.15	P09211	P09211	122	141	GSTP1	Glutathione S-transferase P	yes	yes	3	2.1964e-05	142.88	By MS/MS	By MS/MS		By MS/MS
ALQASALK	CPLLKPWALTFSYGRALQASALKAWGGKKE	LTFSYGRALQASALKAWGGKKENLKAAQEE	R	A	L	L	K	A	3	0	0	0	0	1	0	0	0	0	2	1	0	0	0	1	0	0	0	0	0	0	8	0	800.476	P04075	P04075	305	312	ALDOA	Fructose-bisphosphate aldolase A	yes	yes	2	0.038871	101.6	By matching	By matching	By matching	By matching
ALQDQLVLVAAK	IPAPIQAKTSPVDEKALQDQLVLVAAKLDT	DEKALQDQLVLVAAKLDTEDKLRAAMVGML	K	A	L	A	K	L	3	0	0	1	0	2	0	0	0	0	3	1	0	0	0	0	0	0	0	2	0	0	12	0	1267.75	P01019	P01019	83	94	AGT	Angiotensinogen;Angiotensin-1;Angiotensin-2;Angiotensin-3;Angiotensin-4;Angiotensin 1-9;Angiotensin 1-7;Angiotensin 1-5;Angiotensin 1-4	yes	yes	2	3.4913e-08	145.25	By MS/MS	By MS/MS	By MS/MS	By MS/MS	By MS/MS
ALSAEDR	______________________________	______________________________	M	A	L	D	R	A	2	1	0	1	0	0	1	0	0	0	1	0	0	0	0	1	0	0	0	0	0	0	7	0	760.372	P09105	P09105	2	8	HBQ1	Hemoglobin subunit theta-1	yes	yes	1	0.010913	94.006
ALSNAANLQR	AAWERLRGLALQRQKALSNAANLQRFKRDV	LQRQKALSNAANLQRFKRDVTEAIQWIKEK	K	A	L	Q	R	F	3	1	2	0	0	1	0	0	0	0	2	0	0	0	0	1	0	0	0	0	0	0	10	0	1056.57	P02549	P02549	259	268	SPTA1	Spectrin alpha chain, erythrocytic 1	yes	yes	2	3.5059e-07	150.4	By MS/MS	By MS/MS	By MS/MS	By MS/MS
ALSQTPMPAPEMPK	SFEAAKSCGDNIFQKALSQTPMPAPEMPKT	KALSQTPMPAPEMPKTRELSPTEPQDRVPP	K	A	L	P	K	T	2	0	0	0	0	1	1	0	0	0	1	1	2	0	4	1	1	0	0	0	0	0	14	0	1496.74	Q6ZMY3	Q6ZMY3	820	833	SPOCD1	SPOC domain-containing protein 1	yes	yes	3	0.059382	44.968	By matching	By matching	By matching	By matching	By matching
ALSVGNIDDALQCYSEAIK	______________________________	GNIDDALQCYSEAIKLDPHNHVLYSNRSAA	K	A	L	I	K	L	3	0	1	2	1	1	1	1	0	2	2	1	0	0	0	2	0	0	1	1	0	0	19	0	2066	P31948	P31948	14	32	STIP1	Stress-induced-phosphoprotein 1	yes	yes	2	0.0059766	101.43
ALTDFFR	RIFFDDYVACCVKLRALTDFFRKRDHLQQG	VACCVKLRALTDFFRKRDHLQQGSANFIYD	R	A	L	F	R	K	1	1	0	1	0	0	0	0	0	0	1	0	0	2	0	0	1	0	0	0	0	0	7	0	868.444	P28676	P28676	187	193	GCA	Grancalcin	yes	yes	2	0.00028634	137.83		By MS/MS
ALTDMPQMR	GNFKSQLQKVPPEWKALTDMPQMRMELERP	VPPEWKALTDMPQMRMELERPGGNEITRGG	K	A	L	M	R	M	1	1	0	1	0	1	0	0	0	0	1	0	2	0	1	0	1	0	0	0	0	0	9	0	1061.5	P02671	P02671	250	258	FGA	Fibrinogen alpha chain;Fibrinopeptide A;Fibrinogen alpha chain	yes	yes	2	0.0087976	107.32				By MS/MS
ALTDSFR	KITFDDYIACCVKLRALTDSFRRRDTAQQG	IACCVKLRALTDSFRRRDTAQQGVVNFPYD	R	A	L	F	R	R	1	1	0	1	0	0	0	0	0	0	1	0	0	1	0	1	1	0	0	0	0	0	7	0	808.408	P30626	P30626	168	174	SRI	Sorcin	yes	yes	2	0.043824	108.98	By MS/MS	By MS/MS		By matching	By matching
ALVLIAFAQYLQQCPFEDHVK	EVAHRFKDLGEENFKALVLIAFAQYLQQCP	FAQYLQQCPFEDHVKLVNEVTEFAKTCVAD	K	A	L	V	K	L	3	0	0	1	1	3	1	0	1	1	3	1	0	2	1	0	0	0	1	2	0	0	21	0	2489.28	CON_P02768;CON__P02768-1;P02768	CON_P02768	45	65	ALB	Serum albumin	yes	no	2;3;4	2.1097e-148	259.22	By MS/MS	By MS/MS	By MS/MS	By MS/MS	By MS/MS
ALVQQMEQLR	EFRRRVEPYGENFNKALVQQMEQLRQKLGP	ENFNKALVQQMEQLRQKLGPHAGDVEGHLS	K	A	L	L	R	Q	1	1	0	0	0	3	1	0	0	0	2	0	1	0	0	0	0	0	0	1	0	0	10	0	1214.64	P06727	P06727	317	326	APOA4	Apolipoprotein A-IV	yes	yes	2	9.3165e-05	143.04	By matching	By MS/MS		By matching	By matching
ALVSAQWVAEALR	______________________________	CRALVSAQWVAEALRAPRAGQPLQLLDASW	R	A	L	L	R	A	4	1	0	0	0	1	1	0	0	0	2	0	0	0	0	1	0	1	0	2	0	0	13	0	1412.78	P25325	P25325	9	21	MPST	3-mercaptopyruvate sulfurtransferase	yes	yes	2	3.3615e-08	175.49
ALYLQYTDETFR	YLQNGPDRIGRLYKKALYLQYTDETFRTTI	YKKALYLQYTDETFRTTIEKPVWLGFLGPI	K	A	L	F	R	T	1	1	0	1	0	1	1	0	0	0	2	0	0	1	0	0	2	0	2	0	0	0	12	0	1518.74	P00450	P00450	70	81	CP	Ceruloplasmin	yes	yes	2	3.8468e-05	154.84		By matching			By MS/MS
AMADPEVQQIMSDPAMR	AQYNRHDSPEDVKRRAMADPEVQQIMSDPA	ADPEVQQIMSDPAMRLILEQMQKDPQALSE	R	A	M	M	R	L	3	1	0	2	0	2	1	0	0	1	0	0	3	0	2	1	0	0	0	1	0	0	17	0	1888.85	P31948	P31948	489	505	STIP1	Stress-induced-phosphoprotein 1	yes	yes	2	0.0024282	151.66
AMEAVAAQGK	IKPMQFLGDEETVRKAMEAVAAQGKAKK__	ETVRKAMEAVAAQGKAKK____________	K	A	M	G	K	A	4	0	0	0	0	1	1	1	0	0	0	1	1	0	0	0	0	0	0	1	0	0	10	0	974.486	P18669;P15259	P18669	242	251	PGAM1;PGAM2	Phosphoglycerate mutase 1;Phosphoglycerate mutase 2	yes	no	2	0.00045832	136.8	By matching	By matching	By matching	By matching
AMESTATAAVAAELVSADK	______________________________	TATAAVAAELVSADKIEDVPAPSTSADKVE	M	A	M	D	K	I	7	0	0	1	0	0	2	0	0	0	1	1	1	0	0	2	2	0	0	2	0	0	19	0	1834.9	P49321	P49321	2	20	NASP	Nuclear autoantigenic sperm protein	yes	yes	3	0.042245	51.76
AMETLKILYKYEQNK	LVYQNIFTAMQAMIRAMETLKILYKYEQNK	AMETLKILYKYEQNKANALLIREVDVEKVT	R	A	M	N	K	A	1	0	1	0	0	1	2	0	0	1	2	3	1	0	0	0	1	0	2	0	0	0	15	2	1870.99	P29992	P29992	93	107	GNA11	Guanine nucleotide-binding protein subunit alpha-11	yes	yes	3	0.057587	45.115
AMFTGGMK	PVHRAMMASASDYFKAMFTGGMKEQDLMCI	SASDYFKAMFTGGMKEQDLMCIKLHGVNKV	K	A	M	M	K	E	1	0	0	0	0	0	0	2	0	0	0	1	2	1	0	0	1	0	0	0	0	0	8	0	841.383	Q9P2J3;Q9P2N7	Q9P2J3	79	86	KLHL9;KLHL13	Kelch-like protein 9;Kelch-like protein 13	yes	no	1	0.060389	43.066	By matching	By matching	By matching	By matching	By matching
AMGIMNSFVNDIFER	KVLKQVHPDTGISSKAMGIMNSFVNDIFER	AMGIMNSFVNDIFERIASEASRLAHYNKRS	K	A	M	E	R	I	1	1	2	1	0	0	1	1	0	2	0	0	2	2	0	1	0	0	0	1	0	0	15	0	1742.81	Q99880;Q99879;Q99877;Q93079;Q5QNW6;P62807;P58876;P57053;O60814;Q8N257;Q16778;P33778;P23527;P06899	Q99880	59	73	HIST1H2BL;HIST1H2BM;HIST1H2BN;HIST1H2BH;HIST2H2BF;HIST1H2BC;HIST1H2BD;H2BFS;HIST1H2BK;HIST3H2BB;HIST2H2BE;HIST1H2BB;HIST1H2BO;HIST1H2BJ	Histone H2B type 1-L;Histone H2B type 1-M;Histone H2B type 1-N;Histone H2B type 1-H;Histone H2B type 2-F;Histone H2B type 1-C/E/F/G/I;Histone H2B type 1-D;Histone H2B type F-S;Histone H2B type 1-K;Histone H2B type 3-B;Histone H2B type 2-E;Histone H2B type 1-B;Histone H2B type 1-O;Histone H2B type 1-J	yes	no	2	3.1617e-84	225.15	By MS/MS	By MS/MS		By MS/MS	By MS/MS
AMVFSDEEDLTDDR				A	M	D	R		1	1	0	4	0	0	2	0	0	0	1	0	1	1	0	1	1	0	0	1	0	0	14	0	1641.68		REV__P53355					yes	yes	2	0.057947	81.95
ANEPTHFTVDCTEAGEGDVSVGIK	KVKVFGPGVERSGLKANEPTHFTVDCTEAG	DCTEAGEGDVSVGIKCDARVLSEDEEDVDF	K	A	N	I	K	C	2	0	1	2	1	0	3	3	1	1	0	1	0	1	1	1	3	0	0	3	0	0	24	0	2532.14	O75369	O75369	759	782	FLNB	Filamin-B	yes	yes	3	1.7235e-06	111.24
ANHEEVLAAGK	LITNKVIMDYESLEKANHEEVLAAGKQAAQ	SLEKANHEEVLAAGKQAAQKLEQFVSILMA	K	A	N	G	K	Q	3	0	1	0	0	0	2	1	1	0	1	1	0	0	0	0	0	0	0	1	0	0	11	0	1137.58	P00491	P00491	255	265	PNP	Purine nucleoside phosphorylase	yes	yes	2;3	1.6399e-28	180.09	By MS/MS	By MS/MS	By MS/MS	By MS/MS	By MS/MS
ANYDVLESQK	QELMRRKEEIEAQIKANYDVLESQKGIGMN	EAQIKANYDVLESQKGIGMNEPLVDCEGYP	K	A	N	Q	K	G	1	0	1	1	0	1	1	0	0	0	1	1	0	0	0	1	0	0	1	1	0	0	10	0	1165.56	O00233	O00233	39	48	PSMD9	26S proteasome non-ATPase regulatory subunit 9	yes	yes	2	0.017366	99.688
APEPHVEEDDDDELDSK	______________________________	EPHVEEDDDDELDSKLNYKPPPQKSLKELQ	K	A	P	S	K	L	1	0	0	5	0	0	4	0	1	0	1	1	0	0	2	1	0	0	0	1	0	0	17	0	1938.8	P52566	P52566	5	21	ARHGDIB	Rho GDP-dissociation inhibitor 2	yes	yes	3	0.00016709	120.99	By MS/MS			By MS/MS
APNHAVVTR	TRKPVEEYANCHLARAPNHAVVTRKDKEAC	NCHLARAPNHAVVTRKDKEACVHKILRQQQ	R	A	P	T	R	K	2	1	1	0	0	0	0	0	1	0	0	0	0	0	1	0	1	0	0	2	0	0	9	0	963.525	P02787	P02787	601	609	TF	Serotransferrin	yes	yes	2	0.020744	102.62
APQLTSSELMAITR	EYYLQNAFLVAYTKKAPQLTSSELMAITRK	KAPQLTSSELMAITRKMAATAATCCQLSED	K	A	P	T	R	K	2	1	0	0	0	1	1	0	0	1	2	0	1	0	1	2	2	0	0	0	0	0	14	0	1516.79	P02771	P02771	439	452	AFP	Alpha-fetoprotein	yes	yes	2	2.396e-08	144.28					By MS/MS
APSSLPLR	PPSLETASPLYLLLKAPSSLPLRGDAQISV	PLYLLLKAPSSLPLRGDAQISVTLVNHSEQ	K	A	P	L	R	G	1	1	0	0	0	0	0	0	0	0	2	0	0	0	2	2	0	0	0	0	0	0	8	0	839.486	P16452	P16452	481	488	EPB42	Erythrocyte membrane protein band 4.2	yes	yes	2	0.060007	94.262		By matching
APSTWLTAYVVK	AFRQPSSAFAAFVKRAPSTWLTAYVVKVFS	VKRAPSTWLTAYVVKVFSLAVNLIAIDSQV	R	A	P	V	K	V	2	0	0	0	0	0	0	0	0	0	1	1	0	0	1	1	2	1	1	2	0	0	12	0	1334.72	P01024	P01024	1073	1084	C3	Complement C3;Complement C3 beta chain;C3-beta-c;Complement C3 alpha chain;C3a anaphylatoxin;Acylation stimulating protein;Complement C3b alpha chain;Complement C3c alpha chain fragment 1;Complement C3dg fragment;Complement C3g fragment;Complement C3d fragment;Complement C3f fragment;Complement C3c alpha chain fragment 2	yes	yes	2	0.06304	75.509	By matching
APVAGTCYQAEWDDYVPK	GKFKVASFRKKYELRAPVAGTCYQAEWDDY	AGTCYQAEWDDYVPKLYEQLSGK_______	R	A	P	P	K	L	3	0	0	2	1	1	1	1	0	0	0	1	0	0	2	0	1	1	2	2	0	0	18	0	2068.92	P30086	P30086	162	179	PEBP1	Phosphatidylethanolamine-binding protein 1;Hippocampal cholinergic neurostimulating peptide	yes	yes	2	6.2704e-72	246.63
APVQPQQSPAAAPGGTDEKPSGK	______________________________	PAAAPGGTDEKPSGKERRDAGDKDKEQELS	K	A	P	G	K	E	4	0	0	1	0	3	1	3	0	0	0	2	0	0	5	2	1	0	0	1	0	0	23	1	2217.1	Q13200	Q13200	9	31	PSMD2	26S proteasome non-ATPase regulatory subunit 2	yes	yes	3	1.3331e-22	167.34
AQAALAVNISAAR	MAAVKTLNPKAEVARAQAALAVNISAARGL	ARAQAALAVNISAARGLQDVLRTNLGPKGT	R	A	Q	A	R	G	6	1	1	0	0	1	0	0	0	1	1	0	0	0	0	1	0	0	0	1	0	0	13	0	1254.7	P40227	P40227	16	28	CCT6A	T-complex protein 1 subunit zeta	yes	yes	2	0.00096201	107.11
AQAALQAVNSVQSGNLALAASAAAVDAGMAMAGQSPVLR	NHKELKTDSSPNQARAQAALQAVNSVQSGN	VDAGMAMAGQSPVLRIIVENLFYPVTLDVL	R	A	Q	L	R	I	13	1	2	1	0	4	0	3	0	0	4	0	2	0	1	4	0	0	0	4	0	0	39	0	3679.88	P26599	P26599	147	185	PTBP1	Polypyrimidine tract-binding protein 1	yes	yes	3	1.1757e-10	93.563
AQEASVLLR	KVQLIEDRHRKNNEKAQEASVLLRDNLELQ	RKNNEKAQEASVLLRDNLELQNFLQNCQEL	K	A	Q	L	R	D	2	1	0	0	0	1	1	0	0	0	2	0	0	0	0	1	0	0	0	1	0	0	9	0	985.556	P11277	P11277	1263	1271	SPTB	Spectrin beta chain, erythrocytic	yes	yes	2	0.040509	93.162
AQEILSQLPIK	KVVVFIKPTCPYCRRAQEILSQLPIKQGLL	YCRRAQEILSQLPIKQGLLEFVDITATNHT	R	A	Q	I	K	Q	1	0	0	0	0	2	1	0	0	2	2	1	0	0	1	1	0	0	0	0	0	0	11	0	1238.72	P35754	P35754	29	39	GLRX	Glutaredoxin-1	yes	yes	2	0.00098253	128.27	By MS/MS	By matching	By MS/MS	By MS/MS	By MS/MS
AQFVPLPVSVSVEFAVAATDCIAK	AESNGSYLQLVEISRAQFVPLPVSVSVEFA	VSVEFAVAATDCIAKEVVDPTKCNLLAEKQ	R	A	Q	A	K	E	5	0	0	1	1	1	1	0	0	1	1	1	0	2	2	2	1	0	0	5	0	0	24	0	2518.31	CON_P12763;CON__P12763	CON_P12763	188	211			yes	no	3	1.5196e-06	112.86
AQGLLSAGHPEGEQIIR	AVEDYGRNIKQLASRAQGLLSAGHPEGEQI	GLLSAGHPEGEQIIRLQGQVDKHYAGLKDV	R	A	Q	I	R	L	2	1	0	0	0	2	2	3	1	2	2	0	0	0	1	1	0	0	0	0	0	0	17	0	1774.93	P11277	P11277	1647	1663	SPTB	Spectrin beta chain, erythrocytic	yes	yes	2;3	1.1541e-10	188.13	By matching	By matching		By matching	By matching
AQIAQVWDLIAGHEAQFGAELLLR	______________________________	IAGHEAQFGAELLLRLFTVYPSTKVYFPHL	R	A	Q	L	R	L	5	1	0	1	0	3	2	2	1	2	4	0	0	1	0	0	0	1	0	1	0	0	24	0	2648.41	Q6B0K9	Q6B0K9	8	31	HBM	Hemoglobin subunit mu	yes	yes	3;4	7.2932e-41	184.35
AQLFALTGVQPAR	EGVELNTDEPPMVFKAQLFALTGVQPARQK	FKAQLFALTGVQPARQKVMVKGGTLKDDDW	K	A	Q	A	R	Q	3	1	0	0	0	2	0	1	0	0	2	0	0	1	1	0	1	0	0	1	0	0	13	0	1370.77	P54578	P54578	31	43	USP14	Ubiquitin carboxyl-terminal hydrolase 14	yes	yes	2	0.00025381	118.4
AQLGGPEAAK	TQSNEITIPVTFESRAQLGGPEAAKSDETA	TFESRAQLGGPEAAKSDETAAK________	R	A	Q	A	K	S	3	0	0	0	0	1	1	2	0	0	1	1	0	0	1	0	0	0	0	0	0	0	10	0	940.498	P04792	P04792	189	198	HSPB1	Heat shock protein beta-1	yes	yes	2	0.0091325	109.48	By matching	By MS/MS		By MS/MS
AQLGVQAFADALLIIPK	MAEALIKHKPSVKGRAQLGVQAFADALLII	LGVQAFADALLIIPKVLAQNSGFDLQETLV	R	A	Q	P	K	V	4	0	0	1	0	2	0	1	0	2	3	1	0	1	1	0	0	0	0	1	0	0	17	0	1767.03	P40227	P40227	433	449	CCT6A	T-complex protein 1 subunit zeta	yes	yes	2;3	1.1639e-23	167.73					By MS/MS
AQLVPLPPSTYVEFTVSGTDCVAK	AQNNGSNFQLEEISRAQLVPLPPSTYVEFT	TYVEFTVSGTDCVAKEATEAAKCNLLAEKQ	R	A	Q	A	K	E	2	0	0	1	1	1	1	1	0	0	2	1	0	1	3	2	3	0	1	4	0	0	24	0	2578.3	P02765	P02765	188	211	AHSG	Alpha-2-HS-glycoprotein;Alpha-2-HS-glycoprotein chain A;Alpha-2-HS-glycoprotein chain B	yes	yes	2;3	2.3205e-66	193.51			By MS/MS		By MS/MS
AQPAQPADEPAEK	VSPFLEGLEERPQRKAQPAQPADEPAEKAD	RKAQPAQPADEPAEKADEPMEH________	K	A	Q	E	K	A	4	0	0	1	0	2	2	0	0	0	0	1	0	0	3	0	0	0	0	0	0	0	13	0	1350.64	P25786	P25786	244	256	PSMA1	Proteasome subunit alpha type-1	yes	yes	2	0.04129	80.706
AQPAQPADEPAEKADEPMEH	VSPFLEGLEERPQRKAQPAQPADEPAEKAD	PADEPAEKADEPMEH_______________	K	A	Q	E	H	-	5	0	0	2	0	2	4	0	1	0	0	1	1	0	4	0	0	0	0	0	0	0	20	1	2159.94	P25786	P25786	244	263	PSMA1	Proteasome subunit alpha type-1	yes	yes	3	0.0013652	112.91					By MS/MS
AQQELEEQTR	ELMERLKQIEEQTKKAQQELEEQTRRALEL	EQTKKAQQELEEQTRRALELEQERKRAQSE	K	A	Q	T	R	R	1	1	0	0	0	3	3	0	0	0	1	0	0	0	0	0	1	0	0	0	0	0	10	0	1230.58	P26038	P26038	361	370	MSN	Moesin	yes	yes	2	0.0031335	126.07		By MS/MS
AQSLLSTDR	______________________________	VVEFQRAQSLLSTDREASIDILHSIVKRDI	R	A	Q	D	R	E	1	1	0	1	0	1	0	0	0	0	2	0	0	0	0	2	1	0	0	0	0	0	9	0	989.514	O00231	O00231	12	20	PSMD11	26S proteasome non-ATPase regulatory subunit 11	yes	yes	2	0.046153	91.853		By MS/MS
AQYEEIAQR	NSRNLDLDSIIAEVKAQYEEIAQRSKEEAE	IIAEVKAQYEEIAQRSKEEAEALYHSKYEE	K	A	Q	Q	R	S	2	1	0	0	0	2	2	0	0	1	0	0	0	0	0	0	0	0	1	0	0	0	9	0	1106.54	CON_P35908;CON__P35908v2;CON__P35908;P35908	CON_P35908	354	362	KRT2	Keratin, type II cytoskeletal 2 epidermal	no	no	2	0.031889	95.909
ARFEELNADLFR	DSLYEGIDFYTSITRARFEELNADLFRGTL	ITRARFEELNADLFRGTLDPVEKALRDAKL	R	A	R	F	R	G	2	2	1	1	0	0	2	0	0	0	2	0	0	2	0	0	0	0	0	0	0	0	12	1	1479.75	P11142;P54652	P11142	300	311	HSPA8;HSPA2	Heat shock cognate 71 kDa protein;Heat shock-related 70 kDa protein 2	yes	no	3	0.0080424	96.059
ASALEQFVNSVR	______________________________	______________________________	M	A	S	V	R	Q	2	1	1	0	0	1	1	0	0	0	1	0	0	1	0	2	0	0	0	2	0	0	12	0	1319.68	Q9UNS2	Q9UNS2	2	13	COPS3	COP9 signalosome complex subunit 3	yes	yes	2	0.010539	90.827
ASASYHISNLLEK	______________________________	______________________________	M	A	S	E	K	M	2	0	1	0	0	0	1	0	1	1	2	1	0	0	0	3	0	0	1	0	0	0	13	0	1431.74	Q86VP6	Q86VP6	2	14	CAND1	Cullin-associated NEDD8-dissociated protein 1	yes	yes	2	9.691e-25	146.16		By MS/MS
ASGADSKGDDLSTAILK	______________________________	GADSKGDDLSTAILKQKNRPNRLIVDEAIN	M	A	S	L	K	Q	3	0	0	3	0	0	0	2	0	1	2	2	0	0	0	3	1	0	0	0	0	0	17	1	1647.83	P55072	P55072	2	18	VCP	Transitional endoplasmic reticulum ATPase	yes	yes	2	0.00028253	120.29		By MS/MS
ASGEMASAQYITAALR	PELKDALKRYAGALRASGEMASAQYITAAL	SGEMASAQYITAALRDLFDSMDKTSSSIPP	R	A	S	L	R	D	5	1	0	0	0	1	1	1	0	1	1	0	1	0	0	2	1	0	1	0	0	0	16	0	1638.8	P54578	P54578	142	157	USP14	Ubiquitin carboxyl-terminal hydrolase 14	yes	yes	2	5.4251e-45	218.02
ASGPPVSELITK	VKKKAAKKAGGTPRKASGPPVSELITKAVA	PRKASGPPVSELITKAVAASKERSGVSLAA	K	A	S	T	K	A	1	0	0	0	0	0	1	1	0	1	1	1	0	0	2	2	1	0	0	1	0	0	12	0	1197.66	P16403;P10412;P16402	P16403	35	46	HIST1H1C;HIST1H1E;HIST1H1D	Histone H1.2;Histone H1.4;Histone H1.3	yes	no	2	0.0059061	97.597	By matching	By matching
ASGQAFELILSPR	______________________________	KRASGQAFELILSPRSKESVPEFPLSPPKK	R	A	S	P	R	S	2	1	0	0	0	1	1	1	0	1	2	0	0	1	1	2	0	0	0	0	0	0	13	0	1387.75	P16949	P16949	15	27	STMN1	Stathmin	yes	yes	2	0.029469	88.338
ASGVAVSDGVIK	______________________________	______________________________	M	A	S	I	K	V	2	0	0	1	0	0	0	2	0	1	0	1	0	0	0	2	0	0	0	3	0	0	12	0	1101.6	P23528	P23528	2	13	CFL1	Cofilin-1	yes	yes	2	0.00044584	123.11	By MS/MS	By MS/MS		By MS/MS	By MS/MS
ASILNTWISLK	QIFGLSNHLVWSKLRASILNTWISLKQADK	SKLRASILNTWISLKQADKKIRECNL____	R	A	S	L	K	Q	1	0	1	0	0	0	0	0	0	2	2	1	0	0	0	2	1	1	0	0	0	0	11	0	1244.71	P22234	P22234	404	414	PAICS	Multifunctional protein ADE2;Phosphoribosylaminoimidazole-succinocarboxamide synthase;Phosphoribosylaminoimidazole carboxylase	yes	yes	2	0.0032983	117.7		By matching
ASPDWGYDDK	______________________________	______________________________	M	A	S	D	K	N	1	0	0	3	0	0	0	1	0	0	0	1	0	0	1	1	0	1	1	0	0	0	10	0	1152.47	P00915	P00915	2	11	CA1	Carbonic anhydrase 1	yes	yes	2	0.0002868	140.14					By matching
ASPDWGYDDKNGPEQWSK	______________________________	DWGYDDKNGPEQWSKLYPIANGNNQSPVDI	M	A	S	S	K	L	1	0	1	3	0	1	1	2	0	0	0	2	0	0	2	2	0	2	1	0	0	0	18	1	2078.9	P00915	P00915	2	19	CA1	Carbonic anhydrase 1	yes	yes	2;3	8.2828e-121	244.23
ASQSVSSSYLAWYQQKPGQAPR	TLSLSPGERATLSCRASQSVSSSYLAWYQQ	SYLAWYQQKPGQAPRLLIYGASSRATGIPD	R	A	S	P	R	L	3	1	0	0	0	4	0	1	0	0	1	1	0	0	2	5	0	1	2	1	0	0	22	1	2438.2	P01619	P01619	45	66		Ig kappa chain V-III region B6	yes	yes	3	4.0522e-05	109.77		By MS/MS
ASSIIDELFQDR	QQTHMLDVMQDHFSRASSIIDELFQDRFFT	FSRASSIIDELFQDRFFTREPQDTYHYLPF	R	A	S	D	R	F	1	1	0	2	0	1	1	0	0	2	1	0	0	1	0	2	0	0	0	0	0	0	12	0	1392.69	P10909	P10909	183	194	CLU	Clusterin;Clusterin beta chain;Clusterin alpha chain	yes	yes	2	1.8827e-11	150.1		By MS/MS		By MS/MS
ASSLESGVPSR	YQQKPGKAPKLLMYKASSLESGVPSRFIGS	LMYKASSLESGVPSRFIGSGSGTEFTLTIS	K	A	S	S	R	F	1	1	0	0	0	0	1	1	0	0	1	0	0	0	1	4	0	0	0	1	0	0	11	0	1088.55	P0DOX7;P01602	P0DOX7	51	61	IGKV1-5	Ig kappa chain V-I region HK102	yes	no	2	0.016447	99.013		By MS/MS
ASSQVNVEGQSR	QEKAKEIYMTFLSSKASSQVNVEGQSRLNE	SSKASSQVNVEGQSRLNEKILEEPHPLMFQ	K	A	S	S	R	L	1	1	1	0	0	2	1	1	0	0	0	0	0	0	0	3	0	0	0	2	0	0	12	0	1260.61	O43665	O43665	94	105	RGS10	Regulator of G-protein signaling 10	yes	yes	2	2.2469e-17	164.9		By MS/MS			By MS/MS
ASTPGAAAQIQEVK	VRSVTHANALTVMGKASTPGAAAQIQEVKE	KASTPGAAAQIQEVKEQRISGLLVAVLVGL	K	A	S	V	K	E	4	0	0	0	0	2	1	1	0	1	0	1	0	0	1	1	1	0	0	1	0	0	14	0	1369.72	P02730	P02730	744	757	SLC4A1	Band 3 anion transport protein	yes	yes	2	0.00017665	128.57	By matching	By MS/MS	By matching	By matching	By matching
ASTPNGYDNGIIWATWK	GHLNGVYYQGGTYSKASTPNGYDNGIIWAT	TPNGYDNGIIWATWKTRWYSMKKTTMKIIP	K	A	S	W	K	T	2	0	2	1	0	0	0	2	0	2	0	1	0	0	1	1	2	2	1	0	0	0	17	0	1892.91	P02679	P02679	383	399	FGG	Fibrinogen gamma chain	yes	yes	2	0.00036462	131.82		By MS/MS			By matching
ASVSELACIYSALILHDDEVTVTEDK	______________________________	ALILHDDEVTVTEDKINALIKAAGVNVEPF	M	A	S	D	K	I	3	0	0	3	1	0	3	0	1	2	3	1	0	0	0	3	2	0	1	3	0	0	26	0	2877.4	P05386	P05386	2	27	RPLP1	60S acidic ribosomal protein P1	yes	yes	3	6.0142e-58	194.75
ASYLDCIR	SVIPSDGPSVACVKKASYLDCIRAIAANEA	SVACVKKASYLDCIRAIAANEADAVTLDAG	K	A	S	I	R	A	1	1	0	1	1	0	0	0	0	1	1	0	0	0	0	1	0	0	1	0	0	0	8	0	996.47	P02787	P02787	62	69	TF	Serotransferrin	yes	yes	2	0.065885	92.47	By matching	By matching	By matching	By matching	By matching
ATAEVLNIGK	______________________________	______________________________	M	A	T	G	K	K	2	0	1	0	0	0	1	1	0	1	1	1	0	0	0	0	1	0	0	1	0	0	10	0	1014.57	P22234	P22234	2	11	PAICS	Multifunctional protein ADE2;Phosphoribosylaminoimidazole-succinocarboxamide synthase;Phosphoribosylaminoimidazole carboxylase	yes	yes	2	0.0015288	134.05	By MS/MS	By MS/MS	By MS/MS	By MS/MS	By MS/MS
ATAGAYIASQTVK	AFKFRHGVIVAADSRATAGAYIASQTVKKV	SRATAGAYIASQTVKKVIEINPYLLGTMAG	R	A	T	V	K	K	4	0	0	0	0	1	0	1	0	1	0	1	0	0	0	1	2	0	1	1	0	0	13	0	1279.68	P28074	P28074	79	91	PSMB5	Proteasome subunit beta type-5	yes	yes	2	1.6232e-08	144.55	By matching
ATAGDTHLGGEDFDNR	DVSILTIDDGIFEVKATAGDTHLGGEDFDN	TAGDTHLGGEDFDNRLVNHFVEEFKRKHKK	K	A	T	N	R	L	2	1	1	3	0	0	1	3	1	0	1	0	0	1	0	0	2	0	0	0	0	0	16	0	1674.72	P0DMV9;P0DMV8;P17066;P48741	P0DMV9	221	236	HSPA1B;HSPA1A;HSPA6;HSPA7	Heat shock 70 kDa protein 1B;Heat shock 70 kDa protein 1A;Heat shock 70 kDa protein 6;Putative heat shock 70 kDa protein 7	no	no	3	0.0017957	96.673
ATANLPSYNMDR	KKQDQKAPDKEAILRATANLPSYNMDRAAV	ILRATANLPSYNMDRAAVQTNMRDFQTELR	R	A	T	D	R	A	2	1	2	1	0	0	0	0	0	0	1	0	1	0	1	1	1	0	1	0	0	0	12	0	1351.62	Q9BSL1	Q9BSL1	127	138	UBAC1	Ubiquitin-associated domain-containing protein 1	yes	yes	2	0.021535	85.29
ATAPQTQHVSPMR	EARLNVLEKSSPGHRATAPQTQHVSPMRQV	HRATAPQTQHVSPMRQVEPPAKKPATPAED	R	A	T	M	R	Q	2	1	0	0	0	2	0	0	1	0	0	0	1	0	2	1	2	0	0	1	0	0	13	0	1422.7	P29692	P29692	124	136	EEF1D	Elongation factor 1-delta	yes	yes	3	0.047359	60.364
ATAVMPDGQFK	SSGNAKIGHPAPNFKATAVMPDGQFKDISL	PNFKATAVMPDGQFKDISLSDYKGKYVVFF	K	A	T	F	K	D	2	0	0	1	0	1	0	1	0	0	0	1	1	1	1	0	1	0	0	1	0	0	11	0	1163.56	Q06830	Q06830	17	27	PRDX1	Peroxiredoxin-1	yes	yes	2	0.014044	96.668	By matching	By MS/MS		By matching	By matching
ATAVVDGAFK	ASGNARIGKPAPDFKATAVVDGAFKEVKLS	APDFKATAVVDGAFKEVKLSDYKGKYVVLF	K	A	T	F	K	E	3	0	0	1	0	0	0	1	0	0	0	1	0	1	0	0	1	0	0	2	0	0	10	0	977.518	P32119	P32119	17	26	PRDX2	Peroxiredoxin-2	yes	yes	2	2.4381e-11	157.68	By MS/MS	By MS/MS	By MS/MS	By MS/MS	By MS/MS
ATDVMIAGK	NLYGCRESLIDGIKRATDVMIAGKVAVVAG	IDGIKRATDVMIAGKVAVVAGYGDVGKGCA	R	A	T	G	K	V	2	0	0	1	0	0	0	1	0	1	0	1	1	0	0	0	1	0	0	1	0	0	9	0	904.469	P23526	P23526	206	214	AHCY	Adenosylhomocysteinase	yes	yes	2	0.0028759	125.81
ATEDEGSEQKIPEATNR	IPMNPMCIYRSPEKKATEDEGSEQKIPEAT	EDEGSEQKIPEATNRRVWELSKANSRFATT	K	A	T	N	R	R	2	1	1	1	0	1	4	1	0	1	0	1	0	0	1	1	2	0	0	0	0	0	17	1	1873.87	P01008	P01008	62	78	SERPINC1	Antithrombin-III	yes	yes	3	6.7677e-33	178	By MS/MS	By MS/MS		By matching	By MS/MS
ATEHLSTLSEK	LKENGGARLAEYHAKATEHLSTLSEKAKPA	YHAKATEHLSTLSEKAKPALEDLRQGLLPV	K	A	T	E	K	A	1	0	0	0	0	0	2	0	1	0	2	1	0	0	0	2	2	0	0	0	0	0	11	0	1214.61	P02647	P02647	220	230	APOA1	Apolipoprotein A-I;Proapolipoprotein A-I;Truncated apolipoprotein A-I	yes	yes	2;3	1.4483e-92	233.09	By MS/MS	By MS/MS	By MS/MS	By MS/MS	By MS/MS
ATFDEEEGRDEYDEVAMPV	FRNVELQCLDADDAKATFDEEEGRDEYDEV	EEEGRDEYDEVAMPV_______________	K	A	T	P	V	-	2	1	0	3	0	0	5	1	0	0	0	0	1	1	1	0	1	0	1	2	0	0	19	1	2200.91	P02730	P02730	893	911	SLC4A1	Band 3 anion transport protein	yes	yes	2	0.0012288	134.61	By matching	By matching		By matching	By MS/MS
ATFGCHDGYSLDGPEEIECTK	FVNYPAKPTLYYKDKATFGCHDGYSLDGPE	DGYSLDGPEEIECTKLGNWSAMPSCKASCK	K	A	T	T	K	L	1	0	0	2	2	0	3	3	1	1	1	1	0	1	1	1	2	0	1	0	0	0	21	0	2384.99	P02749	P02749	230	250	APOH	Beta-2-glycoprotein 1	yes	yes	3	9.1424e-05	116.69
ATFMVGSYGPRPEEYEFLTPVEEAPK	KYVQHTYRTGVKVDKATFMVGSYGPRPEEY	PEEYEFLTPVEEAPKGMLARGTYHNKSFFT	K	A	T	P	K	G	2	1	0	0	0	0	5	2	0	0	1	1	1	2	4	1	2	0	2	2	0	0	26	1	2943.4	P52566	P52566	139	164	ARHGDIB	Rho GDP-dissociation inhibitor 2	yes	yes	3	0.017007	57.238
ATFQTPDFIVPLTDLR	GTMPAFEVSLQALQKATFQTPDFIVPLTDL	TFQTPDFIVPLTDLRIPSVQINFKDLKNIK	K	A	T	L	R	I	1	1	0	2	0	1	0	0	0	1	2	0	0	2	2	0	3	0	0	1	0	0	16	0	1832.97	P04114	P04114	2610	2625	APOB	Apolipoprotein B-100;Apolipoprotein B-48	yes	yes	2	0.0025376	103.14
ATGPPVSELITK	KATKKAAGAGAAKRKATGPPVSELITKAVA	KRKATGPPVSELITKAVAASKERNGLSLAA	K	A	T	T	K	A	1	0	0	0	0	0	1	1	0	1	1	1	0	0	2	1	2	0	0	1	0	0	12	0	1211.68	P16401	P16401	38	49	HIST1H1B	Histone H1.5	yes	yes	2	0.0068171	86.344		By MS/MS
ATISNDGATILK	GPRGMDKLIVDGRGKATISNDGATILKLLD	RGKATISNDGATILKLLDVVHPAAKTLVDI	K	A	T	L	K	L	2	0	1	1	0	0	0	1	0	2	1	1	0	0	0	1	2	0	0	0	0	0	12	0	1202.65	Q99832	Q99832	56	67	CCT7	T-complex protein 1 subunit eta	yes	yes	2	8.0103e-17	158.08	By MS/MS	By MS/MS	By MS/MS	By MS/MS	By MS/MS
ATITSLWGK	______________________________	FTEEDKATITSLWGKVNVEDAGGETLGRLL	K	A	T	G	K	V	1	0	0	0	0	0	0	1	0	1	1	1	0	0	0	1	2	1	0	0	0	0	9	0	975.539	P69891;P69892	P69891	10	18	HBG1;HBG2	Hemoglobin subunit gamma-1;Hemoglobin subunit gamma-2	no	no	2	7.2591e-24	183.74	By MS/MS	By MS/MS	By MS/MS	By MS/MS	By MS/MS
ATITSLWGKVNVEDAGGETLGR	______________________________	GKVNVEDAGGETLGRLLVVYPWTQRFFDSF	K	A	T	G	R	L	2	1	1	1	0	0	2	4	0	1	2	1	0	0	0	1	3	1	0	2	0	0	22	1	2273.17	P69891;P69892	P69891	10	31	HBG1;HBG2	Hemoglobin subunit gamma-1;Hemoglobin subunit gamma-2	no	no	3	4.0531e-51	190.79	By MS/MS	By matching			By MS/MS
ATLVCLISDFYPGAVTVAWK	VTLFPPSSEELQANKATLVCLISDFYPGAV	LISDFYPGAVTVAWKADSSPVKAGVETTTP	K	A	T	W	K	A	3	0	0	1	1	0	0	1	0	1	2	1	0	1	1	1	2	1	1	3	0	0	20	0	2210.14	P0DOY3;P0DOY2;P0DOX8;P0CG04;B9A064	P0DOY3	24	43	IGLC1;IGLL5	Ig lambda-1 chain C regions;Immunoglobulin lambda-like polypeptide 5	yes	no	2;3	0	321.67	By MS/MS	By MS/MS	By MS/MS	By MS/MS	By MS/MS
ATQALVLAPTR	TFAISILQQIELDLKATQALVLAPTRELAQ	LDLKATQALVLAPTRELAQQIQKVVMALGD	K	A	T	T	R	E	3	1	0	0	0	1	0	0	0	0	2	0	0	0	1	0	2	0	0	1	0	0	11	0	1139.67	P60842	P60842	100	110	EIF4A1	Eukaryotic initiation factor 4A-I	yes	yes	2	0.015576	95.483	By matching	By matching		By MS/MS	By matching
ATTATMATSGSARK	______________________________	MATTATMATSGSARKRLLKEEDMTKVEFET	M	A	T	R	K	R	4	1	0	0	0	0	0	1	0	0	0	1	1	0	0	2	4	0	0	0	0	0	14	1	1352.67	P38919	P38919	2	15	EIF4A3	Eukaryotic initiation factor 4A-III;Eukaryotic initiation factor 4A-III, N-terminally processed	yes	yes	2	0.054459	58.699	By matching	By matching	By matching	By matching	By matching
ATVLNYLPK	TMPYSVIRGEAFTLKATVLNYLPKCIRVSV	EAFTLKATVLNYLPKCIRVSVQLEASPAFL	K	A	T	P	K	C	1	0	1	0	0	0	0	0	0	0	2	1	0	0	1	0	1	0	1	1	0	0	9	0	1017.59	P01023;CON__ENSEMBL:ENSBTAP00000024146;P20742	P01023	812	820	A2M;PZP	Alpha-2-macroglobulin;Pregnancy zone protein	no	no	2	0.0028759	125.81
ATVVYQGER	AMPSCKASCKVPVKKATVVYQGERVKIQEK	KVPVKKATVVYQGERVKIQEKFKNGMLHGD	K	A	T	E	R	V	1	1	0	0	0	1	1	1	0	0	0	0	0	0	0	0	1	0	1	2	0	0	9	0	1021.52	P02749	P02749	271	279	APOH	Beta-2-glycoprotein 1	yes	yes	2	1.3589e-06	151.04	By matching	By MS/MS		By MS/MS
ATWSGAVLAGR	LELHVDGPPPRPQLRATWSGAVLAGRDAVL	PQLRATWSGAVLAGRDAVLRCEGPIPDVTF	R	A	T	G	R	D	3	1	0	0	0	0	0	2	0	0	1	0	0	0	0	1	1	1	0	1	0	0	11	0	1087.58	P04217	P04217	407	417	A1BG	Alpha-1B-glycoprotein	yes	yes	2	0.032784	85.676		By MS/MS
ATYATSDFTLLELNNAANPAFNLFWAGWDR	GDGSMSQTQSGSTVKATYATSDFTLLELNN	AANPAFNLFWAGWDRRDQNYPGAIAIHHPN	K	A	T	D	R	R	6	1	4	2	0	0	1	1	0	0	4	0	0	3	1	1	3	2	1	0	0	0	30	0	3388.62	CON_P15636;CON__P15636	CON_P15636	312	341			yes	no	3	1.6256e-26	152.12	By matching	By MS/MS	By MS/MS	By MS/MS	By MS/MS
ATYATSDFTLLELNNAANPAFNLFWAGWDRR	GDGSMSQTQSGSTVKATYATSDFTLLELNN	ANPAFNLFWAGWDRRDQNYPGAIAIHHPNV	K	A	T	R	R	D	6	2	4	2	0	0	1	1	0	0	4	0	0	3	1	1	3	2	1	0	0	0	31	1	3544.72	CON_P15636;CON__P15636	CON_P15636	312	342			yes	no	3;4	1.2156e-43	177.03	By MS/MS	By MS/MS	By MS/MS	By MS/MS
AVAIDLPGLGHSK	QNLGTLHRLAQAGYRAVAIDLPGLGHSKEA	YRAVAIDLPGLGHSKEAAAPAPIGELAPGS	R	A	V	S	K	E	2	0	0	1	0	0	0	2	1	1	2	1	0	0	1	1	0	0	0	1	0	0	13	0	1276.71	Q96IU4	Q96IU4	64	76	ABHD14B	Alpha/beta hydrolase domain-containing protein 14B	yes	yes	3	0.00032697	116.24
AVANETGAFFFLINGPEIMSK	LLYGPPGTGKTLIARAVANETGAFFFLING	GAFFFLINGPEIMSKLAGESESNLRKAFEE	R	A	V	S	K	L	3	0	2	0	0	0	2	2	0	2	1	1	1	3	1	1	1	0	0	1	0	0	21	0	2255.13	P55072	P55072	257	277	VCP	Transitional endoplasmic reticulum ATPase	yes	yes	2	0.0023493	136.39
AVANQTSATFLR	ILYGPPGTGKTLLAKAVANQTSATFLRVVG	LAKAVANQTSATFLRVVGSELIQKYLGDGP	K	A	V	L	R	V	3	1	1	0	0	1	0	0	0	0	1	0	0	1	0	1	2	0	0	1	0	0	12	0	1277.67	P62191	P62191	238	249	PSMC1	26S protease regulatory subunit 4	yes	yes	2	0.00085153	114.97
AVAQALEVIPR	EKSKAMTGVEQWPYRAVAQALEVIPRTLIQ	WPYRAVAQALEVIPRTLIQNCGASTIRLLT	R	A	V	P	R	T	3	1	0	0	0	1	1	0	0	1	1	0	0	0	1	0	0	0	0	2	0	0	11	0	1165.68	P49368	P49368	439	449	CCT3	T-complex protein 1 subunit gamma	yes	yes	2	0.0022022	122.33	By MS/MS	By MS/MS		By MS/MS
AVASEDMPESLPEAEQLLQQHAGIKDEIDGHQDSYQR	QDLDDFQAWLSITQKAVASEDMPESLPEAE	GIKDEIDGHQDSYQRVKESGEKVIQGQTDP	K	A	V	Q	R	V	4	1	0	4	0	5	5	2	2	2	3	1	1	0	2	3	0	0	1	1	0	0	37	1	4133.92	P11277	P11277	1083	1119	SPTB	Spectrin beta chain, erythrocytic	yes	yes	5	2.02e-15	86.208
AVDDGVNTFK	VLRGSTDNLMDDIERAVDDGVNTFKVLTRD	DDIERAVDDGVNTFKVLTRDKRLVPGGGAT	R	A	V	F	K	V	1	0	1	2	0	0	0	1	0	0	0	1	0	1	0	0	1	0	0	2	0	0	10	0	1064.51	P50990	P50990	391	400	CCT8	T-complex protein 1 subunit theta	yes	yes	2	0.024839	94.309
AVDQSVLLMKPDAELSASSVYNLLPEK	HLRVTAAPQSVCALRAVDQSVLLMKPDAEL	AELSASSVYNLLPEKDLTGFPGPLNDQDNE	R	A	V	E	K	D	3	0	1	2	0	1	2	0	0	0	5	2	1	0	2	4	0	0	1	3	0	0	27	1	2916.52	P01023	P01023	599	625	A2M	Alpha-2-macroglobulin	yes	yes	3	1.4446e-19	153.48	By MS/MS
AVEAAELCLEQNNK	SHPEDYGGLIFTSPRAVEAAELCLEQNNKT	RAVEAAELCLEQNNKTEVWERSLKEKWNAK	R	A	V	N	K	T	3	0	2	0	1	1	3	0	0	0	2	1	0	0	0	0	0	0	0	1	0	0	14	0	1587.76	P10746	P10746	66	79	UROS	Uroporphyrinogen-III synthase	yes	yes	2	3.6612e-80	252.14
AVEDYGR	EGAIVMLKRHLRQQRAVEDYGRNIKQLASR	KRHLRQQRAVEDYGRNIKQLASRAQGLLSA	R	A	V	G	R	N	1	1	0	1	0	0	1	1	0	0	0	0	0	0	0	0	0	0	1	1	0	0	7	0	808.372	P11277	P11277	1632	1638	SPTB	Spectrin beta chain, erythrocytic	yes	yes	2	0.043824	108.98	By matching	By MS/MS			By matching
AVENSSTAIGIR	FSPDGRVFQVEYAMKAVENSSTAIGIRCKD	AMKAVENSSTAIGIRCKDGVVFGVEKLVLS	K	A	V	I	R	C	2	1	1	0	0	0	1	1	0	2	0	0	0	0	0	2	1	0	0	1	0	0	12	0	1216.64	P25788	P25788	30	41	PSMA3	Proteasome subunit alpha type-3	yes	yes	2	0.00059609	117.71	By matching	By matching			By matching
AVEYLLTGIPGSPEPEHGSVQESQVSEQPATEAAGENPLEFLR	RVVAALRASYNNPHRAVEYLLTGIPGSPEP	PATEAAGENPLEFLRDQPQFQNMRQVIQQN	R	A	V	L	R	D	4	1	1	0	0	3	8	4	1	1	4	0	0	1	5	4	2	0	1	3	0	0	43	0	4562.21	P54725	P54725	194	236	RAD23A	UV excision repair protein RAD23 homolog A	yes	yes	4	7.5042e-27	96.597
AVFPSIVGR	SGMCKAGFAGDDAPRAVFPSIVGRPRHQGV	GDDAPRAVFPSIVGRPRHQGVMVGMGQKDS	R	A	V	G	R	P	1	1	0	0	0	0	0	1	0	1	0	0	0	1	1	1	0	0	0	2	0	0	9	0	944.544	P60709;Q6S8J3;A5A3E0;P0CG38;P63261;P68133;P68032;P63267;P62736	P63261	29	37	ACTB;POTEE;POTEF;POTEI;ACTG1;ACTA1;ACTC1;ACTG2;ACTA2	Actin, cytoplasmic 1;Actin, cytoplasmic 1, N-terminally processed;POTE ankyrin domain family member E;POTE ankyrin domain family member F;POTE ankyrin domain family member I;Actin, cytoplasmic 2;Actin, cytoplasmic 2, N-terminally processed;Actin, alpha skeletal muscle;Actin, alpha cardiac muscle 1;Actin, gamma-enteric smooth muscle;Actin, aortic smooth muscle	no	no	2	0.00037992	139.68	By MS/MS	By MS/MS	By MS/MS	By MS/MS	By matching
AVFPSIVGRPR	SGMCKAGFAGDDAPRAVFPSIVGRPRHQGV	DAPRAVFPSIVGRPRHQGVMVGMGQKDSYV	R	A	V	P	R	H	1	2	0	0	0	0	0	1	0	1	0	0	0	1	2	1	0	0	0	2	0	0	11	1	1197.7	P60709;Q6S8J3;A5A3E0;P0CG38;P63261;P68133;P68032;P63267;P62736	P63261	29	39	ACTB;POTEE;POTEF;POTEI;ACTG1;ACTA1;ACTC1;ACTG2;ACTA2	Actin, cytoplasmic 1;Actin, cytoplasmic 1, N-terminally processed;POTE ankyrin domain family member E;POTE ankyrin domain family member F;POTE ankyrin domain family member I;Actin, cytoplasmic 2;Actin, cytoplasmic 2, N-terminally processed;Actin, alpha skeletal muscle;Actin, alpha cardiac muscle 1;Actin, gamma-enteric smooth muscle;Actin, aortic smooth muscle	no	no	3	0.012106	112.3	By MS/MS	By MS/MS	By MS/MS	By MS/MS	By matching
AVFVDLEPTVIDEVR	NTFFSETGAGKHVPRAVFVDLEPTVIDEVR	AVFVDLEPTVIDEVRTGTYRQLFHPEQLIT	R	A	V	V	R	T	1	1	0	2	0	0	2	0	0	1	1	0	0	1	1	0	1	0	0	4	0	0	15	0	1700.9	P68363;Q9BQE3;Q71U36	P68363	65	79	TUBA1B;TUBA1C;TUBA1A	Tubulin alpha-1B chain;Tubulin alpha-1C chain;Tubulin alpha-1A chain	yes	no	2	1.1915e-84	227.36					By MS/MS
AVGPHQFLGDQEAIQAAIK	PTGVPILLELDENLRAVGPHQFLGDQEAIQ	HQFLGDQEAIQAAIKKVEDQGKVKQAKK__	R	A	V	I	K	K	4	0	0	1	0	3	1	2	1	2	1	1	0	1	1	0	0	0	0	1	0	0	19	0	1992.04	P07738	P07738	228	246	BPGM	Bisphosphoglycerate mutase	yes	yes	2;3	2.902e-72	204.67	By MS/MS	By MS/MS		By MS/MS	By MS/MS
AVISLMEMGFDEK	FKKIRRKREFRADARAVISLMEMGFDEKEV	ARAVISLMEMGFDEKEVIDALRVNNNQQNA	R	A	V	E	K	E	1	0	0	1	0	0	2	1	0	1	1	1	2	1	0	1	0	0	0	1	0	0	13	0	1468.69	Q9BSL1	Q9BSL1	293	305	UBAC1	Ubiquitin-associated domain-containing protein 1	yes	yes	2	8.3792e-07	136.5
AVLDVFEEGTEASAATAVK	ITGARNLAVSQVVHKAVLDVFEEGTEASAA	VFEEGTEASAATAVKITLLSALVETRTIVR	K	A	V	V	K	I	5	0	0	1	0	0	3	1	0	0	1	1	0	1	0	1	2	0	0	3	0	0	19	0	1906.95	P01011	P01011	361	379	SERPINA3	Alpha-1-antichymotrypsin;Alpha-1-antichymotrypsin His-Pro-less	yes	yes	2	1.179e-163	266.97	By MS/MS				By MS/MS
AVLFCLSEDKK	VRKSSTPEEVKKRKKAVLFCLSEDKKNIIL	KRKKAVLFCLSEDKKNIILEEGKEILVGDV	K	A	V	K	K	N	1	0	0	1	1	0	1	0	0	0	2	2	0	1	0	1	0	0	0	1	0	0	11	1	1308.67	P23528	P23528	35	45	CFL1	Cofilin-1	yes	yes	3	0.0060239	100.82				By matching	By matching
AVLTIDEK	VTEEAPLKLSKAVHKAVLTIDEKGTEAAGA	LSKAVHKAVLTIDEKGTEAAGAMFLEAIPM	K	A	V	E	K	G	1	0	0	1	0	0	1	0	0	1	1	1	0	0	0	0	1	0	0	1	0	0	8	0	887.496	P01009	P01009	360	367	SERPINA1	Alpha-1-antitrypsin;Short peptide from AAT	yes	yes	1	0.031554	133.6		By MS/MS
AVLVDLEPGTMDSVR	NVYYNEATGGKYVPRAVLVDLEPGTMDSVR	AVLVDLEPGTMDSVRSGPFGQIFRPDNFVF	R	A	V	V	R	S	1	1	0	2	0	0	1	1	0	0	2	0	1	0	1	1	1	0	0	3	0	0	15	0	1600.81	P68371;P04350;Q3ZCM7	P68371	63	77	TUBB4B;TUBB4A;TUBB8	Tubulin beta-4B chain;Tubulin beta-4A chain;Tubulin beta-8 chain	yes	no	2	0.0040153	103.35					By matching
AVMDDFAAFVEK	ELVKHKPKATKEQLKAVMDDFAAFVEKCCK	QLKAVMDDFAAFVEKCCKADDKETCFAEEG	K	A	V	E	K	C	3	0	0	2	0	0	1	0	0	0	0	1	1	2	0	0	0	0	0	2	0	0	12	0	1341.63	CON_P02768;CON__P02768-1;P02768	CON_P02768	570	581	ALB	Serum albumin	yes	no	2;3	1.7914e-07	140.78	By MS/MS	By MS/MS	By MS/MS	By MS/MS	By MS/MS
AVQQPDGLAVLGIFLK	LHLVHWNTKYGDFGKAVQQPDGLAVLGIFL	VQQPDGLAVLGIFLKVGSAKPGLQKVVDVL	K	A	V	L	K	V	2	0	0	1	0	2	0	2	0	1	3	1	0	1	1	0	0	0	0	2	0	0	16	0	1667.96	P00918	P00918	133	148	CA2	Carbonic anhydrase 2	yes	yes	2;3	0.001566	138.63
AVQSSTSIR	NYTQDTWRKLHEAVRAVQSSTSIRYNLEEL	LHEAVRAVQSSTSIRYNLEELYQAVENLCS	R	A	V	I	R	Y	1	1	0	0	0	1	0	0	0	1	0	0	0	0	0	3	1	0	0	1	0	0	9	0	947.504	Q13619	Q13619	72	80	CUL4A	Cullin-4A	yes	yes	2	0.027335	98.458
AVSVTPIRDTK	______________________________	______________________________	M	A	V	T	K	W	1	1	0	1	0	0	0	0	0	1	0	1	0	0	1	1	2	0	0	2	0	0	11	1	1185.67	Q9NR56	Q9NR56	2	12	MBNL1	Muscleblind-like protein 1	yes	yes	2	0.00041146	126.24	By MS/MS	By MS/MS	By matching	By MS/MS	By MS/MS
AVTELNEPLSNEDR	AEQAERYDDMASAMKAVTELNEPLSNEDRN	KAVTELNEPLSNEDRNLLSVAYKNVVGARR	K	A	V	D	R	N	1	1	2	1	0	0	3	0	0	0	2	0	0	0	1	1	1	0	0	1	0	0	14	0	1585.76	Q04917	Q04917	29	42	YWHAH	14-3-3 protein eta	yes	yes	2	1.3811e-33	197.3
AVTEQGAELSNEER	AEQAERYDDMATCMKAVTEQGAELSNEERN	KAVTEQGAELSNEERNLLSVAYKNVVGGRR	K	A	V	E	R	N	2	1	1	0	0	1	4	1	0	0	1	0	0	0	0	1	1	0	0	1	0	0	14	0	1531.71	P27348	P27348	28	41	YWHAQ	14-3-3 protein theta	yes	yes	2	2.649e-100	236.22	By MS/MS				By MS/MS
AVTEQGHELSNEER	AEQAERYDDMAAAMKAVTEQGHELSNEERN	KAVTEQGHELSNEERNLLSVAYKNVVGARR	K	A	V	E	R	N	1	1	1	0	0	1	4	1	1	0	1	0	0	0	0	1	1	0	0	1	0	0	14	0	1597.73	P31946	P31946	30	43	YWHAB	14-3-3 protein beta/alpha;14-3-3 protein beta/alpha, N-terminally processed	yes	yes	2;3	2.6165e-84	225.72	By MS/MS	By MS/MS	By matching	By MS/MS	By MS/MS
AVTLHDQGTAQWADLSSQFYLR	LGVEIAKNIILGGVKAVTLHDQGTAQWADL	GTAQWADLSSQFYLREEDIGKNRAEVSQPR	K	A	V	L	R	E	3	1	0	2	0	3	0	1	1	0	3	0	0	1	0	2	2	1	1	1	0	0	22	0	2506.22	P22314	P22314	98	119	UBA1	Ubiquitin-like modifier-activating enzyme 1	yes	yes	3	1.8598e-22	166.38
AWESLEEAEYR	VYTPHDGKLVSDINRAWESLEEAEYRRELA	DINRAWESLEEAEYRRELALRNELIRQEKL	R	A	W	Y	R	R	2	1	0	0	0	0	4	0	0	0	1	0	0	0	0	1	0	1	1	0	0	0	11	0	1381.62	P11277	P11277	395	405	SPTB	Spectrin beta chain, erythrocytic	yes	yes	2	0.0035291	126.07		By MS/MS
AWQTATTTLNASNLIYPIFVTDVPDDIQPITSLPGVAR	PQSVLHSGYFHPLLRAWQTATTTLNASNLI	PDDIQPITSLPGVARYGVKRLEEMLRPLVE	R	A	W	A	R	Y	4	1	2	3	0	2	0	1	0	4	3	0	0	1	4	2	6	1	1	3	0	0	38	0	4098.13	P13716	P13716	18	55	ALAD	Delta-aminolevulinic acid dehydratase	yes	yes	3	1.4784e-37	141.23
AYIFIDEAHITQALIWLSQR	TWLTAFVLKTFAQARAYIFIDEAHITQALI	DEAHITQALIWLSQRQKDNGCFRSSGSLLN	R	A	Y	Q	R	Q	3	1	0	1	0	2	1	0	1	4	2	0	0	1	0	1	1	1	1	0	0	0	20	0	2387.26	P01023	P01023	1054	1073	A2M	Alpha-2-macroglobulin	yes	yes	3	1.2739e-18	159.4		By MS/MS	By MS/MS	By MS/MS	By MS/MS
AYLEEECPATLR	KQKWEAEPVYVQRAKAYLEEECPATLRKYL	RAKAYLEEECPATLRKYLKYSKNILDRQDP	K	A	Y	L	R	K	2	1	0	0	1	0	3	0	0	0	2	0	0	0	1	0	1	0	1	0	0	0	12	0	1450.68	P25311	P25311	180	191	AZGP1	Zinc-alpha-2-glycoprotein	yes	yes	2	2.4309e-05	163.88	By MS/MS	By MS/MS
AYSDLSR	TPLEKPLQNFTLCFRAYSDLSRAYSLFSYN	QNFTLCFRAYSDLSRAYSLFSYNTQGRDNE	R	A	Y	S	R	A	1	1	0	1	0	0	0	0	0	0	1	0	0	0	0	2	0	0	1	0	0	0	7	0	810.387	P02743	P02743	58	64	APCS	Serum amyloid P-component;Serum amyloid P-component(1-203)	yes	yes	2	0.037624	114.19		By MS/MS
AYSEAHEISK	ATGEKRATVVESSEKAYSEAHEISKEHMQP	ESSEKAYSEAHEISKEHMQPTHPIRLGLAL	K	A	Y	S	K	E	2	0	0	0	0	0	2	0	1	1	0	1	0	0	0	2	0	0	1	0	0	0	10	0	1133.54	P61981	P61981	153	162	YWHAG	14-3-3 protein gamma;14-3-3 protein gamma, N-terminally processed	yes	yes	3	0.0091004	94.692		By matching
AYSLFSYNTQGR	QNFTLCFRAYSDLSRAYSLFSYNTQGRDNE	LSRAYSLFSYNTQGRDNELLVYKERVGEYS	R	A	Y	G	R	D	1	1	1	0	0	1	0	1	0	0	1	0	0	1	0	2	1	0	2	0	0	0	12	0	1405.66	P02743	P02743	65	76	APCS	Serum amyloid P-component;Serum amyloid P-component(1-203)	yes	yes	2	0.00046563	140.45
AYWDIMISNHQNSNR	SFFKEALQGVGDMGRAYWDIMISNHQNSNR	AYWDIMISNHQNSNRYLYARGNYDAAQRGP	R	A	Y	N	R	Y	1	1	3	1	0	1	0	0	1	2	0	0	1	0	0	2	0	1	1	0	0	0	15	0	1847.84	P35542	P35542	38	52	SAA4	Serum amyloid A-4 protein	yes	yes	3	0.029512	69.878
AYYENSPQQVFSTEFEVK	WDIPELVNMGQWKIRAYYENSPQQVFSTEF	ENSPQQVFSTEFEVKEYVLPSFEVIVEPTE	R	A	Y	V	K	E	1	0	1	0	0	2	3	0	0	0	0	1	0	2	1	2	1	0	2	2	0	0	18	0	2165	P01024	P01024	208	225	C3	Complement C3;Complement C3 beta chain;C3-beta-c;Complement C3 alpha chain;C3a anaphylatoxin;Acylation stimulating protein;Complement C3b alpha chain;Complement C3c alpha chain fragment 1;Complement C3dg fragment;Complement C3g fragment;Complement C3d fragment;Complement C3f fragment;Complement C3c alpha chain fragment 2	yes	yes	2	1.711e-10	220.53
AYYHLLEQVAPK	CNKIGNFSTDIKDSKAYYHLLEQVAPKGDE	DSKAYYHLLEQVAPKGDEEGVPAVVIDMSG	K	A	Y	P	K	G	2	0	0	0	0	1	1	0	1	0	2	1	0	0	1	0	0	0	2	1	0	0	12	0	1430.76	P13796	P13796	298	309	LCP1	Plastin-2	yes	yes	3	0.0046785	93.623
CAADLGLNK	DDESLLGHLMIVGKKCAADLGLNKGYRMVV	MIVGKKCAADLGLNKGYRMVVNEGSDGGQS	K	C	A	N	K	G	2	0	1	1	1	0	0	1	0	0	2	1	0	0	0	0	0	0	0	0	0	0	9	0	960.47	P49773	P49773	84	92	HINT1	Histidine triad nucleotide-binding protein 1	yes	yes	2	0.00016816	143.89
CAEENCFIQK	EDGKLNKLCRDELCRCAEENCFIQKSDDKV	DELCRCAEENCFIQKSDDKVTLEERLDKAC	R	C	A	Q	K	S	1	0	1	0	2	1	2	0	0	1	0	1	0	1	0	0	0	0	0	0	0	0	10	0	1297.54	P01024	P01024	1513	1522	C3	Complement C3;Complement C3 beta chain;C3-beta-c;Complement C3 alpha chain;C3a anaphylatoxin;Acylation stimulating protein;Complement C3b alpha chain;Complement C3c alpha chain fragment 1;Complement C3dg fragment;Complement C3g fragment;Complement C3d fragment;Complement C3f fragment;Complement C3c alpha chain fragment 2	yes	yes	2	6.9669e-166	276.39
CCAAADPHECYAK	LLLRLAKTYETTLEKCCAAADPHECYAKVF	EKCCAAADPHECYAKVFDEFKPLVEEPQNL	K	C	C	A	K	V	4	0	0	1	3	0	1	0	1	0	0	1	0	0	1	0	0	0	1	0	0	0	13	0	1551.59	CON_P02768;CON__P02768-1;P02768	CON_P02768	384	396	ALB	Serum albumin	yes	no	2;3	1.365e-69	238.01	By matching	By MS/MS	By MS/MS	By matching	By MS/MS
CCESASEDCMAK	DVLPLAEDITNILSKCCESASEDCMAKELP	LSKCCESASEDCMAKELPEHTVKLCDNLST	K	C	C	A	K	E	2	0	0	1	3	0	2	0	0	0	0	1	1	0	0	2	0	0	0	0	0	0	12	0	1446.49	P02774	P02774	265	276	GC	Vitamin D-binding protein	yes	yes	2	1.0334e-17	166.34		By MS/MS
CCTESLVNR	CVLHEKTPVSDRVTKCCTESLVNRRPCFSA	SDRVTKCCTESLVNRRPCFSALEVDETYVP	K	C	C	N	R	R	0	1	1	0	2	0	1	0	0	0	1	0	0	0	0	1	1	0	0	1	0	0	9	0	1137.49	CON_P02768;CON__P02768-1;P02768;CON_P02769;CON__P02769	CON_P02768	500	508	ALB	Serum albumin	no	no	2	3.9486e-44	201.49	By MS/MS	By MS/MS	By MS/MS	By MS/MS	By MS/MS
CDEPILSNR	HRYVWLVYEQDRPLKCDEPILSNRSGDHRG	QDRPLKCDEPILSNRSGDHRGKFKVASFRK	K	C	D	N	R	S	0	1	1	1	1	0	1	0	0	1	1	0	0	0	1	1	0	0	0	0	0	0	9	0	1102.51	P30086	P30086	133	141	PEBP1	Phosphatidylethanolamine-binding protein 1;Hippocampal cholinergic neurostimulating peptide	yes	yes	2	0.014412	133.58
CDEWSVNSVGK	KPVKWCALSHHERLKCDEWSVNSVGKIECV	ERLKCDEWSVNSVGKIECVSAETTEDCIAK	K	C	D	G	K	I	0	0	1	1	1	0	1	1	0	0	0	1	0	0	0	2	0	1	0	2	0	0	11	0	1279.55	P02787	P02787	374	384	TF	Serotransferrin	yes	yes	2	0.00044096	133.23		By MS/MS			By matching
CDSSPDSAEDVR	QLLKLDGKFSVVYAKCDSSPDSAEDVRKVC	YAKCDSSPDSAEDVRKVCQDCPLLAPLNDT	K	C	D	V	R	K	1	1	0	3	1	0	1	0	0	0	0	0	0	0	1	3	0	0	0	1	0	0	12	0	1336.52	P02765;CON_P12763;CON__P12763	P02765	132	143	AHSG	Alpha-2-HS-glycoprotein;Alpha-2-HS-glycoprotein chain A;Alpha-2-HS-glycoprotein chain B	no	no	2	4.4377e-33	180.09		By MS/MS		By matching
CDSSPDSAEDVRK	QLLKLDGKFSVVYAKCDSSPDSAEDVRKVC	AKCDSSPDSAEDVRKVCQDCPLLAPLNDTR	K	C	D	R	K	V	1	1	0	3	1	0	1	0	0	0	0	1	0	0	1	3	0	0	0	1	0	0	13	1	1464.62	P02765;CON_P12763;CON__P12763	P02765	132	144	AHSG	Alpha-2-HS-glycoprotein;Alpha-2-HS-glycoprotein chain A;Alpha-2-HS-glycoprotein chain B	no	no	2;3	3.1665e-33	185.99	By matching	By MS/MS	By matching	By MS/MS	By matching
CEDITQNYK	YVGNNISTKGVGSDRCEDITQNYKYPEGSL	GVGSDRCEDITQNYKYPEGSLQEKEVLERV	R	C	E	Y	K	Y	0	0	1	1	1	1	1	0	0	1	0	1	0	0	0	0	1	0	1	0	0	0	9	0	1169.5	P16452	P16452	428	436	EPB42	Erythrocyte membrane protein band 4.2	yes	yes	2	0.032964	110.41
CEGPIPDVTFELLR	TWSGAVLAGRDAVLRCEGPIPDVTFELLRE	RCEGPIPDVTFELLREGETKAVKTVRTPGA	R	C	E	L	R	E	0	1	0	1	1	0	2	1	0	1	2	0	0	1	2	0	1	0	0	1	0	0	14	0	1644.82	P04217	P04217	423	436	A1BG	Alpha-1B-glycoprotein	yes	yes	2	0.032201	87.001
CFPKVLSDDMKK	______________________________	______________________________	M	C	F	K	K	L	0	0	0	2	1	0	0	0	0	0	1	3	1	1	1	1	0	0	0	1	0	0	12	2	1466.73	P24001	P24001	2	13	IL32	Interleukin-32	yes	yes	2	0.056953	55.064
CFQTENPLECQDKGEEELQK	VILRVAKGYQELLEKCFQTENPLECQDKGE	NPLECQDKGEEELQKYIQESQALAKRSCGL	K	C	F	Q	K	Y	0	0	1	1	2	3	5	1	0	0	2	2	0	1	1	0	1	0	0	0	0	0	20	1	2481.08	P02771	P02771	384	403	AFP	Alpha-fetoprotein	yes	yes	3	0.00063986	139.88
CLAENAGDVAFVK	PNSNERYYGYTGAFRCLAENAGDVAFVKDV	FRCLAENAGDVAFVKDVTVLQNTDGNNNEA	R	C	L	V	K	D	3	0	1	1	1	0	1	1	0	0	1	1	0	1	0	0	0	0	0	2	0	0	13	0	1392.67	P02788	P02788	553	565	LTF	Lactotransferrin;Lactoferricin-H;Kaliocin-1;Lactoferroxin-A;Lactoferroxin-B;Lactoferroxin-C	yes	yes	2	0.00064302	118.4		By MS/MS
CLTTDEYDGHSTYPSHQYQ	SRVISKHDLGHFMLRCLTTDEYDGHSTYPS	DEYDGHSTYPSHQYQ_______________	R	C	L	Y	Q	-	0	0	0	2	1	2	1	1	2	0	1	0	0	0	1	2	3	0	3	0	0	0	19	0	2300.93	P30043	P30043	188	206	BLVRB	Flavin reductase (NADPH)	yes	yes	3	4.4955e-25	168.42	By MS/MS	By MS/MS	By MS/MS	By MS/MS	By MS/MS
CLTYMCRAGAIR	LQRDKPIEMQLTSAKCLTYMCRAGAIRTDD	SAKCLTYMCRAGAIRTDDNCIVLKTLPCLV	K	C	L	I	R	T	2	2	0	0	2	0	0	1	0	1	1	0	1	0	0	0	1	0	1	0	0	0	12	1	1470.69	Q8IUR7	Q8IUR7	259	270	ARMC8	Armadillo repeat-containing protein 8	yes	yes	3	0.0034573	96.756					By MS/MS
CNLLAEK	SGTDCVAKEATEAAKCNLLAEKQYGFCKAT	KEATEAAKCNLLAEKQYGFCKATLSEKLGG	K	C	N	E	K	Q	1	0	1	0	1	0	1	0	0	0	2	1	0	0	0	0	0	0	0	0	0	0	7	0	846.427	P02765;CON_P12763;CON__P12763	P02765	219	225	AHSG	Alpha-2-HS-glycoprotein;Alpha-2-HS-glycoprotein chain A;Alpha-2-HS-glycoprotein chain B	no	no	2	0.00019019	140.98	By matching	By MS/MS	By MS/MS	By matching	By MS/MS
CPEALFQPSFLGMESCGIHETTFNSIMK	LPDGQVITIGNERFRCPEALFQPSFLGMES	ESCGIHETTFNSIMKCDVDIRKDLYANTVL	R	C	P	M	K	C	1	0	1	0	2	1	3	2	1	2	2	1	2	3	2	3	2	0	0	0	0	0	28	0	3230.45	P60709;P63261	P63261	257	284	ACTB;ACTG1	Actin, cytoplasmic 1;Actin, cytoplasmic 1, N-terminally processed;Actin, cytoplasmic 2;Actin, cytoplasmic 2, N-terminally processed	no	no	3	3.4991e-48	186.65				By MS/MS
CSTSSLLEACTFR	YLGEEYVKAVGNLRKCSTSSLLEACTFRRP	RKCSTSSLLEACTFRRP_____________	K	C	S	F	R	R	1	1	0	0	2	0	1	0	0	0	2	0	0	1	0	3	2	0	0	0	0	0	13	0	1530.68	P02787	P02787	684	696	TF	Serotransferrin	yes	yes	2	1.8057e-99	232.88	By MS/MS	By MS/MS	By MS/MS	By MS/MS	By MS/MS
CTEGFNVDKK	LAWVALADQESCKGRCTEGFNVDKKCQCDE	SCKGRCTEGFNVDKKCQCDELCSYYQSCCT	R	C	T	K	K	C	0	0	1	1	1	0	1	1	0	0	0	2	0	1	0	0	1	0	0	1	0	0	10	1	1196.55	P04004	P04004	28	37	VTN	Vitronectin;Vitronectin V65 subunit;Vitronectin V10 subunit;Somatomedin-B	yes	yes	3	0.00086671	126.03		By MS/MS
CTESEEEEVTK	LIDQFFGVEFETTMKCTESEEEEVTKGKEN	TTMKCTESEEEEVTKGKENQLQLSCFINQE	K	C	T	T	K	G	0	0	0	0	1	0	5	0	0	0	0	1	0	0	0	1	2	0	0	1	0	0	11	0	1339.54	P54578	P54578	257	267	USP14	Ubiquitin carboxyl-terminal hydrolase 14	yes	yes	2	6.1901e-52	208.11
DAAAVGNHVAK	KYIKLQNVYREKAKKDAAAVGNHVAKLLQS	KAKKDAAAVGNHVAKLLQSIGQAPESISEK	K	D	A	A	K	L	4	0	1	1	0	0	0	1	1	0	0	1	0	0	0	0	0	0	0	2	0	0	11	0	1051.54	Q13564	Q13564	353	363	NAE1	NEDD8-activating enzyme E1 regulatory subunit	yes	yes	2	0.0065777	99.013
DAAEFELFFR	QATMALGYWRAGRARDAAEFELFFRRCPFG	AGRARDAAEFELFFRRCPFGGAFALAAGLR	R	D	A	F	R	R	2	1	0	1	0	0	2	0	0	0	1	0	0	3	0	0	0	0	0	0	0	0	10	0	1243.59	Q6XQN6	Q6XQN6	37	46	NAPRT	Nicotinate phosphoribosyltransferase	yes	yes	2	0.041723	90.629
DADLTDTAQTR	GAGLPGEDWVFVSSKDADLTDTAQTRALFE	VSSKDADLTDTAQTRALFEKVQPTHVIHLA	K	D	A	T	R	A	2	1	0	3	0	1	0	0	0	0	1	0	0	0	0	0	3	0	0	0	0	0	11	0	1205.55	Q13630	Q13630	45	55	TSTA3	GDP-L-fucose synthase	yes	yes	2	1.7235e-13	157.99	By MS/MS	By MS/MS			By MS/MS
DADVQFLASVLPPDTDPAFFEHLR	GLRDCVRFLRAFRLRDADVQFLASVLPPDT	VLPPDTDPAFFEHLRALDCSEVTVRALPEG	R	D	A	L	R	A	3	1	0	4	0	1	1	0	1	0	3	0	0	3	3	1	1	0	0	2	0	0	24	0	2699.32	Q6XQN6	Q6XQN6	74	97	NAPRT	Nicotinate phosphoribosyltransferase	yes	yes	3	0.0044063	48.984
DAEAWFNEK	NMRSQYEQLAEQNRKDAEAWFNEKSKELTT	AEQNRKDAEAWFNEKSKELTTEIDNNIEQI	K	D	A	E	K	S	2	0	1	1	0	0	2	0	0	0	0	1	0	1	0	0	0	1	0	0	0	0	9	0	1108.48	CON_P13645;CON__P13645;P13645;CON_Q7Z3Z0;CON__Q7Z3Z0;CON_Q7Z3Y8;CON__Q7Z3Y8;CON_Q7Z3Y7;CON__Q148H6;CON__Q7Z3Y7;Q7Z3Z0;Q7Z3Y8;Q7Z3Y7	CON_P13645	335	343	KRT10;KRT25;KRT27;KRT28	Keratin, type I cytoskeletal 10;Keratin, type I cytoskeletal 25;Keratin, type I cytoskeletal 27;Keratin, type I cytoskeletal 28	yes	no	2	0.00271	137.9
DAGTIAGLNVLR	TVPAYFNDSQRQATKDAGTIAGLNVLRIIN	ATKDAGTIAGLNVLRIINEPTAAAIAYGLD	K	D	A	L	R	I	2	1	1	1	0	0	0	2	0	1	2	0	0	0	0	0	1	0	0	1	0	0	12	0	1198.67	P11142	P11142	160	171	HSPA8	Heat shock cognate 71 kDa protein	yes	yes	2	2.0712e-06	136.57	By matching	By MS/MS	By MS/MS
DALSDLALHFLNK	KTGCNVLLIQKSILRDALSDLALHFLNKMK	LRDALSDLALHFLNKMKIMVIKDIEREDIE	R	D	A	N	K	M	2	0	1	2	0	0	0	0	1	0	4	1	0	1	0	1	0	0	0	0	0	0	13	0	1455.77	P50991	P50991	307	319	CCT4	T-complex protein 1 subunit delta	yes	yes	2;3	3.0701e-09	144.7	By MS/MS
DALSSVQESQVAQQAR	SFMQGYMKHATKTAKDALSSVQESQVAQQA	ALSSVQESQVAQQARGWVTDGFSSLKDYWS	K	D	A	A	R	G	3	1	0	1	0	4	1	0	0	0	1	0	0	0	0	3	0	0	0	2	0	0	16	0	1715.84	P02656	P02656	45	60	APOC3	Apolipoprotein C-III	yes	yes	2;3	2.0901e-210	289.75	By MS/MS	By MS/MS	By MS/MS	By MS/MS	By MS/MS
DALTAIEKPTGDEQSSGCLENQLPAFLEELCHEK	FVQEATYKEVSKMVKDALTAIEKPTGDEQS	ENQLPAFLEELCHEKEILEKYGHSDCCSQS	K	D	A	E	K	E	3	0	1	2	2	2	6	2	1	1	5	2	0	1	2	2	2	0	0	0	0	0	34	1	3828.78	P02771	P02771	69	102	AFP	Alpha-fetoprotein	yes	yes	4	1.1447e-17	112.57
DAPDHQELNLDVSLQLPSR	QATFMVFQALAQYQKDAPDHQELNLDVSLQ	HQELNLDVSLQLPSRSSKITHRIHWESASL	K	D	A	S	R	S	1	1	1	3	0	2	1	0	1	0	4	0	0	0	2	2	0	0	0	1	0	0	19	0	2146.07	P01024	P01024	1285	1303	C3	Complement C3;Complement C3 beta chain;C3-beta-c;Complement C3 alpha chain;C3a anaphylatoxin;Acylation stimulating protein;Complement C3b alpha chain;Complement C3c alpha chain fragment 1;Complement C3dg fragment;Complement C3g fragment;Complement C3d fragment;Complement C3f fragment;Complement C3c alpha chain fragment 2	yes	yes	3	1.1698e-11	140.97				By MS/MS
DAQIFIQK	EQRKRLCENIAGHLKDAQIFIQKKAVKNFT	NIAGHLKDAQIFIQKKAVKNFTEVHPDYGS	K	D	A	Q	K	K	1	0	0	1	0	2	0	0	0	2	0	1	0	1	0	0	0	0	0	0	0	0	8	0	961.523	P04040	P04040	469	476	CAT	Catalase	yes	yes	2	0.0009986	134.81	By matching	By MS/MS	By matching	By MS/MS	By MS/MS
DASGVTFTWTPSSGK	LGSEANLTCTLTGLRDASGVTFTWTPSSGK	DASGVTFTWTPSSGKSAVQGPPERDLCGCY	R	D	A	G	K	S	1	0	0	1	0	0	0	2	0	0	0	1	0	1	1	3	3	1	0	1	0	0	15	0	1539.72	P01876	P01876	154	168	IGHA1	Ig alpha-1 chain C region	yes	yes	2	1.0767e-32	178.71
DASVAEAWLIAQEPYLASGDFGHTVDSVEK	WERLRMLLEVCQFSRDASVAEAWLIAQEPY	LASGDFGHTVDSVEKLIKRHEAFEKSTASW	R	D	A	E	K	L	5	0	0	3	0	1	3	2	1	1	2	1	0	1	1	3	1	1	1	3	0	0	30	0	3204.53	P11277	P11277	2017	2046	SPTB	Spectrin beta chain, erythrocytic	yes	yes	3	3.5273e-21	141
DATNVGDEGGFAPNILENK	VYHNLKNVIKEKYGKDATNVGDEGGFAPNI	VGDEGGFAPNILENKEGLELLKTAIGKAGY	K	D	A	N	K	E	2	0	3	2	0	0	2	3	0	1	1	1	0	1	1	0	1	0	0	1	0	0	19	0	1959.92	P06733	P06733	203	221	ENO1	Alpha-enolase	yes	yes	2	8.4789e-58	250.81	By MS/MS	By MS/MS		By MS/MS	By MS/MS
DAVLLVFANK	AREELMRMLAEDELRDAVLLVFANKQDLPN	EDELRDAVLLVFANKQDLPNAMNAAEITDK	R	D	A	N	K	Q	2	0	1	1	0	0	0	0	0	0	2	1	0	1	0	0	0	0	0	2	0	0	10	0	1088.62	P61204;P84077;P84085	P61204	118	127	ARF3;ARF1;ARF5	ADP-ribosylation factor 3;ADP-ribosylation factor 1;ADP-ribosylation factor 5	yes	no	2	0.0061216	113.71	By matching	By MS/MS		By MS/MS	By matching
DAVSGMGVIVHIIEK	LFETISQAMLNAVDRDAVSGMGVIVHIIEK	DAVSGMGVIVHIIEKDKITTRTLKARMD__	R	D	A	E	K	D	1	0	0	1	0	0	1	2	1	3	0	1	1	0	0	1	0	0	0	3	0	0	15	0	1566.84	P49720	P49720	178	192	PSMB3	Proteasome subunit beta type-3	yes	yes	3	0.0020942	97.767
DAVTYTEHAK	ETRGVLKVFLENVIRDAVTYTEHAKRKTVT	ENVIRDAVTYTEHAKRKTVTAMDVVYALKR	R	D	A	A	K	R	2	0	0	1	0	0	1	0	1	0	0	1	0	0	0	0	2	0	1	1	0	0	10	0	1133.54	P62805	P62805	69	78	HIST1H4A	Histone H4	yes	yes	2;3	1.143e-17	172.25	By MS/MS	By MS/MS	By MS/MS	By MS/MS	By MS/MS
DAYSGGAVNLYHVR	AYDLARRAIYQATYRDAYSGGAVNLYHVRE	RDAYSGGAVNLYHVREDGWIRVSSDNVADL	R	D	A	V	R	E	2	1	1	1	0	0	0	2	1	0	1	0	0	0	0	1	0	0	2	2	0	0	14	0	1520.74	P28074	P28074	226	239	PSMB5	Proteasome subunit beta type-5	yes	yes	3	0.0067128	101.39	By matching
DCGATWVVLGHSER	TNGAFTGEISPGMIKDCGATWVVLGHSERR	KDCGATWVVLGHSERRHVFGESDELIGQKV	K	D	C	E	R	R	1	1	0	1	1	0	1	2	1	0	1	0	0	0	0	1	1	1	0	2	0	0	14	0	1585.73	P60174	P60174	123	136	TPI1	Triosephosphate isomerase	yes	yes	2;3	6.7287e-07	138.42	By MS/MS	By MS/MS	By MS/MS	By MS/MS
DCHLAQVPSHTVVAR	LLCLDNTRKPVDEYKDCHLAQVPSHTVVAR	DCHLAQVPSHTVVARSMGGKEDLIWELLNQ	K	D	C	A	R	S	2	1	0	1	1	1	0	0	2	0	1	0	0	0	1	1	1	0	0	3	0	0	15	0	1688.84	P02787	P02787	259	273	TF	Serotransferrin	yes	yes	4	0.018555	71.031			By MS/MS
DCNSLEEASLIITGK				D	C	G	K		1	0	1	1	1	0	2	1	0	2	2	1	0	0	0	2	1	0	0	0	0	0	15	0	1648.8		REV__Q9HCH3					yes	yes	2	0.011063	94.616	By matching	By matching		By matching	By MS/MS
DDDIAALVVDNGSGMCK	______________________________	DIAALVVDNGSGMCKAGFAGDDAPRAVFPS	M	D	D	C	K	A	2	0	1	4	1	0	0	2	0	1	1	1	1	0	0	1	0	0	0	2	0	0	17	0	1778.78	P60709	P60709	2	18	ACTB	Actin, cytoplasmic 1;Actin, cytoplasmic 1, N-terminally processed	yes	yes	2	1.9337e-86	228.61	By MS/MS	By MS/MS		By MS/MS	By MS/MS
DDGLFSGDPNWFPK	VQRTLMNLGGLAVARDDGLFSGDPNWFPKK	RDDGLFSGDPNWFPKKSKENPRNFSDNQLQ	R	D	D	P	K	K	0	0	1	3	0	0	0	2	0	0	1	1	0	2	2	1	0	1	0	0	0	0	14	0	1593.71	P37802	P37802	140	153	TAGLN2	Transgelin-2	yes	yes	2	0.017294	97.813
DDGQALMILSR	LAVLEANAEDLCSSKDDGQALMILSRFLDH	CSSKDDGQALMILSRFLDHIKNEDSPGPPV	K	D	D	S	R	F	1	1	0	2	0	1	0	1	0	1	2	0	1	0	0	1	0	0	0	0	0	0	11	0	1217.61	O95759	O95759	716	726	TBC1D8	TBC1 domain family member 8	yes	yes	2	0.042896	98.582
DDLYVSDAFHK	SPEKSKLPGIVAEGRDDLYVSDAFHKAFLE	AEGRDDLYVSDAFHKAFLEVNEEGSEAAAS	R	D	D	H	K	A	1	0	0	3	0	0	0	0	1	0	1	1	0	1	0	1	0	0	1	1	0	0	11	0	1308.6	P01008	P01008	392	402	SERPINC1	Antithrombin-III	yes	yes	3	0.0023737	99.973	By matching	By matching	By matching
DDNPNLPR	AKQEPERNECFLQHKDDNPNLPRLVRPEVD	ECFLQHKDDNPNLPRLVRPEVDVMCTAFHD	K	D	D	P	R	L	0	1	2	2	0	0	0	0	0	0	1	0	0	0	2	0	0	0	0	0	0	0	8	0	939.441	CON_P02768;CON__P02768-1;P02768	CON_P02768	131	138	ALB	Serum albumin	yes	no	2	0.0083065	120.65	By matching	By MS/MS	By matching	By MS/MS	By matching
DDPHACYSTVFDK	LAKEYEATLEECCAKDDPHACYSTVFDKLK	AKDDPHACYSTVFDKLKHLVDEPQNLIKQN	K	D	D	D	K	L	1	0	0	3	1	0	0	0	1	0	0	1	0	1	1	1	1	0	1	1	0	0	13	0	1553.65	CON_P02769;CON__P02769	CON_P02769	387	399			yes	no	2	0.0064612	101.39		By MS/MS
DDTVCLAK	NFCLFRSETKDLLFRDDTVCLAKLHDRNTY	TKDLLFRDDTVCLAKLHDRNTYEKYLGEEY	R	D	D	A	K	L	1	0	0	2	1	0	0	0	0	0	1	1	0	0	0	0	1	0	0	1	0	0	8	0	920.427	P02787	P02787	652	659	TF	Serotransferrin	yes	yes	2	2.6521e-06	148.33	By matching	By matching	By matching	By matching	By matching
DEELSCTVVELK	VPMMSLHHLTIPYFRDEELSCTVVELKYTG	YFRDEELSCTVVELKYTGNASALFILPDQD	R	D	E	L	K	Y	0	0	0	1	1	0	3	0	0	0	2	1	0	0	0	1	1	0	0	2	0	0	12	0	1420.68	P01011	P01011	256	267	SERPINA3	Alpha-1-antichymotrypsin;Alpha-1-antichymotrypsin His-Pro-less	yes	yes	2	5.9959e-12	155.06	By MS/MS				By MS/MS
DELHIVEAEAMNYEGSPIK	HQLSLRTVSLGAGAKDELHIVEAEAMNYEG	IVEAEAMNYEGSPIKVTLATLKMSVQPTVS	K	D	E	I	K	V	2	0	1	1	0	0	4	1	1	2	1	1	1	0	1	1	0	0	1	1	0	0	19	0	2144.01	P06748	P06748	55	73	NPM1	Nucleophosmin	yes	yes	3	0.0068646	73.688
DENQSINHQMAQEDAQR	GHFERLLVSMCQGNRDENQSINHQMAQEDA	NQSINHQMAQEDAQRLYQAGEGRLGTDESC	R	D	E	Q	R	L	2	1	2	2	0	4	2	0	1	1	0	0	1	0	0	1	0	0	0	0	0	0	17	0	2012.86	P20073	P20073	332	348	ANXA7	Annexin A7	yes	yes	3	5.9149e-05	128.99
DEQLKYGLISYSVR				D	E	V	R		0	1	0	1	0	1	1	1	0	1	2	1	0	0	0	2	0	0	2	1	0	0	14	1	1669.87		REV__Q17RG1					yes	yes	3	0.060441	42.568
DEREDITHTYK	SLIVGLKISTKSVGRDEREDITHTYKYPEG	SVGRDEREDITHTYKYPEGSSEEREAFTRA	R	D	E	Y	K	Y	0	1	0	2	0	0	2	0	1	1	0	1	0	0	0	0	2	0	1	0	0	0	11	1	1405.65	P21980	P21980	434	444	TGM2	Protein-glutamine gamma-glutamyltransferase 2	yes	yes	3	0.00037533	134.38
DEWMTVDFMSVK	KDEKSGKDDTQIIKRDEWMTVDFMSVKTVS	IKRDEWMTVDFMSVKTVSSSSLKAEKETMR	R	D	E	V	K	T	0	0	0	2	0	0	1	0	0	0	0	1	2	1	0	1	1	1	0	2	0	0	12	0	1486.65	Q2TBE0	Q2TBE0	152	163	CWF19L2	CWF19-like protein 2	yes	yes	2	0.022579	67.897
DFALLSLQVPLK	VPCSPKVDFTLSSERDFALLSLQVPLKDAK	SERDFALLSLQVPLKDAKSCGLHQLLRGPE	R	D	F	L	K	D	1	0	0	1	0	1	0	0	0	0	4	1	0	1	1	1	0	0	0	1	0	0	12	0	1342.79	P0C0L5;P0C0L4	P0C0L5	81	92	C4B;C4A	Complement C4-B;Complement C4 beta chain;Complement C4-B alpha chain;C4a anaphylatoxin;C4b-B;C4d-B;Complement C4 gamma chain;Complement C4-A;Complement C4 beta chain;Complement C4-A alpha chain;C4a anaphylatoxin;C4b-A;C4d-A;Complement C4 gamma chain	yes	no	2	0.0048832	99.815
DFHINLFQVLPWLK	CKNQKRQKQVPAHARDFHINLFQVLPWLKE	RDFHINLFQVLPWLKEKLQDEDLGFL____	R	D	F	L	K	E	0	0	1	1	0	1	0	0	1	1	3	1	0	2	1	0	0	1	0	1	0	0	14	0	1768.97	P00751	P00751	740	753	CFB	Complement factor B;Complement factor B Ba fragment;Complement factor B Bb fragment	yes	yes	3	0.019725	72.175
DFLEELEESR	GQDEGATRALGKKHKDFLEELEESRGVMEH	GKKHKDFLEELEESRGVMEHLEQQAQGFPE	K	D	F	S	R	G	0	1	0	1	0	0	4	0	0	0	2	0	0	1	0	1	0	0	0	0	0	0	10	0	1265.58	P11277	P11277	787	796	SPTB	Spectrin beta chain, erythrocytic	yes	yes	2	0.016737	113.22		By MS/MS
DFTCVHQALK	ENTKTNLESILSYPKDFTCVHQALKGFTTK	LSYPKDFTCVHQALKGFTTKGVTSVSQIFH	K	D	F	L	K	G	1	0	0	1	1	1	0	0	1	0	1	1	0	1	0	0	1	0	0	1	0	0	10	0	1217.59	P05155	P05155	202	211	SERPING1	Plasma protease C1 inhibitor	yes	yes	3	0.029055	70.399					By matching
DFTPVCTTELGR	DFLGDSWGILFSHPRDFTPVCTTELGRAAK	HPRDFTPVCTTELGRAAKLAPEFAKRNVKL	R	D	F	G	R	A	0	1	0	1	1	0	1	1	0	0	1	0	0	1	1	0	3	0	0	1	0	0	12	0	1394.65	P30041	P30041	42	53	PRDX6	Peroxiredoxin-6	yes	yes	2	0.00036008	121.6	By MS/MS	By MS/MS	By MS/MS	By MS/MS	By MS/MS
DFTVSAMHGDMDQK	TRRKVDWLTEKMHARDFTVSAMHGDMDQKE	RDFTVSAMHGDMDQKERDVIMREFRSGSSR	R	D	F	Q	K	E	1	0	0	3	0	1	0	1	1	0	0	1	2	1	0	1	1	0	0	1	0	0	14	0	1580.66	P60842	P60842	296	309	EIF4A1	Eukaryotic initiation factor 4A-I	yes	yes	2;3	0.0014043	122.7
DGAGDVAFIR	QEPYFSYSGAFKCLRDGAGDVAFIRESTVF	FKCLRDGAGDVAFIRESTVFEDLSDEAERD	R	D	G	I	R	E	2	1	0	2	0	0	0	2	0	1	0	0	0	1	0	0	0	0	0	1	0	0	10	0	1019.5	P02788	P02788	220	229	LTF	Lactotransferrin;Lactoferricin-H;Kaliocin-1;Lactoferroxin-A;Lactoferroxin-B;Lactoferroxin-C	yes	yes	2	0.020384	96.331		By MS/MS
DGAGDVAFVK	LNQYFGYSGAFKCLKDGAGDVAFVKHSTIF	FKCLKDGAGDVAFVKHSTIFENLANKADRD	K	D	G	V	K	H	2	0	0	2	0	0	0	2	0	0	0	1	0	1	0	0	0	0	0	2	0	0	10	0	977.482	P02787	P02787	216	225	TF	Serotransferrin	yes	yes	2	0.00022369	138.06	By MS/MS	By MS/MS	By MS/MS	By MS/MS	By MS/MS
DGDSVMVLPTIPEEEAK	QLTAEKRVATPVDWKDGDSVMVLPTIPEEE	DSVMVLPTIPEEEAKKLFPKGVFTKELPSG	K	D	G	A	K	K	1	0	0	2	0	0	3	1	0	1	1	1	1	0	2	1	1	0	0	2	0	0	17	0	1828.88	P30041	P30041	183	199	PRDX6	Peroxiredoxin-6	yes	yes	2	3.2383e-57	205.31		By MS/MS		By MS/MS	By MS/MS
DGFNPADVEAGLYGSHLYVWDWQR	NVMISTEWAAPNVLRDGFNPADVEAGLYGS	AGLYGSHLYVWDWQRHEIVQTLSLKDGLIP	R	D	G	Q	R	H	2	1	1	3	0	1	1	3	1	0	2	0	0	1	1	1	0	2	2	2	0	0	24	0	2794.28	Q13228	Q13228	212	235	SELENBP1	Selenium-binding protein 1	yes	yes	3	3.3515e-53	196.83					By matching
DGHFALEELAQAGYEVVGLDWTVAPK	REAGLAPVPMIIFAKDGHFALEELAQAGYE	AGYEVVGLDWTVAPKKARECVGKTVTLQGN	K	D	G	P	K	K	4	0	0	2	0	1	3	3	1	0	3	1	0	1	1	0	1	1	1	3	0	0	26	0	2814.39	P06132	P06132	264	289	UROD	Uroporphyrinogen decarboxylase	yes	yes	3	2.1053e-10	123.65
DGIEPGHIPGTVNIPFTDFLSQEGLEK	SRATGRFRGTEPEPRDGIEPGHIPGTVNIP	NIPFTDFLSQEGLEKSPEEIRHLFQEKKVD	R	D	G	E	K	S	0	0	1	2	0	1	3	4	1	3	2	1	0	2	3	1	2	0	0	1	0	0	27	0	2909.44	P25325	P25325	198	224	MPST	3-mercaptopyruvate sulfurtransferase	yes	yes	3	3.1491e-06	96.533
DGLAFNALIHK	GYPHVNVTNFTSSWKDGLAFNALIHKHRPD	SSWKDGLAFNALIHKHRPDLIDFDKLKDSN	K	D	G	H	K	H	2	0	1	1	0	0	0	1	1	1	2	1	0	1	0	0	0	0	0	0	0	0	11	0	1197.65	P11277	P11277	204	214	SPTB	Spectrin beta chain, erythrocytic	yes	yes	3	0.0058196	87.298
DGLILTSR	MNGGHYTYSENRVEKDGLILTSRGPGTSFE	SENRVEKDGLILTSRGPGTSFEFALAIVEA	K	D	G	S	R	G	0	1	0	1	0	0	0	1	0	1	2	0	0	0	0	1	1	0	0	0	0	0	8	0	873.492	Q99497	Q99497	149	156	PARK7	Protein deglycase DJ-1	yes	yes	2	0.0016803	141.52	By matching			By MS/MS
DGLIPLEIR	WDWQRHEIVQTLSLKDGLIPLEIRFLHNPD	QTLSLKDGLIPLEIRFLHNPDAAQGFVGCA	K	D	G	I	R	F	0	1	0	1	0	0	1	1	0	2	2	0	0	0	1	0	0	0	0	0	0	0	9	0	1024.59	Q13228	Q13228	246	254	SELENBP1	Selenium-binding protein 1	yes	yes	2	0.0031754	122.52	By MS/MS	By matching	By matching	By MS/MS	By matching
DGNASGTTLLEALDCILPPTRPTDK	SANMPWFKGWKVTRKDGNASGTTLLEALDC	EALDCILPPTRPTDKPLRLPLQDVYKIGGI	K	D	G	D	K	P	2	1	1	3	1	0	1	2	0	1	4	1	0	0	3	1	4	0	0	0	0	0	25	1	2654.32	P68104;Q5VTE0	P68104	220	244	EEF1A1;EEF1A1P5	Elongation factor 1-alpha 1;Putative elongation factor 1-alpha-like 3	yes	no	3	2.7724e-09	122.04
DGNGYISAAELR	DSEEEIREAFRVFDKDGNGYISAAELRHVM	FDKDGNGYISAAELRHVMTNLGEKLTDEEV	K	D	G	L	R	H	2	1	1	1	0	0	1	2	0	1	1	0	0	0	0	1	0	0	1	0	0	0	12	0	1264.6	P0DP25;P0DP24;P0DP23	P0DP25	96	107			yes	no	2	0.0075829	97.597		By MS/MS
DGPLNMILDDGGDLTNLIHTK	DEEYLWCIEQTLYFKDGPLNMILDDGGDLT	ILDDGGDLTNLIHTKYPQLLPGIRGISEET	K	D	G	T	K	Y	0	0	2	4	0	0	0	3	1	2	4	1	1	0	1	0	2	0	0	0	0	0	21	0	2251.12	P23526	P23526	122	142	AHCY	Adenosylhomocysteinase	yes	yes	3	0.04317	54.875
DGVSLGAVSSTEEASR	QESHVHYSRWEDGSRDGVSLGAVSSTEEAS	GVSLGAVSSTEEASRCRRISQRLCTGKLGI	R	D	G	S	R	C	2	1	0	1	0	0	2	2	0	0	1	0	0	0	0	4	1	0	0	2	0	0	16	0	1563.74	B2RUZ4	B2RUZ4	19	34	SMIM1	Small integral membrane protein 1	yes	yes	2	0.0015786	140.45
DHGLPGYNAWR	RIGLDLPALNMQRSRDHGLPGYNAWRRFCG	QRSRDHGLPGYNAWRRFCGLPQPETVGQLG	R	D	H	W	R	R	1	1	1	1	0	0	0	2	1	0	1	0	0	0	1	0	0	1	1	0	0	0	11	0	1284.6	P05164;P11678	P05164	593	603	MPO;EPX	Myeloperoxidase;Myeloperoxidase;89 kDa myeloperoxidase;84 kDa myeloperoxidase;Myeloperoxidase light chain;Myeloperoxidase heavy chain;Eosinophil peroxidase;Eosinophil peroxidase light chain;Eosinophil peroxidase heavy chain	yes	no	2	0.043178	87.696		By MS/MS
DHINLPGFSGQNPLR	GLNPKFEVGDIMLIRDHINLPGFSGQNPLR	DHINLPGFSGQNPLRGPNDERFGDRFPAMS	R	D	H	L	R	G	0	1	2	1	0	1	0	2	1	1	2	0	0	1	2	1	0	0	0	0	0	0	15	0	1663.84	P00491	P00491	134	148	PNP	Purine nucleoside phosphorylase	yes	yes	3	7.1756e-34	184.51		By matching		By matching	By MS/MS
DHSTPETLSIMDDLISSPGK	YSEALMALTTMASLRDHSTPETLSIMDDLI	ETLSIMDDLISSPGKNKSGRGHMLIIRVPS	R	D	H	G	K	N	0	0	0	3	0	0	1	1	1	2	2	1	1	0	2	4	2	0	0	0	0	0	20	0	2142.02	Q9C091	Q9C091	930	949	GREB1L	GREB1-like protein	yes	yes	4	0.05534	49.395		By matching			By matching
DHYEATAMHR	IAVMLLEGGANPDAKDHYEATAMHRAAAKG	NPDAKDHYEATAMHRAAAKGNLKMIHILLY	K	D	H	H	R	A	2	1	0	1	0	0	1	0	2	0	0	0	1	0	0	0	1	0	1	0	0	0	10	0	1229.52	O75832	O75832	136	145	PSMD10	26S proteasome non-ATPase regulatory subunit 10	yes	yes	3	0.00024384	120.27
DIAANEENRK	VLGFLEANKIGFEEKDIAANEENRKWMREN	GFEEKDIAANEENRKWMRENVPENSRPATG	K	D	I	R	K	W	2	1	2	1	0	0	2	0	0	1	0	1	0	0	0	0	0	0	0	0	0	0	10	1	1158.56	O75368	O75368	38	47	SH3BGRL	SH3 domain-binding glutamic acid-rich-like protein	yes	yes	3	0.0037188	106.18	By matching
DIAPTLTLYVGK	AKNLFLNHSENATAKDIAPTLTLYVGKKQL	TAKDIAPTLTLYVGKKQLVEIEKVVLHPNY	K	D	I	G	K	K	1	0	0	1	0	0	0	1	0	1	2	1	0	0	1	0	2	0	1	1	0	0	12	0	1289.72	P00738;P00739	P00738	216	227	HP;HPR	Haptoglobin;Haptoglobin alpha chain;Haptoglobin beta chain;Haptoglobin-related protein	yes	no	2	0.011213	92.239	By matching	By matching			By MS/MS
DIASGLIGPLIICK	NCVTRIYHSHIDAPKDIASGLIGPLIICKK	KDIASGLIGPLIICKKDSLDKEKEKHIDRE	K	D	I	C	K	K	1	0	0	1	1	0	0	2	0	4	2	1	0	0	1	1	0	0	0	0	0	0	14	0	1468.83	P00450	P00450	188	201	CP	Ceruloplasmin	yes	yes	2	4.3778e-08	141.88
DICEEQVNSLPGSITK	MALTAFVLISLQEAKDICEEQVNSLPGSIT	ICEEQVNSLPGSITKAGDFLEANYMNLQRS	K	D	I	T	K	A	0	0	1	1	1	1	2	1	0	2	1	1	0	0	1	2	1	0	0	1	0	0	16	0	1788.86	P01024	P01024	1156	1171	C3	Complement C3;Complement C3 beta chain;C3-beta-c;Complement C3 alpha chain;C3a anaphylatoxin;Acylation stimulating protein;Complement C3b alpha chain;Complement C3c alpha chain fragment 1;Complement C3dg fragment;Complement C3g fragment;Complement C3d fragment;Complement C3f fragment;Complement C3c alpha chain fragment 2	yes	yes	2	0.0022079	168.76
DICNDVLSLLEK	QMAREYREKIETELRDICNDVLSLLEKFLI	ELRDICNDVLSLLEKFLIPNASQAESKVFY	R	D	I	E	K	F	0	0	1	2	1	0	1	0	0	1	3	1	0	0	0	1	0	0	0	1	0	0	12	0	1417.71	P63104	P63104	92	103	YWHAZ	14-3-3 protein zeta/delta	yes	yes	2	0.00062365	122.51	By MS/MS				By MS/MS
DIDEVSSLLR	EILPNLVCCSAKNLRDIDEVSSLLRTSIMS	AKNLRDIDEVSSLLRTSIMSKQYGNEVFLA	R	D	I	L	R	T	0	1	0	2	0	0	1	0	0	1	2	0	0	0	0	2	0	0	0	1	0	0	10	0	1145.59	P50990	P50990	156	165	CCT8	T-complex protein 1 subunit theta	yes	yes	2	0.004644	133.23		By MS/MS
DIELVMSQANVSR	ESEEEEVDETGVEVKDIELVMSQANVSRAK	VKDIELVMSQANVSRAKAVRALKNNSNDIV	K	D	I	S	R	A	1	1	1	1	0	1	1	0	0	1	1	0	1	0	0	2	0	0	0	2	0	0	13	0	1460.73	Q13765;E9PAV3	Q13765	180	192	NACA	Nascent polypeptide-associated complex subunit alpha;Nascent polypeptide-associated complex subunit alpha, muscle-specific form	yes	no	2	3.3362e-05	126.19
DIETFYNTSIEEMPLNVADLI	VAINMVTEEDKRTLRDIETFYNTSIEEMPL	NTSIEEMPLNVADLI_______________	R	D	I	L	I	-	1	0	2	2	0	0	3	0	0	3	2	0	1	1	1	1	2	0	1	1	0	0	21	0	2426.16	P60842	P60842	386	406	EIF4A1	Eukaryotic initiation factor 4A-I	yes	yes	2;3	2.8295e-18	213.99
DIEVLEGMSLFAELSGNLVPVKK	TLEQHENFVEVARSRDIEVLEGMSLFAELS	SLFAELSGNLVPVKKAAQQRSFHFQSFREN	R	D	I	K	K	A	1	0	1	1	0	0	3	2	0	1	4	2	1	1	1	2	0	0	0	3	0	0	23	1	2487.33	P16157	P16157	1284	1306	ANK1	Ankyrin-1	yes	yes	3	0.0012886	82.635
DINAYNCEEPTEK	ALSIDSVEDHLAWSKDINAYNCEEPTEKLP	SKDINAYNCEEPTEKLPFPIIDDRNRELAI	K	D	I	E	K	L	1	0	2	1	1	0	3	0	0	1	0	1	0	0	1	0	1	0	1	0	0	0	13	0	1581.66	P30041	P30041	85	97	PRDX6	Peroxiredoxin-6	yes	yes	2	1.7416e-24	197.73	By MS/MS	By MS/MS	By MS/MS	By MS/MS
DIPTNSPELEETLTHTITK	DFVQPPTKICVGCPRDIPTNSPELEETLTH	NSPELEETLTHTITKLNAENNATFYFKIDN	R	D	I	T	K	L	0	0	1	1	0	0	3	0	1	2	2	1	0	0	2	1	5	0	0	0	0	0	19	0	2138.07	P01042	P01042	270	288	KNG1	Kininogen-1;Kininogen-1 heavy chain;T-kinin;Bradykinin;Lysyl-bradykinin;Kininogen-1 light chain;Low molecular weight growth-promoting factor	yes	yes	3	1.1667e-05	133.78		By MS/MS			By MS/MS
DIQENDEEAVQVK	DREASIDILHSIVKRDIQENDEEAVQVKEQ	KRDIQENDEEAVQVKEQSILELGSLLAKTG	R	D	I	V	K	E	1	0	1	2	0	2	3	0	0	1	0	1	0	0	0	0	0	0	0	2	0	0	13	0	1515.71	O00231	O00231	34	46	PSMD11	26S proteasome non-ATPase regulatory subunit 11	yes	yes	2	0.00069951	118.77
DIQMTQSPSTLSASVGDR	______________________________	MTQSPSTLSASVGDRVTITCRASQSINTWL	-	D	I	D	R	V	1	1	0	2	0	2	0	1	0	1	1	0	1	0	1	4	2	0	0	1	0	0	18	0	1891.89	P0DOX7	P0DOX7	1	18			yes	yes	2	0.0010496	132.31
DKAPVQPQQSPAAAPGGTDEKPSGK	______________________________	PAAAPGGTDEKPSGKERRDAGDKDKEQELS	R	D	K	G	K	E	4	0	0	2	0	3	1	3	0	0	0	3	0	0	5	2	1	0	0	1	0	0	25	2	2460.22	Q13200	Q13200	7	31	PSMD2	26S proteasome non-ATPase regulatory subunit 2	yes	yes	4	3.5688e-09	119.18
DKCEPLEK	LRIPKSDVVYTDWKKDKCEPLEKQHEKERK	VYTDWKKDKCEPLEKQHEKERKQEEGES__	K	D	K	E	K	Q	0	0	0	1	1	0	2	0	0	0	1	2	0	0	1	0	0	0	0	0	0	0	8	1	1017.48	P02763;P19652	P02763	181	188	ORM1;ORM2	Alpha-1-acid glycoprotein 1;Alpha-1-acid glycoprotein 2	no	no	2	3.3533e-05	154.12	By MS/MS	By MS/MS	By matching		By MS/MS
DKHPDLPLAVYHVSGEFAMLWHGAQAGAFDLK	VKPGMPYLDIVREVKDKHPDLPLAVYHVSG	AMLWHGAQAGAFDLKAAVLEAMTAFRRAGA	K	D	K	L	K	A	5	0	0	3	0	1	1	3	3	0	4	2	1	2	2	1	0	1	1	2	0	0	32	1	3519.74	P13716	P13716	266	297	ALAD	Delta-aminolevulinic acid dehydratase	yes	yes	5	1.5223e-22	124.82
DKVNSFFSTFK	GDVEGHLSFLEKDLRDKVNSFFSTFKEKES	KDLRDKVNSFFSTFKEKESQDKTLSLPELE	R	D	K	F	K	E	0	0	1	1	0	0	0	0	0	0	0	2	0	3	0	2	1	0	0	1	0	0	11	1	1318.66	P06727	P06727	349	359	APOA4	Apolipoprotein A-IV	yes	yes	3	0.0098182	87.216		By MS/MS
DLADELALVDVIEDK	VGAVGMACAISILMKDLADELALVDVIEDK	DLADELALVDVIEDKLKGEMMDLQHGSLFL	K	D	L	D	K	L	2	0	0	4	0	0	2	0	0	1	3	1	0	0	0	0	0	0	0	2	0	0	15	0	1656.85	P00338	P00338	43	57	LDHA	L-lactate dehydrogenase A chain	yes	yes	2	1.0018e-32	179.35				By matching	By MS/MS
DLATVYVDVLK	WQQDEPPQSPWDRVKDLATVYVDVLKDSGR	DRVKDLATVYVDVLKDSGRDYVSQFEGSAL	K	D	L	L	K	D	1	0	0	2	0	0	0	0	0	0	2	1	0	0	0	0	1	0	1	3	0	0	11	0	1234.68	P02647	P02647	37	47	APOA1	Apolipoprotein A-I;Proapolipoprotein A-I;Truncated apolipoprotein A-I	yes	yes	2	0.0006292	131.5	By MS/MS	By MS/MS	By MS/MS	By MS/MS
DLCQAQGVALQTMK	YVPPAFSDDKFIFHKDLCQAQGVALQTMKQ	KDLCQAQGVALQTMKQEFLINLVKQKPQIT	K	D	L	M	K	Q	2	0	0	1	1	3	0	1	0	0	2	1	1	0	0	0	1	0	0	1	0	0	14	0	1561.76	P02771	P02771	536	549	AFP	Alpha-fetoprotein	yes	yes	2	0.016141	95.477
DLDSQTMMVLVNYIFFK	YVKNGTRGKITDLIKDLDSQTMMVLVNYIF	DSQTMMVLVNYIFFKAKWEMPFDPQDTHQS	K	D	L	F	K	A	0	0	1	2	0	1	0	0	0	1	2	1	2	2	0	1	1	0	1	2	0	0	17	0	2063.01	P01011	P01011	198	214	SERPINA3	Alpha-1-antichymotrypsin;Alpha-1-antichymotrypsin His-Pro-less	yes	yes	2;3	5.597e-33	199.8	By MS/MS	By matching	By MS/MS
DLDSQTMMVLVNYIFFKAKWEMPFDPQDTHQSR	YVKNGTRGKITDLIKDLDSQTMMVLVNYIF	KWEMPFDPQDTHQSRFYLSKKKWVMVPMMS	K	D	L	S	R	F	1	1	1	4	0	3	1	0	1	1	2	2	3	3	2	2	2	1	1	2	0	0	33	2	4016.89	P01011	P01011	198	230	SERPINA3	Alpha-1-antichymotrypsin;Alpha-1-antichymotrypsin His-Pro-less	yes	yes	5	0.064973	33.293
DLDTGEEVTR	YMPQQVAYTLLWPLRDLDTGEEVTRDFAYG	LWPLRDLDTGEEVTRDFAYGETDPLIRKCM	R	D	L	T	R	D	0	1	0	2	0	0	2	1	0	0	1	0	0	0	0	0	2	0	0	1	0	0	10	0	1133.52	Q14166	Q14166	231	240	TTLL12	Tubulin--tyrosine ligase-like protein 12	yes	yes	2	0.02645	93.598
DLDVAILVGSMPR	LKDVIATDKEDVAFKDLDVAILVGSMPRRE	FKDLDVAILVGSMPRREGMERKDLLKANVK	K	D	L	P	R	R	1	1	0	2	0	0	0	1	0	1	2	0	1	0	1	1	0	0	0	2	0	0	13	0	1384.74	P40925	P40925	80	92	MDH1	Malate dehydrogenase, cytoplasmic	yes	yes	2	0.00071652	110.66
DLEAEHVEVEDTTLNR	______________________________	LEAEHVEVEDTTLNRCSCSFRVLVVSAKFE	R	D	L	N	R	C	1	1	1	2	0	0	4	0	1	0	2	0	0	0	0	0	2	0	0	2	0	0	16	0	1868.88	Q9H3K6	Q9H3K6	15	30	BOLA2	BolA-like protein 2	yes	yes	3	4.9018e-17	164.7
DLEAHIDSANK	SMAVAARKKLEMDLKDLEAHIDSANKNRDE	MDLKDLEAHIDSANKNRDEAIKQLRKLQAQ	K	D	L	N	K	N	2	0	1	2	0	0	1	0	1	1	1	1	0	0	0	1	0	0	0	0	0	0	11	0	1211.58	P35579	P35579	1621	1631	MYH9	Myosin-9	yes	yes	3	0.048525	60.691
DLEDETLWVEER	KKQLESSRAKLQISRDLEDETLWVEERLPL	ISRDLEDETLWVEERLPLAQSADYGTNLQT	R	D	L	E	R	L	0	1	0	2	0	0	4	0	0	0	2	0	0	0	0	0	1	1	0	1	0	0	12	0	1532.7	P11277	P11277	1486	1497	SPTB	Spectrin beta chain, erythrocytic	yes	yes	2	0.002574	136.02	By MS/MS	By matching			By MS/MS
DLEFTIYDDDDVSPFLEGLEERPQR	QDLTTKNVSIGIVGKDLEFTIYDDDDVSPF	DVSPFLEGLEERPQRKAQPAQPADEPAEKA	K	D	L	Q	R	K	0	2	0	5	0	1	4	1	0	1	3	0	0	2	2	1	1	0	1	1	0	0	25	1	2997.39	P25786	P25786	218	242	PSMA1	Proteasome subunit alpha type-1	yes	yes	3	0.0014665	71.853
DLFNAIATGK	DAARLSQEDPDYGIRDLFNAIATGKYPSWT	DYGIRDLFNAIATGKYPSWTFYIQVMTFNQ	R	D	L	G	K	Y	2	0	1	1	0	0	0	1	0	1	1	1	0	1	0	0	1	0	0	0	0	0	10	0	1048.56	P04040	P04040	264	273	CAT	Catalase	yes	yes	2	0.034256	90.149
DLFTASNDPLLWR	LLDVRSVLSLSAVCRDLFTASNDPLLWRFL	CRDLFTASNDPLLWRFLYLRDFRDNTVRVQ	R	D	L	W	R	F	1	1	1	2	0	0	0	0	0	0	3	0	0	1	1	1	1	1	0	0	0	0	13	0	1546.78	Q9Y3I1	Q9Y3I1	361	373	FBXO7	F-box only protein 7	yes	yes	2	6.6373e-06	162.36	By MS/MS	By MS/MS		By matching	By matching
DLGEEHFK	FRRDTHKSEIAHRFKDLGEEHFKGLVLIAF	EIAHRFKDLGEEHFKGLVLIAFSQYLQQCP	K	D	L	F	K	G	0	0	0	1	0	0	2	1	1	0	1	1	0	1	0	0	0	0	0	0	0	0	8	0	973.451	CON_P02769;CON__P02769	CON_P02769	37	44			yes	no	2	0.047456	98.458	By matching	By matching	By matching	By matching
DLGEENFK	FRRDAHKSEVAHRFKDLGEENFKALVLIAF	EVAHRFKDLGEENFKALVLIAFAQYLQQCP	K	D	L	F	K	A	0	0	1	1	0	0	2	1	0	0	1	1	0	1	0	0	0	0	0	0	0	0	8	0	950.435	CON_P02768;CON__P02768-1;P02768	CON_P02768	37	44	ALB	Serum albumin	yes	no	2	0.011545	116.88	By matching	By matching	By matching	By matching	By matching
DLGEENFKALVLIAFAQYLQQCPFEDHVK	FRRDAHKSEVAHRFKDLGEENFKALVLIAF	FAQYLQQCPFEDHVKLVNEVTEFAKTCVAD	K	D	L	V	K	L	3	0	1	2	1	3	3	1	1	1	4	2	0	3	1	0	0	0	1	2	0	0	29	1	3421.7	CON_P02768;CON__P02768-1;P02768	CON_P02768	37	65	ALB	Serum albumin	yes	no	3;4	1.5502e-126	235.73	By MS/MS	By MS/MS	By MS/MS	By MS/MS	By MS/MS
DLGTESQIFISR	IEQKFVSISDLLVPKDLGTESQIFISRTYD	VPKDLGTESQIFISRTYDATTHFETTCDDI	K	D	L	S	R	T	0	1	0	1	0	1	1	1	0	2	1	0	0	1	0	2	1	0	0	0	0	0	12	0	1364.69	P50395	P50395	391	402	GDI2	Rab GDP dissociation inhibitor beta	yes	yes	2	4.1835e-05	127.51	By MS/MS				By MS/MS
DLIHDQDEDEEEEEGQR	SRGTAPSDNRVTSFRDLIHDQDEDEEEEEG	IHDQDEDEEEEEGQRFYAGGSERSGQQIVG	R	D	L	Q	R	F	0	1	0	4	0	2	6	1	1	1	1	0	0	0	0	0	0	0	0	0	0	0	17	0	2084.84	Q9UNZ2	Q9UNZ2	77	93	NSFL1C	NSFL1 cofactor p47	yes	yes	3	1.98e-161	265.56
DLISAGLK	______________________________	ALLKANKDLISAGLKEFSVLLNQQVFNDPL	K	D	L	L	K	E	1	0	0	1	0	0	0	1	0	1	2	1	0	0	0	1	0	0	0	0	0	0	8	0	815.475	Q9NZD4	Q9NZD4	9	16	AHSP	Alpha-hemoglobin-stabilizing protein	yes	yes	2	0.058693	94.662
DLISHDEMFSDIYK	______________________________	RDLISHDEMFSDIYKIREIADGLCLEVEGK	R	D	L	Y	K	I	0	0	0	3	0	0	1	0	1	2	1	1	1	1	0	2	0	0	1	0	0	0	14	0	1711.78	P13693	P13693	6	19	TPT1	Translationally-controlled tumor protein	yes	yes	2;3	5.8485e-07	150.09		By MS/MS		By MS/MS	By MS/MS
DLNTNEPR	DDVWELQKKFDEFQKDLNTNEPRLRDINKV	KFDEFQKDLNTNEPRLRDINKVADDLLFEG	K	D	L	P	R	L	0	1	2	1	0	0	1	0	0	0	1	0	0	0	1	0	1	0	0	0	0	0	8	0	957.452	P02549	P02549	1126	1133	SPTA1	Spectrin alpha chain, erythrocytic 1	yes	yes	2	0.01615	113.41		By MS/MS		By MS/MS
DLQNFLK	PDTLNQGEFKELVRKDLQNFLKKENKNEKV	EFKELVRKDLQNFLKKENKNEKVIEHIMED	K	D	L	L	K	K	0	0	1	1	0	1	0	0	0	0	2	1	0	1	0	0	0	0	0	0	0	0	7	0	876.471	P06702	P06702	44	50	S100A9	Protein S100-A9	yes	yes	2	0.0453	107.74	By matching	By MS/MS	By MS/MS	By matching	By matching
DLSAAGIGLLAAATQSLSMPASLGR	FQQSSLSRDSQGHGRDLSAAGIGLLAAATQ	AAATQSLSMPASLGRMNQGTARLASLMNLG	R	D	L	G	R	M	6	1	0	1	0	1	0	3	0	1	5	0	1	0	1	4	1	0	0	0	0	0	25	0	2370.26	P43243	P43243	20	44	MATR3	Matrin-3	yes	yes	3	0.014071	62.735
DLTDYLMK	YALPHAILRLDLAGRDLTDYLMKILTERGY	RLDLAGRDLTDYLMKILTERGYSFTTTAER	R	D	L	M	K	I	0	0	0	2	0	0	0	0	0	0	2	1	1	0	0	0	1	0	1	0	0	0	8	0	997.479	P60709;Q562R1;P63261;P68133;P68032;P63267;P62736	P63261	184	191	ACTB;ACTBL2;ACTG1;ACTA1;ACTC1;ACTG2;ACTA2	Actin, cytoplasmic 1;Actin, cytoplasmic 1, N-terminally processed;Beta-actin-like protein 2;Actin, cytoplasmic 2;Actin, cytoplasmic 2, N-terminally processed;Actin, alpha skeletal muscle;Actin, alpha cardiac muscle 1;Actin, gamma-enteric smooth muscle;Actin, aortic smooth muscle	no	no	2	0.063506	93.195	By matching	By matching	By matching	By matching	By matching
DLTGELEYATK	DDTEREPDQTFSLNRDLTGELEYATKISRF	SLNRDLTGELEYATKISRFSNVYHLSIHIS	R	D	L	T	K	I	1	0	0	1	0	0	2	1	0	0	2	1	0	0	0	0	2	0	1	0	0	0	11	0	1238.6	Q9GZP4	Q9GZP4	132	142	PITHD1	PITH domain-containing protein 1	yes	yes	2	0.040841	83.883	By matching
DLTSVLILQR	IKEKEQIYSSLDYGKDLTSVLILQRKHKAF	LDYGKDLTSVLILQRKHKAFEDELRGLDAH	K	D	L	Q	R	K	0	1	0	1	0	1	0	0	0	1	3	0	0	0	0	1	1	0	0	1	0	0	10	0	1156.68	P11277	P11277	668	677	SPTB	Spectrin beta chain, erythrocytic	yes	yes	2	9.0396e-12	163.9
DLVASEGLFHSHK	IKEKEPVLTSEDYGKDLVASEGLFHSHKGL	GKDLVASEGLFHSHKGLERNLAVMSDKVKE	K	D	L	H	K	G	1	0	0	1	0	0	1	1	2	0	2	1	0	1	0	2	0	0	0	1	0	0	13	0	1438.72	P02549	P02549	295	307	SPTA1	Spectrin alpha chain, erythrocytic 1	yes	yes	3	0.00021515	121.04	By matching	By MS/MS
DLVSSLTSGLLTIGDR	VSGAHNTIICARAGKDLVSSLTSGLLTIGD	LVSSLTSGLLTIGDRFGGALDAAAKMFSKA	K	D	L	D	R	F	0	1	0	2	0	0	0	2	0	1	4	0	0	0	0	3	2	0	0	1	0	0	16	0	1645.89	P53396	P53396	919	934	ACLY	ATP-citrate synthase	yes	yes	2;3	2.5752e-11	138.89
DLYANTVLSGGTTMYPGIADR	TTFNSIMKCDVDIRKDLYANTVLSGGTTMY	VLSGGTTMYPGIADRMQKEITALAPSTMKI	K	D	L	D	R	M	2	1	1	2	0	0	0	3	0	1	2	0	1	0	1	1	3	0	2	1	0	0	21	0	2214.06	P60709;P63261	P63261	292	312	ACTB;ACTG1	Actin, cytoplasmic 1;Actin, cytoplasmic 1, N-terminally processed;Actin, cytoplasmic 2;Actin, cytoplasmic 2, N-terminally processed	no	no	2;3	3.9968e-275	302.13	By MS/MS			By matching	By MS/MS
DMAIATGGAVFGEEGLTLNLEDVQPHDLGK	VKAPGFGDNRKNQLKDMAIATGGAVFGEEG	LTLNLEDVQPHDLGKVGEVIVTKDDAMLLK	K	D	M	G	K	V	3	0	1	3	0	1	3	5	1	1	4	1	1	1	1	0	2	0	0	2	0	0	30	0	3096.51	P10809	P10809	315	344	HSPD1	60 kDa heat shock protein, mitochondrial	yes	yes	3	2.1212e-42	170.1
DMALTAFVLISLQEAK	IHQEMIGGLRNNNEKDMALTAFVLISLQEA	MALTAFVLISLQEAKDICEEQVNSLPGSIT	K	D	M	A	K	D	3	0	0	1	0	1	1	0	0	1	3	1	1	1	0	1	1	0	0	1	0	0	16	0	1748.94	P01024	P01024	1140	1155	C3	Complement C3;Complement C3 beta chain;C3-beta-c;Complement C3 alpha chain;C3a anaphylatoxin;Acylation stimulating protein;Complement C3b alpha chain;Complement C3c alpha chain fragment 1;Complement C3dg fragment;Complement C3g fragment;Complement C3d fragment;Complement C3f fragment;Complement C3c alpha chain fragment 2	yes	yes	2;3	5.5661e-17	188.15	By MS/MS	By MS/MS	By MS/MS	By MS/MS	By MS/MS
DMLLANPHELSLLK	ITSSPQGLDNPALLRDMLLANPHELSLLKE	RDMLLANPHELSLLKERNPPLAEALLSGDL	R	D	M	L	K	E	1	0	1	1	0	0	1	0	1	0	5	1	1	0	1	1	0	0	0	0	0	0	14	0	1592.86	Q5TDH0	Q5TDH0	140	153	DDI2	Protein DDI1 homolog 2	yes	yes	3	0.0034026	89.46		By matching
DMYSFLEDMGLK	INGITYTPVSSTNEKDMYSFLEDMGLKAFT	NEKDMYSFLEDMGLKAFTNSKIRKPKMCPQ	K	D	M	L	K	A	0	0	0	2	0	0	1	1	0	0	2	1	2	1	0	1	0	0	1	0	0	0	12	0	1447.64	P01023	P01023	665	676	A2M	Alpha-2-macroglobulin	yes	yes	2	2.3095e-08	145.9	By MS/MS	By matching	By MS/MS	By MS/MS	By MS/MS
DNDFLNEGQK	EASDKEKAKDLPTFKDNDFLNEGQKLHVGE	LPTFKDNDFLNEGQKLHVGEESKKNFLEKL	K	D	N	Q	K	L	0	0	2	2	0	1	1	1	0	0	1	1	0	1	0	0	0	0	0	0	0	0	10	0	1178.52	P78356	P78356	240	249	PIP4K2B	Phosphatidylinositol 5-phosphate 4-kinase type-2 beta	yes	yes	2	0.0002465	137.13
DNDGWLTSDPR	TMTIHNGMFFSTYDRDNDGWLTSDPRKQCS	TYDRDNDGWLTSDPRKQCSKEDGGGWWYNR	R	D	N	P	R	K	0	1	1	3	0	0	0	1	0	0	1	0	0	0	1	1	1	1	0	0	0	0	11	0	1274.55	P02675	P02675	411	421	FGB	Fibrinogen beta chain;Fibrinopeptide B;Fibrinogen beta chain	yes	yes	2	0.005936	110.54	By matching	By matching		By matching
DNSVHWERPQKPK	RKEVLKSLNEEAVKKDNSVHWERPQKPKAP	KKDNSVHWERPQKPKAPVGHFYEPQAPSAE	K	D	N	P	K	A	0	1	1	1	0	1	1	0	1	0	0	2	0	0	2	1	0	1	0	1	0	0	13	2	1619.82	P01023	P01023	1178	1190	A2M	Alpha-2-macroglobulin	yes	yes	3	4.4957e-05	127.52	By matching	By matching
DPASDQMQHWK	______________________________	ADSRDPASDQMQHWKEQRAAQKADVLTTGA	R	D	P	W	K	E	1	0	0	2	0	2	0	0	1	0	0	1	1	0	1	1	0	1	0	0	0	0	11	0	1341.58	P04040	P04040	6	16	CAT	Catalase	yes	yes	2;3	6.4129e-93	236.32	By MS/MS	By MS/MS		By MS/MS	By MS/MS
DPDMVWDFWSLRPESLHQVSFLFSDR	SFIHSQKRNPQTHLKDPDMVWDFWSLRPES	RPESLHQVSFLFSDRGIPDGHRHMNGYGSH	K	D	P	D	R	G	0	2	0	4	0	1	1	0	1	0	3	0	1	3	2	4	0	2	0	2	0	0	26	1	3208.51	P04040	P04040	178	203	CAT	Catalase	yes	yes	4	0.024371	46.403
DPILFPSFIHSQK	NWDLVGNNTPIFFIRDPILFPSFIHSQKRN	IRDPILFPSFIHSQKRNPQTHLKDPDMVWD	R	D	P	Q	K	R	0	0	0	1	0	1	0	0	1	2	1	1	0	2	2	2	0	0	0	0	0	0	13	0	1527.81	P04040	P04040	157	169	CAT	Catalase	yes	yes	2;3	1.1064e-24	172.56	By MS/MS	By MS/MS	By MS/MS	By MS/MS	By MS/MS
DPLTLFEEK	IDHLLAQHVAHLFIRDPLTLFEEKIHLDDA	AHLFIRDPLTLFEEKIHLDDANESDHFENI	R	D	P	E	K	I	0	0	0	1	0	0	2	0	0	0	2	1	0	1	1	0	1	0	0	0	0	0	9	0	1090.55	P48506	P48506	378	386	GCLC	Glutamate--cysteine ligase catalytic subunit	yes	yes	2	2.0152e-10	157.91	By MS/MS		By MS/MS	By MS/MS	By MS/MS
DPQALSEHLK	MSDPAMRLILEQMQKDPQALSEHLKNPVIA	EQMQKDPQALSEHLKNPVIAQKIQKLMDVG	K	D	P	L	K	N	1	0	0	1	0	1	1	0	1	0	2	1	0	0	1	1	0	0	0	0	0	0	10	0	1136.58	P31948	P31948	514	523	STIP1	Stress-induced-phosphoprotein 1	yes	yes	2	1.3337e-17	171.33	By MS/MS	By MS/MS	By MS/MS	By MS/MS
DPTEVTAIGAVEAAFK	RQLFEELRRAAPLSRDPTEVTAIGAVEAAF	PTEVTAIGAVEAAFKCCAAAIIVLTTTGRS	R	D	P	F	K	C	4	0	0	1	0	0	2	1	0	1	0	1	0	1	1	0	2	0	0	2	0	0	16	0	1617.83	P30613	P30613	450	465	PKLR	Pyruvate kinase PKLR	yes	yes	2	1.6089e-34	187.78
DPTFIPAPIQAK	STCEQLAKANAGKPKDPTFIPAPIQAKTSP	KPKDPTFIPAPIQAKTSPVDEKALQDQLVL	K	D	P	A	K	T	2	0	0	1	0	1	0	0	0	2	0	1	0	1	3	0	1	0	0	0	0	0	12	0	1296.71	P01019	P01019	64	75	AGT	Angiotensinogen;Angiotensin-1;Angiotensin-2;Angiotensin-3;Angiotensin-4;Angiotensin 1-9;Angiotensin 1-7;Angiotensin 1-5;Angiotensin 1-4	yes	yes	2	2.6684e-05	130.96	By MS/MS	By MS/MS	By MS/MS	By MS/MS	By MS/MS
DPVQEAWAEDVDLR	RQAHLYRGIFPVLCKDPVQEAWAEDVDLRV	KDPVQEAWAEDVDLRVNFAMNVGKARGFFK	K	D	P	L	R	V	2	1	0	3	0	1	2	0	0	0	1	0	0	0	1	0	0	1	0	2	0	0	14	0	1641.76	P14618	P14618	476	489	PKM	Pyruvate kinase PKM	yes	yes	2	0.0011985	113.95
DQAVENILVSPVVVASSLGLVSLGGK	RSAGLAFSLYQAMAKDQAVENILVSPVVVA	VVVASSLGLVSLGGKATTASQAKAVLSAEQ	K	D	Q	G	K	A	2	0	1	1	0	1	1	3	0	1	4	1	0	0	1	4	0	0	0	6	0	0	26	0	2550.43	P50454	P50454	61	86	SERPINH1	Serpin H1	yes	yes	3	5.3362e-05	77.322
DQDILDLVGVLHDPETLLR	YAVGQGALGVEVRAKDQDILDLVGVLHDPE	LDLVGVLHDPETLLRCIAERAFLRHLEGGC	K	D	Q	L	R	C	0	1	0	4	0	1	1	1	1	1	5	0	0	0	1	0	1	0	0	2	0	0	19	0	2160.14	P08397	P08397	228	246	HMBS	Porphobilinogen deaminase	yes	yes	3	0.00032259	114.28
DQDLTQEIAMEHFVKK	KTVEDLDGLIHQIYRDQDLTQEIAMEHFVK	QDLTQEIAMEHFVKKVEAAHCAACDLFIPM	R	D	Q	K	K	V	1	0	0	2	0	2	2	0	1	1	1	2	1	1	0	0	1	0	0	1	0	0	16	1	1930.95	Q9ULX6	Q9ULX6	463	478	AKAP8L	A-kinase anchor protein 8-like	yes	yes	4	0.057748	44.132
DQITAGNAAR	YELLDSPGKVLLQSKDQITAGNAARKNHLE	LLQSKDQITAGNAARKNHLEGKAAISNKIT	K	D	Q	A	R	K	3	1	1	1	0	1	0	1	0	1	0	0	0	0	0	0	1	0	0	0	0	0	10	0	1015.5	P22234	P22234	37	46	PAICS	Multifunctional protein ADE2;Phosphoribosylaminoimidazole-succinocarboxamide synthase;Phosphoribosylaminoimidazole carboxylase	yes	yes	2	0.032988	90.709	By matching	By matching
DQLIYNLLK	______________________________	______________________________	K	D	Q	L	K	E	0	0	1	1	0	1	0	0	0	1	3	1	0	0	0	0	0	0	1	0	0	0	9	0	1118.63	P00338	P00338	6	14	LDHA	L-lactate dehydrogenase A chain	yes	yes	2	0.006002	114.5	By matching	By MS/MS	By MS/MS	By MS/MS	By matching
DQLVYPLLAFTR	ANIYKDLQKLSRLFKDQLVYPLLAFTRQAL	LFKDQLVYPLLAFTRQALNLPDVFGLVVLP	K	D	Q	T	R	Q	1	1	0	1	0	1	0	0	0	0	3	0	0	1	1	0	1	0	1	1	0	0	12	0	1434.79	Q9Y3I1	Q9Y3I1	310	321	FBXO7	F-box only protein 7	yes	yes	2	0.0017032	107.55		By matching
DQNIFVQK	ENVPNVGVNKNIFLKDQNIFVQKLLGQFSE	NKNIFLKDQNIFVQKLLGQFSEKELAAEKK	K	D	Q	Q	K	L	0	0	1	1	0	2	0	0	0	1	0	1	0	1	0	0	0	0	0	1	0	0	8	0	990.513	P53004	P53004	254	261	BLVRA	Biliverdin reductase A	yes	yes	2	0.014279	114.78
DQPQFQNMR	PATEAAGENPLEFLRDQPQFQNMRQVIQQN	PLEFLRDQPQFQNMRQVIQQNPALLPALLQ	R	D	Q	M	R	Q	0	1	1	1	0	3	0	0	0	0	0	0	1	1	1	0	0	0	0	0	0	0	9	0	1162.52	P54725	P54725	237	245	RAD23A	UV excision repair protein RAD23 homolog A	yes	yes	2	0.020383	107.9
DQQEAALVDMVNDGVEDLR	TILRHLGRTLGLYGKDQQEAALVDMVNDGV	AALVDMVNDGVEDLRCKYISLIYTNYEAGK	K	D	Q	L	R	C	2	1	1	4	0	2	2	1	0	0	2	0	1	0	0	0	0	0	0	3	0	0	19	0	2115.97	P09211	P09211	83	101	GSTP1	Glutathione S-transferase P	yes	yes	2;3	6.1738e-187	333.71	By MS/MS				By MS/MS
DQVANSAFVER	KENQKHIYYITGETKDQVANSAFVERLRKH	GETKDQVANSAFVERLRKHGLEVIYMIEPI	K	D	Q	E	R	L	2	1	1	1	0	1	1	0	0	0	0	0	0	1	0	1	0	0	0	2	0	0	11	0	1234.59	P07900	P07900	500	510	HSP90AA1	Heat shock protein HSP 90-alpha	yes	yes	2	3.3267e-06	146.11	By MS/MS	By MS/MS		By MS/MS	By MS/MS
DQVLHEHIQR	FKLAFYPNQDGDILRDQVLHEHIQRLSKVV	GDILRDQVLHEHIQRLSKVVTANHRALQIP	R	D	Q	Q	R	L	0	1	0	1	0	2	1	0	2	1	1	0	0	0	0	0	0	0	0	1	0	0	10	0	1273.65	Q14C86	Q14C86	1341	1350	GAPVD1	GTPase-activating protein and VPS9 domain-containing protein 1	yes	yes	3	0.033483	83.869
DQYELLCLDNTR	KHSTIFENLANKADRDQYELLCLDNTRKPV	ADRDQYELLCLDNTRKPVDEYKDCHLAQVP	R	D	Q	T	R	K	0	1	1	2	1	1	1	0	0	0	3	0	0	0	0	0	1	0	1	0	0	0	12	0	1538.7	P02787	P02787	240	251	TF	Serotransferrin	yes	yes	2	6.0389e-56	199.68	By MS/MS	By MS/MS	By matching	By MS/MS	By MS/MS
DSAHGFLK	FQLFSSPHGKDLLFKDSAHGFLKVPPRMDA	GKDLLFKDSAHGFLKVPPRMDAKMYLGYEY	K	D	S	L	K	V	1	0	0	1	0	0	0	1	1	0	1	1	0	1	0	1	0	0	0	0	0	0	8	0	873.434	P02787	P02787	316	323	TF	Serotransferrin	yes	yes	2	0.031746	104.21	By matching	By MS/MS	By matching	By MS/MS	By matching
DSEQVDSWMSR	HRQYEQCLDFHLFYRDSEQVDSWMSRQEAF	LFYRDSEQVDSWMSRQEAFLENEDLGNSLG	R	D	S	S	R	Q	0	1	0	2	0	1	1	0	0	0	0	0	1	0	0	3	0	1	0	1	0	0	11	0	1338.55	P02549	P02549	484	494	SPTA1	Spectrin alpha chain, erythrocytic 1	yes	yes	2	1.4835e-08	148.56		By MS/MS
DSERPSGIPER	YQQKPGQAPVLVIYKDSERPSGIPERFSGS	VIYKDSERPSGIPERFSGSSSGTTVTLTIS	K	D	S	E	R	F	0	2	0	1	0	0	2	1	0	1	0	0	0	0	2	2	0	0	0	0	0	0	11	1	1241.6	P01717;A0A075B6K0;P01718	P01717	69	79	IGLV3-16	Ig lambda chain V-IV region Hil;Ig lambda chain V-IV region Kern	yes	no	3	0.033807	87.713
DSGEGDTTSLR	GLRIPLPPSWTDNPRDSGEGDTTSLRLLCS	DNPRDSGEGDTTSLRLLCSVIGGTDQAQWE	R	D	S	L	R	L	0	1	0	2	0	0	1	2	0	0	1	0	0	0	0	2	2	0	0	0	0	0	11	0	1136.49	P16157	P16157	1161	1171	ANK1	Ankyrin-1	yes	yes	2	1.9316e-05	140.45	By MS/MS	By MS/MS			By matching
DSGFQMNQLR	EDPQTFYYAVAVVKKDSGFQMNQLRGKKSC	AVVKKDSGFQMNQLRGKKSCHTGLGRSAGW	K	D	S	L	R	G	0	1	1	1	0	2	0	1	0	0	1	0	1	1	0	1	0	0	0	0	0	0	10	0	1194.55	P02787	P02787	123	132	TF	Serotransferrin	yes	yes	2	0.0009647	133.86	By MS/MS	By MS/MS	By MS/MS	By MS/MS	By MS/MS
DSHSLTTNIMEILR	NKLKNSLFEYQKNNKDSHSLTTNIMEILRG	KDSHSLTTNIMEILRGDFSSANNRDNTYNR	K	D	S	L	R	G	0	1	1	1	0	0	1	0	1	2	2	0	1	0	0	2	2	0	0	0	0	0	14	0	1628.82	P02671	P02671	101	114	FGA	Fibrinogen alpha chain;Fibrinopeptide A;Fibrinogen alpha chain	yes	yes	3	3.5309e-05	116.9	By MS/MS	By MS/MS	By MS/MS	By MS/MS	By MS/MS
DSITTWEILAVSMSDK	PKNGISTKLMNIFLKDSITTWEILAVSMSD	SITTWEILAVSMSDKKGICVADPFEVTVMQ	K	D	S	D	K	K	1	0	0	2	0	0	1	0	0	2	1	1	1	0	0	3	2	1	0	1	0	0	16	0	1794.87	P01024	P01024	797	812	C3	Complement C3;Complement C3 beta chain;C3-beta-c;Complement C3 alpha chain;C3a anaphylatoxin;Acylation stimulating protein;Complement C3b alpha chain;Complement C3c alpha chain fragment 1;Complement C3dg fragment;Complement C3g fragment;Complement C3d fragment;Complement C3f fragment;Complement C3c alpha chain fragment 2	yes	yes	2	1.2507e-16	164.13	By MS/MS	By MS/MS	By MS/MS	By MS/MS
DSITTWEILAVSMSDKK	PKNGISTKLMNIFLKDSITTWEILAVSMSD	ITTWEILAVSMSDKKGICVADPFEVTVMQD	K	D	S	K	K	G	1	0	0	2	0	0	1	0	0	2	1	2	1	0	0	3	2	1	0	1	0	0	17	1	1922.97	P01024	P01024	797	813	C3	Complement C3;Complement C3 beta chain;C3-beta-c;Complement C3 alpha chain;C3a anaphylatoxin;Acylation stimulating protein;Complement C3b alpha chain;Complement C3c alpha chain fragment 1;Complement C3dg fragment;Complement C3g fragment;Complement C3d fragment;Complement C3f fragment;Complement C3c alpha chain fragment 2	yes	yes	3	0.001039	106.19	By MS/MS	By MS/MS	By MS/MS	By MS/MS
DSLLQDGEFSMDLR	VNGLTLGGQKCSVIRDSLLQDGEFSMDLRT	RDSLLQDGEFSMDLRTKSTGGAPTFNVTVT	R	D	S	L	R	T	0	1	0	3	0	1	1	1	0	0	3	0	1	1	0	2	0	0	0	0	0	0	14	0	1624.74	P07737	P07737	76	89	PFN1	Profilin-1	yes	yes	2	4.1106e-06	131.12	By MS/MS				By matching
DSPSVWAAVPGK	MADGTCQDAAIVGYKDSPSVWAAVPGKTFV	GYKDSPSVWAAVPGKTFVNITPAEVGVLVG	K	D	S	G	K	T	2	0	0	1	0	0	0	1	0	0	0	1	0	0	2	2	0	1	0	2	0	0	12	0	1212.61	P07737;CON_P02584;CON__P02584	P07737	27	38	PFN1	Profilin-1	yes	no	2	1.3757e-11	152.06	By matching	By MS/MS	By MS/MS	By MS/MS	By MS/MS
DSQEEEKTEALTSAK	MLLDTWDQVFVWVGKDSQEEEKTEALTSAK	DSQEEEKTEALTSAKRYIETDPANRDRRTP	K	D	S	A	K	R	2	0	0	1	0	1	4	0	0	0	1	2	0	0	0	2	2	0	0	0	0	0	15	1	1664.77	P06396;CON__Q3SX14	P06396	714	728	GSN	Gelsolin	yes	no	2;3	1.5361e-132	283.05	By MS/MS	By MS/MS			By MS/MS
DSQTQAILTK	KAESTPEIAEQRGERDSQTQAILTKLKCAA	QRGERDSQTQAILTKLKCAAGLAELAARKY	R	D	S	T	K	L	1	0	0	1	0	2	0	0	0	1	1	1	0	0	0	1	2	0	0	0	0	0	10	0	1103.58	Q13098	Q13098	239	248	GPS1	COP9 signalosome complex subunit 1	yes	yes	2	0.02645	93.598
DSTLIMQLLR	DAIAELDTLSEESYKDSTLIMQLLRDNLTL	EESYKDSTLIMQLLRDNLTLWTSDMQGDGE	K	D	S	L	R	D	0	1	0	1	0	1	0	0	0	1	3	0	1	0	0	1	1	0	0	0	0	0	10	0	1188.65	P31946;P63104;P62258;P27348;P31947;P61981;Q04917	P62258	216	225	YWHAB;YWHAZ;YWHAE;YWHAQ;SFN;YWHAG;YWHAH	14-3-3 protein beta/alpha;14-3-3 protein beta/alpha, N-terminally processed;14-3-3 protein zeta/delta;14-3-3 protein epsilon;14-3-3 protein theta;14-3-3 protein sigma;14-3-3 protein gamma;14-3-3 protein gamma, N-terminally processed;14-3-3 protein eta	no	no	2	0.0011899	151.04	By matching	By MS/MS	By matching	By matching	By matching
DSTYSLSSTLTLSK	QSGNSQESVTEQDSKDSTYSLSSTLTLSKA	KDSTYSLSSTLTLSKADYEKHKVYACEVTH	K	D	S	S	K	A	0	0	0	1	0	0	0	0	0	0	3	1	0	0	0	5	3	0	1	0	0	0	14	0	1501.75	P01834;P0DOX7	P0DOX7	170	183	IGKC	Ig kappa chain C region	no	no	2	4.1196e-12	155.33	By MS/MS	By MS/MS	By MS/MS	By MS/MS	By MS/MS
DSYVGDEAQSK	GRPRHQGVMVGMGQKDSYVGDEAQSKRGIL	MGQKDSYVGDEAQSKRGILTLKYPIEHGIV	K	D	S	S	K	R	1	0	0	2	0	1	1	1	0	0	0	1	0	0	0	2	0	0	1	1	0	0	11	0	1197.52	P60709;P63261;P68133;P68032;P63267;P62736	P63261	51	61	ACTB;ACTG1;ACTA1;ACTC1;ACTG2;ACTA2	Actin, cytoplasmic 1;Actin, cytoplasmic 1, N-terminally processed;Actin, cytoplasmic 2;Actin, cytoplasmic 2, N-terminally processed;Actin, alpha skeletal muscle;Actin, alpha cardiac muscle 1;Actin, gamma-enteric smooth muscle;Actin, aortic smooth muscle	no	no	2	1.5694e-05	170.5	By MS/MS	By MS/MS	By MS/MS	By MS/MS	By MS/MS
DSYVGDEAQSKR	GRPRHQGVMVGMGQKDSYVGDEAQSKRGIL	GQKDSYVGDEAQSKRGILTLKYPIEHGIVT	K	D	S	K	R	G	1	1	0	2	0	1	1	1	0	0	0	1	0	0	0	2	0	0	1	1	0	0	12	1	1353.62	P60709;P63261;P68133;P68032;P63267;P62736	P63261	51	62	ACTB;ACTG1;ACTA1;ACTC1;ACTG2;ACTA2	Actin, cytoplasmic 1;Actin, cytoplasmic 1, N-terminally processed;Actin, cytoplasmic 2;Actin, cytoplasmic 2, N-terminally processed;Actin, alpha skeletal muscle;Actin, alpha cardiac muscle 1;Actin, gamma-enteric smooth muscle;Actin, aortic smooth muscle	no	no	3	0.028041	74.611
DTDSEEEIR	IDFPEFLTMMARKMKDTDSEEEIREAFRVF	MARKMKDTDSEEEIREAFRVFDKDGNGYIS	K	D	T	I	R	E	0	1	0	2	0	0	3	0	0	1	0	0	0	0	0	1	1	0	0	0	0	0	9	0	1092.46	P0DP25;P0DP24;P0DP23	P0DP25	79	87			yes	no	2	3.0696e-70	221.7	By MS/MS	By MS/MS		By MS/MS	By MS/MS
DTEEEDFHVDQVTTVK	YIFFKGKWERPFEVKDTEEEDFHVDQVTTV	TEEEDFHVDQVTTVKVPMMKRLGMFNIQHC	K	D	T	V	K	V	0	0	0	3	0	1	3	0	1	0	0	1	0	1	0	0	3	0	0	3	0	0	16	0	1890.85	P01009	P01009	226	241	SERPINA1	Alpha-1-antitrypsin;Short peptide from AAT	yes	yes	2;3	0	387.8	By MS/MS	By MS/MS		By MS/MS	By MS/MS
DTLMISR	LLGGPSVFLFPPKPKDTLMISRTPEVTCVV	FLFPPKPKDTLMISRTPEVTCVVVDVSHED	K	D	T	S	R	T	0	1	0	1	0	0	0	0	0	1	1	0	1	0	0	1	1	0	0	0	0	0	7	0	834.427	P0DOX5;P01857;P01860;P01859;P01861	P0DOX5	251	257	IGHG1;IGHG3;IGHG2;IGHG4	Ig gamma-1 chain C region;Ig gamma-3 chain C region;Ig gamma-2 chain C region;Ig gamma-4 chain C region	no	no	2	0.00012813	143.02	By matching	By matching	By matching	By matching	By matching
DTVIKPLLVEPEGLEK	LCGTEVPSVPEHGRKDTVIKPLLVEPEGLE	TVIKPLLVEPEGLEKETTFNSLLCPSGGEV	K	D	T	E	K	E	0	0	0	1	0	0	3	1	0	1	3	2	0	0	2	0	1	0	0	2	0	0	16	1	1779	P01023	P01023	897	912	A2M	Alpha-2-macroglobulin	yes	yes	2	2.2635e-22	172.85
DTVMAMMYTVVTPMLNPFIYSLRNR	IGLYLCSSANSSTLKDTVMAMMYTVVTPML	VTPMLNPFIYSLRNRDMKGALSRVIHQKKT	K	D	T	N	R	D	1	2	2	1	0	0	0	0	0	1	2	0	4	1	2	1	3	0	2	3	0	0	25	1	2962.46	P30953	P30953	271	295	OR1E1	Olfactory receptor 1E1	yes	yes	5	0.037914	44.052	By matching	By matching		By matching	By MS/MS
DTWVEHWPEEDECQDEENQK	DFWGEKPNLSYIIGKDTWVEHWPEEDECQD	HWPEEDECQDEENQKQCQDLGAFTESMVVF	K	D	T	Q	K	Q	0	0	1	3	1	2	6	0	1	0	0	1	0	0	1	0	1	2	0	1	0	0	20	0	2602.02	P01024	P01024	1625	1644	C3	Complement C3;Complement C3 beta chain;C3-beta-c;Complement C3 alpha chain;C3a anaphylatoxin;Acylation stimulating protein;Complement C3b alpha chain;Complement C3c alpha chain fragment 1;Complement C3dg fragment;Complement C3g fragment;Complement C3d fragment;Complement C3f fragment;Complement C3c alpha chain fragment 2	yes	yes	3	1.6575e-106	232.01	By MS/MS				By MS/MS
DVDEEKELLDFVPK	GEELISFKAERRDSRDVDEEKELLDFVPKL	RDVDEEKELLDFVPKLDQVVESPAIPRIPC	R	D	V	P	K	L	0	0	0	3	0	0	3	0	0	0	2	2	0	1	1	0	0	0	0	2	0	0	14	1	1674.84	P16157	P16157	836	849	ANK1	Ankyrin-1	yes	yes	3	0.030981	83.499
DVEFLAQLK	IDDNNKKVFLEKLKKDVEFLAQLKLMDYSL	LEKLKKDVEFLAQLKLMDYSLLVGIHDVER	K	D	V	L	K	L	1	0	0	1	0	1	1	0	0	0	2	1	0	1	0	0	0	0	0	1	0	0	9	0	1061.58	P78356;P48426	P48426	262	270	PIP4K2B;PIP4K2A	Phosphatidylinositol 5-phosphate 4-kinase type-2 beta;Phosphatidylinositol 5-phosphate 4-kinase type-2 alpha	no	no	2	0.050364	87.323
DVFLGMFLYEYAR	FVESKDVCKNYAEAKDVFLGMFLYEYARRH	AKDVFLGMFLYEYARRHPDYSVVLLLRLAK	K	D	V	A	R	R	1	1	0	1	0	0	1	1	0	0	2	0	1	2	0	0	0	0	2	1	0	0	13	0	1622.78	CON_P02768;CON__P02768-1;P02768	CON_P02768	348	360	ALB	Serum albumin	yes	no	2;3	2.0966e-157	261.87	By MS/MS	By MS/MS	By MS/MS	By MS/MS	By MS/MS
DVIATDKEDVAFK	GVLMELQDCALPLLKDVIATDKEDVAFKDL	LKDVIATDKEDVAFKDLDVAILVGSMPRRE	K	D	V	F	K	D	2	0	0	3	0	0	1	0	0	1	0	2	0	1	0	0	1	0	0	2	0	0	13	1	1449.74	P40925	P40925	67	79	MDH1	Malate dehydrogenase, cytoplasmic	yes	yes	2;3	8.659e-16	150.09				By matching
DVMQGTDEHVVCK	GGKYAATSQVLLPSKDVMQGTDEHVVCKVQ	SKDVMQGTDEHVVCKVQHPNGNKEKNVPLP	K	D	V	C	K	V	0	0	0	2	1	1	1	1	1	0	0	1	1	0	0	0	1	0	0	3	0	0	13	0	1516.66	P01871	P01871	77	89	IGHM	Ig mu chain C region	yes	yes	3	0.046734	71.268		By MS/MS
DVNFEFPEFQL	KVETFSGVYKKLTGKDVNFEFPEFQL____	LTGKDVNFEFPEFQL_______________	K	D	V	Q	L	-	0	0	1	1	0	1	2	0	0	0	1	0	0	3	1	0	0	0	0	1	0	0	11	0	1383.63	P62081	P62081	184	194	RPS7	40S ribosomal protein S7	yes	yes	2	0.014046	96.665
DVPIVHTETK	ISDNANAVKSEIPTKDVPIVHTETKTITYE	EIPTKDVPIVHTETKTITYEAAQTDDNSGD	K	D	V	T	K	T	0	0	0	1	0	0	1	0	1	1	0	1	0	0	1	0	2	0	0	2	0	0	10	0	1137.6	P11171	P11171	754	763	EPB41	Protein 4.1	yes	yes	3	0.016429	75.387		By matching
DVQDSLTVSNEAQTAK	VHYYEDGNVQLVSHKDVQDSLTVSNEAQTA	VQDSLTVSNEAQTAKEFIKIIENAENEYQT	K	D	V	A	K	E	2	0	1	2	0	2	1	0	0	0	1	1	0	0	0	2	2	0	0	2	0	0	16	0	1704.82	P52907	P52907	211	226	CAPZA1	F-actin-capping protein subunit alpha-1	yes	yes	2	0.0021211	198.14
DVSELTGFPEMLGGR	GGTAKALRDAGLAVRDVSELTGFPEMLGGR	DVSELTGFPEMLGGRVKTLHPAVHAGILAR	R	D	V	G	R	V	0	1	0	1	0	0	2	3	0	0	2	0	1	1	1	1	1	0	0	1	0	0	15	0	1606.77	P31939	P31939	50	64	ATIC	Bifunctional purine biosynthesis protein PURH;Phosphoribosylaminoimidazolecarboxamide formyltransferase;IMP cyclohydrolase	yes	yes	2	0.0042537	102.4
DVSSVELLMK	MESIIRQIETQERPRDVSSVELLMKYHQGI	QERPRDVSSVELLMKYHQGINAEIETRSKN	R	D	V	M	K	Y	0	0	0	1	0	0	1	0	0	0	2	1	1	0	0	2	0	0	0	2	0	0	10	0	1119.58	P11277	P11277	1934	1943	SPTB	Spectrin beta chain, erythrocytic	yes	yes	2	0.015537	101.72		By MS/MS
DVTVLQNTDGNNNEAWAK	FRCLAENAGDVAFVKDVTVLQNTDGNNNEA	VLQNTDGNNNEAWAKDLKLADFALLCLDGK	K	D	V	A	K	D	2	0	4	2	0	1	1	1	0	0	1	1	0	0	0	0	2	1	0	2	0	0	18	0	1987.92	P02788	P02788	566	583	LTF	Lactotransferrin;Lactoferricin-H;Kaliocin-1;Lactoferroxin-A;Lactoferroxin-B;Lactoferroxin-C	yes	yes	2	0.0005912	191.26
DVVICPDASLEDAKK	TVAGLAGKDPVQCSRDVVICPDASLEDAKK	DVVICPDASLEDAKKEGPYDVVVLPGGNLG	R	D	V	K	K	E	2	0	0	3	1	0	1	0	0	1	1	2	0	0	1	1	0	0	0	2	0	0	15	1	1658.82	Q99497	Q99497	49	63	PARK7	Protein deglycase DJ-1	yes	yes	2;3	0.0002682	121.18	By MS/MS	By matching
DVWGIEGPIDAAFTR	LDEKAVRPGYPKLIRDVWGIEGPIDAAFTR	DVWGIEGPIDAAFTRINCQGKTYLFKGSQY	R	D	V	T	R	I	2	1	0	2	0	0	1	2	0	2	0	0	0	1	1	0	1	1	0	1	0	0	15	0	1645.81	P04004;CON__Q3ZBS7	P04004	198	212	VTN	Vitronectin;Vitronectin V65 subunit;Vitronectin V10 subunit;Somatomedin-B	yes	no	2	1.3774e-06	149.41	By matching				By MS/MS
DWHGVPGQVDAAMAGR	GRTSAGTRQPQFISRDWHGVPGQVDAAMAG	WHGVPGQVDAAMAGRIYISGMAPRPSLAKK	R	D	W	G	R	I	3	1	0	2	0	1	0	3	1	0	0	0	1	0	1	0	0	1	0	2	0	0	16	0	1665.77	P04004	P04004	338	353	VTN	Vitronectin;Vitronectin V65 subunit;Vitronectin V10 subunit;Somatomedin-B	yes	yes	3	0.00036369	112.03		By matching
DWNVDLIPK	FKIPGSPPESMGRGRDWNVDLIPKFLMANG	SMGRGRDWNVDLIPKFLMANGQLVKMLLYT	R	D	W	P	K	F	0	0	1	2	0	0	0	0	0	1	1	1	0	0	1	0	0	1	0	1	0	0	9	0	1098.57	P50395;P31150	P50395	71	79	GDI2;GDI1	Rab GDP dissociation inhibitor beta;Rab GDP dissociation inhibitor alpha	yes	no	2	0.0097135	111.06
DYAGVFSDAGLTFTSSSGQQTAQR	VVEKADIGCTPGSGKDYAGVFSDAGLTFTS	GLTFTSSSGQQTAQRAELQCPQPAARRRRS	K	D	Y	Q	R	A	3	1	0	2	0	3	0	3	0	0	1	0	0	2	0	4	3	0	1	1	0	0	24	0	2493.14	P01024	P01024	634	657	C3	Complement C3;Complement C3 beta chain;C3-beta-c;Complement C3 alpha chain;C3a anaphylatoxin;Acylation stimulating protein;Complement C3b alpha chain;Complement C3c alpha chain fragment 1;Complement C3dg fragment;Complement C3g fragment;Complement C3d fragment;Complement C3f fragment;Complement C3c alpha chain fragment 2	yes	yes	3	2.2598e-08	107.21					By MS/MS
DYELLCLDGTR	GGKNPDPWAKNLNEKDYELLCLDGTRKPVE	LNEKDYELLCLDGTRKPVEEYANCHLARAP	K	D	Y	T	R	K	0	1	0	2	1	0	1	1	0	0	3	0	0	0	0	0	1	0	1	0	0	0	11	0	1353.62	P02787	P02787	577	587	TF	Serotransferrin	yes	yes	2	0.024416	91.584	By matching	By matching	By matching	By matching	By MS/MS
DYFGAHTYELLAK	YRHEMLPASLIQAQRDYFGAHTYELLAKPG	QRDYFGAHTYELLAKPGQFIHTNWTGHGGT	R	D	Y	A	K	P	2	0	0	1	0	0	1	1	1	0	2	1	0	1	0	0	1	0	2	0	0	0	13	0	1526.74	P52209	P52209	448	460	PGD	6-phosphogluconate dehydrogenase, decarboxylating	yes	yes	2	0.00072225	121.9
DYGVLLEGSGLALR	MNIALLSDLTKQISRDYGVLLEGSGLALRG	RDYGVLLEGSGLALRGLFIIDPNGVIKHLS	R	D	Y	L	R	G	1	1	0	1	0	0	1	3	0	0	4	0	0	0	0	1	0	0	1	1	0	0	14	0	1461.78	P30048	P30048	171	184	PRDX3	Thioredoxin-dependent peroxide reductase, mitochondrial	yes	yes	2	0.00080523	109.39
DYLPLVLGPTAMR	ARKIVGAMVQIITYRDYLPLVLGPTAMRKY	YRDYLPLVLGPTAMRKYLPTYRSYNDSVDP	R	D	Y	M	R	K	1	1	0	1	0	0	0	1	0	0	3	0	1	0	2	0	1	0	1	1	0	0	13	0	1444.77	P05164	P05164	461	473	MPO	Myeloperoxidase;Myeloperoxidase;89 kDa myeloperoxidase;84 kDa myeloperoxidase;Myeloperoxidase light chain;Myeloperoxidase heavy chain	yes	yes	2	0.012583	91.469	By MS/MS	By MS/MS		By matching
DYPVVSIEDPFDQDDWGAWQK	ISPDQLADLYKSFIKDYPVVSIEDPFDQDD	IEDPFDQDDWGAWQKFTASAGIQVVGDDLT	K	D	Y	Q	K	F	1	0	0	5	0	2	1	1	0	1	0	1	0	1	2	1	0	2	1	2	0	0	21	0	2509.11	P06733	P06733	286	306	ENO1	Alpha-enolase	yes	yes	2;3	5.3818e-19	195.87				By matching
DYQELMNTK	DALQQAKEDLARLLRDYQELMNTKLALDLE	LARLLRDYQELMNTKLALDLEIATYRTLLE	R	D	Y	T	K	L	0	0	1	1	0	1	1	0	0	0	1	1	1	0	0	0	1	0	1	0	0	0	9	0	1140.51	CON_P04264;CON__P04264;P04264	CON_P04264	464	472	KRT1	Keratin, type II cytoskeletal 1	no	no	2	0.002837	126.24
DYVSQFEGSALGK	DLATVYVDVLKDSGRDYVSQFEGSALGKQL	GRDYVSQFEGSALGKQLNLKLLDNWDSVTS	R	D	Y	G	K	Q	1	0	0	1	0	1	1	2	0	0	1	1	0	1	0	2	0	0	1	1	0	0	13	0	1399.66	P02647	P02647	52	64	APOA1	Apolipoprotein A-I;Proapolipoprotein A-I;Truncated apolipoprotein A-I	yes	yes	2	1.1305e-56	205.13	By MS/MS	By MS/MS	By MS/MS	By MS/MS	By MS/MS
EAAENSLVAYK	YHRYLAEFATGNDRKEAAENSLVAYKAASD	NDRKEAAENSLVAYKAASDIAMTELPPTHP	K	E	A	Y	K	A	3	0	1	0	0	0	2	0	0	0	1	1	0	0	0	1	0	0	1	1	0	0	11	0	1193.59	P62258	P62258	143	153	YWHAE	14-3-3 protein epsilon	yes	yes	2	0.00032954	134.25	By MS/MS	By MS/MS	By matching	By MS/MS	By MS/MS
EAAIVDPVQPQK	LTDNYMYLVIDDETKEAAIVDPVQPQKVVD	ETKEAAIVDPVQPQKVVDAARKHGVKLTTV	K	E	A	Q	K	V	2	0	0	1	0	2	1	0	0	1	0	1	0	0	2	0	0	0	0	2	0	0	12	0	1293.69	Q16775	Q16775	72	83	HAGH	Hydroxyacylglutathione hydrolase, mitochondrial	yes	yes	2	2.6015e-05	131.12		By MS/MS
EACFAVEGPK	NFVAFVDKCCAADDKEACFAVEGPKLVVST	AADDKEACFAVEGPKLVVSTQTALA_____	K	E	A	P	K	L	2	0	0	0	1	0	2	1	0	0	0	1	0	1	1	0	0	0	0	1	0	0	10	0	1106.51	CON_P02769;CON__P02769	CON_P02769	588	597			yes	no	2	0.052697	84.213
EADAATSFLR	______________________________	SVGFREADAATSFLRAARSGNLDKALDHLR	R	E	A	L	R	A	3	1	0	1	0	0	1	0	0	0	1	0	0	1	0	1	1	0	0	0	0	0	10	0	1079.52	P16157	P16157	9	18	ANK1	Ankyrin-1	yes	yes	2	0.044481	85.862					By matching
EADDTKEQIEK	RQLLGSAHAVEVFHREADDTKEQIEKKCQA	VFHREADDTKEQIEKKCQALSAADPGSDLF	R	E	A	E	K	K	1	0	0	2	0	1	3	0	0	1	0	2	0	0	0	0	1	0	0	0	0	0	11	1	1304.61	P02549	P02549	1191	1201	SPTA1	Spectrin alpha chain, erythrocytic 1	yes	yes	3	0.015715	127.51	By matching	By MS/MS
EADPEDGKPVMDK	PDDAVEALADSLGKKEADPEDGKPVMDKVK	KKEADPEDGKPVMDKVKEKAKEEDREKLGE	K	E	A	D	K	V	1	0	0	3	0	0	2	1	0	0	0	2	1	0	2	0	0	0	0	1	0	0	13	1	1429.64	P20810	P20810	445	457	CAST	Calpastatin	yes	yes	2;3	2.7683e-10	131.83				By matching
EADYVAQATR	EGITVYSMQFGGYAKEADYVAQATRLRAAL	GGYAKEADYVAQATRLRAALEGTATYRGDI	K	E	A	T	R	L	3	1	0	1	0	1	1	0	0	0	0	0	0	0	0	0	1	0	1	1	0	0	10	0	1122.53	Q9NRV9	Q9NRV9	141	150	HEBP1	Heme-binding protein 1	yes	yes	2	0.003822	118.18
EAEAAVYHR	NFPVEAVKMQHAIAREAEAAVYHRQLFEEL	QHAIAREAEAAVYHRQLFEELRRAAPLSRD	R	E	A	H	R	Q	3	1	0	0	0	0	2	0	1	0	0	0	0	0	0	0	0	0	1	1	0	0	9	0	1044.5	P30613	P30613	427	435	PKLR	Pyruvate kinase PKLR	yes	yes	2	0.00016816	143.89		By matching
EAEAMALLAEAER	______________________________	GKEAEAMALLAEAERKVKNSQSFFSGLFGG	K	E	A	E	R	K	5	1	0	0	0	0	4	0	0	0	2	0	1	0	0	0	0	0	0	0	0	0	13	0	1402.68	P54920	P54920	7	19	NAPA	Alpha-soluble NSF attachment protein	yes	yes	2	4.7726e-12	152.07		By matching
EAFNMIDQNR	NVFAMFDQSQIQEFKEAFNMIDQNRDGFID	IQEFKEAFNMIDQNRDGFIDKEDLHDMLAS	K	E	A	N	R	D	1	1	2	1	0	1	1	0	0	1	0	0	1	1	0	0	0	0	0	0	0	0	10	0	1236.56	P19105;O14950;P24844	P19105	35	44	MYL12A;MYL12B;MYL9	Myosin regulatory light chain 12A;Myosin regulatory light chain 12B;Myosin regulatory light polypeptide 9	yes	no	2	0.017266	106.68		By matching
EAFSLFDKDGDGTITTK	______________________________	FSLFDKDGDGTITTKELGTVMRSLGQNPTE	K	E	A	T	K	E	1	0	0	3	0	0	1	2	0	1	1	2	0	2	0	1	3	0	0	0	0	0	17	1	1843.88	P0DP25;P0DP24;P0DP23	P0DP25	15	31			yes	no	2;3	8.6998e-208	324.84	By MS/MS	By MS/MS			By MS/MS
EAGEQGDIEPR	QRINIPPQRGPRPIREAGEQGDIEPRRMVR	RPIREAGEQGDIEPRRMVRHPDSHQLFIGN	R	E	A	P	R	R	1	1	0	1	0	1	3	2	0	1	0	0	0	0	1	0	0	0	0	0	0	0	11	0	1199.54	Q13283	Q13283	321	331	G3BP1	Ras GTPase-activating protein-binding protein 1	yes	yes	2	0.0039256	125.68
EAGIPEFYDYDVALIK	EVVLFHPNYNINGKKEAGIPEFYDYDVALI	AGIPEFYDYDVALIKLKNKLKYGQTIRPIC	K	E	A	I	K	L	2	0	0	2	0	0	2	1	0	2	1	1	0	1	1	0	0	0	2	1	0	0	16	0	1841.91	P00751	P00751	566	581	CFB	Complement factor B;Complement factor B Ba fragment;Complement factor B Bb fragment	yes	yes	2	0.0010473	107.34	By matching				By MS/MS
EAIATSVELGEDWER	YVQECADILEWIGDKEAIATSVELGEDWER	EAIATSVELGEDWERTEVLHKKFEDFQVEL	K	E	A	E	R	T	2	1	0	1	0	0	4	1	0	1	1	0	0	0	0	1	1	1	0	1	0	0	15	0	1703.8	P02549	P02549	178	192	SPTA1	Spectrin alpha chain, erythrocytic 1	yes	yes	2	0.0010601	136.7
EALGIPAAASFK	LCDALNAWQLVKELKEALGIPAAASFKHVS	ELKEALGIPAAASFKHVSPAGAAVGIPLSE	K	E	A	F	K	H	4	0	0	0	0	0	1	1	0	1	1	1	0	1	1	1	0	0	0	0	0	0	12	0	1173.64	P31939	P31939	255	266	ATIC	Bifunctional purine biosynthesis protein PURH;Phosphoribosylaminoimidazolecarboxamide formyltransferase;IMP cyclohydrolase	yes	yes	2	0.052448	79.986
EALMAHGLGNR	VAPSDMMDGRVEAIKEALMAHGLGNRVSVM	EAIKEALMAHGLGNRVSVMSYSAKFASCFY	K	E	A	N	R	V	2	1	1	0	0	0	1	2	1	0	2	0	1	0	0	0	0	0	0	0	0	0	11	0	1167.58	P13716	P13716	180	190	ALAD	Delta-aminolevulinic acid dehydratase	yes	yes	2;3	6.9472e-09	153.24
EALQGVGDMGR	LVMGVTSESWRSFFKEALQGVGDMGRAYWD	SFFKEALQGVGDMGRAYWDIMISNHQNSNR	K	E	A	G	R	A	1	1	0	1	0	1	1	3	0	0	1	0	1	0	0	0	0	0	0	1	0	0	11	0	1131.53	P35542	P35542	27	37	SAA4	Serum amyloid A-4 protein	yes	yes	2	0.06259	83.998
EAMLEMLLQHQICK	YQPPGNVYWPLRGKREAMLEMLLQHQICKE	REAMLEMLLQHQICKEVQAEQEPTRKLFEV	R	E	A	C	K	E	1	0	0	0	1	2	2	0	1	1	3	1	2	0	0	0	0	0	0	0	0	0	14	0	1742.85	Q99932	Q99932	350	363	SPAG8	Sperm-associated antigen 8	yes	yes	3	0.040015	61.48		By MS/MS
EANYIGSDK	FDGARDMWRAYSDMREANYIGSDKYFHARG	AYSDMREANYIGSDKYFHARGNYDAAKRGP	R	E	A	D	K	Y	1	0	1	1	0	0	1	1	0	1	0	1	0	0	0	1	0	0	1	0	0	0	9	0	995.456	P0DJI8;P0DJI9	P0DJI8	44	52	SAA1;SAA2	Serum amyloid A-1 protein;Amyloid protein A;Serum amyloid protein A(2-104);Serum amyloid protein A(3-104);Serum amyloid protein A(2-103);Serum amyloid protein A(2-102);Serum amyloid protein A(4-101);Serum amyloid A-2 protein	no	no	2	0.014725	106.42
EATDEELER	LIAKHVDSKLRAGNKEATDEELERTLDKIM	LRAGNKEATDEELERTLDKIMILFRFIHGK	K	E	A	E	R	T	1	1	0	1	0	0	4	0	0	0	1	0	0	0	0	0	1	0	0	0	0	0	9	0	1090.48	Q13619	Q13619	423	431	CUL4A	Cullin-4A	yes	yes	2	0.038534	116.37
EAVAMESYAK	MAHAVTQLANRTPGKEAVAMESYAKALRML	RTPGKEAVAMESYAKALRMLPTIIADNAGY	K	E	A	A	K	A	3	0	0	0	0	0	2	0	0	0	0	1	1	0	0	1	0	0	1	1	0	0	10	0	1097.51	P78371	P78371	432	441	CCT2	T-complex protein 1 subunit beta	yes	yes	2	0.024839	94.309					By matching
EAVEHLQK	TVMWDYFSQLSNNAKEAVEHLQKSELTQQL	QLSNNAKEAVEHLQKSELTQQLNALFQDKL	K	E	A	Q	K	S	1	0	0	0	0	1	2	0	1	0	1	1	0	0	0	0	0	0	0	1	0	0	8	0	952.498	P06727	P06727	44	51	APOA4	Apolipoprotein A-IV	yes	yes	2	0.0029229	127.12		By MS/MS
EAVESFAGSPLSYRPVAIALDTK	HGSHEYHAESIANVREAVESFAGSPLSYRP	SPLSYRPVAIALDTKGPEIRTGILQGGPES	R	E	A	T	K	G	4	1	0	1	0	0	2	1	0	1	2	1	0	1	2	3	1	0	1	2	0	0	23	1	2420.26	P30613	P30613	136	158	PKLR	Pyruvate kinase PKLR	yes	yes	3	8.7734e-10	138.04
ECCEKPLLEK	KYICENQDSISSKLKECCEKPLLEKSHCIA	SSKLKECCEKPLLEKSHCIAEVENDEMPAD	K	E	C	E	K	S	0	0	0	0	2	0	3	0	0	0	2	2	0	0	1	0	0	0	0	0	0	0	10	1	1304.61	CON_P02768;CON__P02768-1;P02768	CON_P02768	301	310	ALB	Serum albumin	yes	no	2;3	9.4877e-45	200.56	By MS/MS	By MS/MS	By MS/MS	By MS/MS	By MS/MS
ECCHGDLLECADDR	VEVTKLVTDLTKVHKECCHGDLLECADDRA	KECCHGDLLECADDRADLAKYICDNQDTIS	K	E	C	D	R	A	1	1	0	3	3	0	2	1	1	0	2	0	0	0	0	0	0	0	0	0	0	0	14	0	1748.66	CON_P02769;CON__P02769	CON_P02769	267	280			yes	no	3	0.00018139	108.23	By MS/MS	By MS/MS	By MS/MS	By MS/MS	By MS/MS
ECLQTCR	YGGCMGNGNNFVTEKECLQTCRTVAACNLP	GNNFVTEKECLQTCRTVAACNLPIVRGPCR	K	E	C	C	R	T	0	1	0	0	2	1	1	0	0	0	1	0	0	0	0	0	1	0	0	0	0	0	7	0	965.406	P02760;CON_P00978;CON__P00978	P02760	276	282	AMBP	Protein AMBP;Alpha-1-microglobulin;Inter-alpha-trypsin inhibitor light chain;Trypstatin	yes	no	2	0.04221	110.34		By matching
ECMSFCLAIMNK				E	C	N	K		1	0	1	0	2	0	1	0	0	1	1	1	2	1	0	1	0	0	0	0	0	0	12	0	1502.64		REV__Q96JI7					yes	yes	3	0.047555	63.624
ECSAGLDSNEMSLQEK	MVTKDIMTPLVALLKECSAGLDSNEMSLQE	CSAGLDSNEMSLQEKKDQNRNSIENIANET	K	E	C	E	K	K	1	0	1	1	1	1	3	1	0	0	2	1	1	0	0	3	0	0	0	0	0	0	16	0	1796.76	Q7Z4Q2	Q7Z4Q2	133	148	HEATR3	HEAT repeat-containing protein 3	yes	yes	2;3	0.0030181	117.02	By matching			By MS/MS
EDAANNYAR	TYRQLFHPEQLITGKEDAANNYARGHYTIG	QLITGKEDAANNYARGHYTIGKEIIDLVLD	K	E	D	A	R	G	3	1	2	1	0	0	1	0	0	0	0	0	0	0	0	0	0	0	1	0	0	0	9	0	1022.44	P68363;Q9BQE3;P68366;Q71U36;Q9NY65;Q13748;A6NHL2	P68363	97	105	TUBA1B;TUBA1C;TUBA4A;TUBA1A;TUBA8;TUBA3C;TUBAL3	Tubulin alpha-1B chain;Tubulin alpha-1C chain;Tubulin alpha-4A chain;Tubulin alpha-1A chain;Tubulin alpha-8 chain;Tubulin alpha-3C/D chain;Tubulin alpha chain-like 3	yes	no	2	0.0012719	133.6		By MS/MS
EDEESSDLITVSTEEK				E	D	E	K		0	0	0	2	0	0	5	0	0	1	1	1	0	0	0	3	2	0	0	1	0	0	16	0	1809.8		REV__Q15506					yes	yes	2	0.010856	109.39	By matching	By MS/MS	By MS/MS	By matching	By matching
EDEIATMECINNGK	RCRILLEAARIIREREDEIATMECINNGKS	REDEIATMECINNGKSIFEARLDIDISWQC	R	E	D	G	K	S	1	0	2	1	1	0	3	1	0	2	0	1	1	0	0	0	1	0	0	0	0	0	14	0	1622.69	P49189	P49189	88	101	ALDH9A1	4-trimethylaminobutyraldehyde dehydrogenase	yes	yes	3	0.04217	66.023					By matching
EDFTSLSLVLYSR	YEKNKVCKEFSHLGKEDFTSLSLVLYSRKF	GKEDFTSLSLVLYSRKFPSGTFEQVSQLVK	K	E	D	S	R	K	0	1	0	1	0	0	1	0	0	0	3	0	0	1	0	3	1	0	1	1	0	0	13	0	1528.78	P02774	P02774	38	50	GC	Vitamin D-binding protein	yes	yes	2	7.8793e-12	167.12	By MS/MS	By MS/MS	By MS/MS	By MS/MS
EDGGGWWYNR	NDGWLTSDPRKQCSKEDGGGWWYNRCHAAN	KQCSKEDGGGWWYNRCHAANPNGRYYWGGQ	K	E	D	N	R	C	0	1	1	1	0	0	1	3	0	0	0	0	0	0	0	0	0	2	1	0	0	0	10	0	1238.51	P02675;CON_P02676;CON__P02676	P02675	427	436	FGB	Fibrinogen beta chain;Fibrinopeptide B;Fibrinogen beta chain	yes	no	2	4.5602e-05	145.34	By matching	By MS/MS	By MS/MS	By MS/MS	By MS/MS
EDGNEEDKENQGDETQGQQPPQR	RPRFRRGPPRQRQPREDGNEEDKENQGDET	ENQGDETQGQQPPQRRYRRNFNYRRRRPEN	R	E	D	Q	R	R	0	1	2	3	0	5	5	3	0	0	0	1	0	0	2	0	1	0	0	0	0	0	23	1	2627.1	P67809	P67809	257	279	YBX1	Nuclease-sensitive element-binding protein 1	yes	yes	3	9.7803e-151	250.64
EDGQEYAQVIK	GKNENESEKRELVFKEDGQEYAQVIKMLGN	LVFKEDGQEYAQVIKMLGNGRLEAMCFDGV	K	E	D	I	K	M	1	0	0	1	0	2	2	1	0	1	0	1	0	0	0	0	0	0	1	1	0	0	11	0	1278.61	P47813;O14602	P47813	30	40	EIF1AX;EIF1AY	Eukaryotic translation initiation factor 1A, X-chromosomal;Eukaryotic translation initiation factor 1A, Y-chromosomal	yes	no	2	0.002374	121.6
EDKSPSEESAPTTSPESVSGSVPSSGSSGR	PAPTSGMSHPPPAAREDKSPSEESAPTTSP	ESVSGSVPSSGSSGREEDAASTLVTGSEYE	R	E	D	G	R	E	1	1	0	1	0	0	4	3	0	0	0	1	0	0	4	11	2	0	0	2	0	0	30	1	2921.3	P54725	P54725	120	149	RAD23A	UV excision repair protein RAD23 homolog A	yes	yes	3	1.2862e-41	169.96		By MS/MS		By MS/MS
EDLIWELLNQAQEHFGK	QVPSHTVVARSMGGKEDLIWELLNQAQEHF	LIWELLNQAQEHFGKDKSKEFQLFSSPHGK	K	E	D	G	K	D	1	0	1	1	0	2	3	1	1	1	3	1	0	1	0	0	0	1	0	0	0	0	17	0	2069.02	P02787	P02787	279	295	TF	Serotransferrin	yes	yes	2;3	3.3238e-45	194.77	By MS/MS	By MS/MS	By MS/MS	By MS/MS	By MS/MS
EDLRLPEGDLGKEIEQK	QDGYLSLLQDSGEVREDLRLPEGDLGKEIE	LRLPEGDLGKEIEQKYDCGEEILITVLSAM	R	E	D	Q	K	Y	0	1	0	2	0	1	4	2	0	1	3	2	0	0	1	0	0	0	0	0	0	0	17	2	1968.02	P63241	P63241	110	126	EIF5A	Eukaryotic translation initiation factor 5A-1	yes	yes	4	0.030511	79.471
EDLVSSWEHIR	TLSHPSDAPQIQEMKEDLVSSWEHIRALAT	QEMKEDLVSSWEHIRALATSRYEKLQATYW	K	E	D	I	R	A	0	1	0	1	0	0	2	0	1	1	1	0	0	0	0	2	0	1	0	1	0	0	11	0	1369.66	P02549	P02549	346	356	SPTA1	Spectrin alpha chain, erythrocytic 1	yes	yes	3	0.0017306	104.79		By MS/MS
EDPQTFYYAVAVVK	PNNLKPVVAEFYGSKEDPQTFYYAVAVVKK	KEDPQTFYYAVAVVKKDSGFQMNQLRGKKS	K	E	D	V	K	K	2	0	0	1	0	1	1	0	0	0	0	1	0	1	1	0	1	0	2	3	0	0	14	0	1628.81	P02787	P02787	108	121	TF	Serotransferrin	yes	yes	2;3	2.3078e-17	164.65	By MS/MS	By MS/MS	By MS/MS	By MS/MS	By MS/MS
EDQTEYLEER	GEPMGRGTKVILHLKEDQTEYLEERRIKEI	ILHLKEDQTEYLEERRIKEIVKKHSQFIGY	K	E	D	E	R	R	0	1	0	1	0	1	4	0	0	0	1	0	0	0	0	0	1	0	1	0	0	0	10	0	1310.56	P07900;P08238;Q58FF7;Q58FF6	P07900	192	201	HSP90AA1;HSP90AB1;HSP90AB3P;HSP90AB4P	Heat shock protein HSP 90-alpha;Heat shock protein HSP 90-beta;Putative heat shock protein HSP 90-beta-3;Putative heat shock protein HSP 90-beta 4	no	no	2	7.7439e-18	174.02	By MS/MS	By matching	By matching
EDSGSSDIAAASAPEMLIQHSLWR	KQHYPCTTWRHQLEREDSGSSDIAAASAPE	AASAPEMLIQHSLWRPVRNKEGIKTGYASK	R	E	D	W	R	P	4	1	0	2	0	1	2	1	1	2	2	0	1	0	1	5	0	1	0	0	0	0	24	0	2570.21	Q8WUB2	Q8WUB2	177	200	FAM216A	Protein FAM216A	yes	yes	3	0.044105	56.304
EDVGTVVGIDLGTTYSCVGVFK	LLLLSAARAEEEDKKEDVGTVVGIDLGTTY	GIDLGTTYSCVGVFKNGRVEIIANDQGNRI	K	E	D	F	K	N	0	0	0	2	1	0	1	4	0	1	1	1	0	1	0	1	3	0	1	5	0	0	22	0	2315.14	P11021	P11021	25	46	HSPA5	78 kDa glucose-regulated protein	yes	yes	2	5.9847e-40	186.29
EDVNLMMSSGQILGIRFLDK	EVLNYMYTAKISVKKEDVNLMMSSGQILGI	MMSSGQILGIRFLDKLCSQKRDVSSPDENN	K	E	D	D	K	L	0	1	1	2	0	1	1	2	0	2	3	1	2	1	0	2	0	0	0	1	0	0	20	1	2265.15	O43829	O43829	103	122	ZBTB14	Zinc finger and BTB domain-containing protein 14	yes	yes	3	0.013153	80.859	By matching	By matching		By matching	By matching
EDVRPEEIADQELAEALQK	GELPECARLAYGAGREDVRPEEIADQELAE	PEEIADQELAEALQKSAEDAERQKP_____	R	E	D	Q	K	S	3	1	0	2	0	2	5	0	0	1	2	1	0	0	1	0	0	0	0	1	0	0	19	1	2182.08	Q5TDH0	Q5TDH0	371	389	DDI2	Protein DDI1 homolog 2	yes	yes	3	5.3334e-34	183.74	By MS/MS
EEAENTLQSFR	IMRLREKLQEEMLQREEAENTLQSFRQDVD	MLQREEAENTLQSFRQDVDNASLARLDLER	R	E	E	F	R	Q	1	1	1	0	0	1	3	0	0	0	1	0	0	1	0	1	1	0	0	0	0	0	11	0	1322.61	P08670	P08670	197	207	VIM	Vimentin	yes	yes	2	1.7267e-09	156.35		By MS/MS
EEAPSLRPAPPPISGGGYR	GFFSARGHRPLDKKREEAPSLRPAPPPISG	SLRPAPPPISGGGYRARPAKAAATQKKVER	R	E	E	Y	R	A	2	2	0	0	0	0	2	3	0	1	1	0	0	0	5	2	0	0	1	0	0	0	19	1	1950	P02675	P02675	54	72	FGB	Fibrinogen beta chain;Fibrinopeptide B;Fibrinogen beta chain	yes	yes	3	5.1572e-11	151.39		By MS/MS	By matching	By MS/MS
EEAQAEIEQYR	SEARKRKNRRLKQAKEEAQAEIEQYRLQRE	KQAKEEAQAEIEQYRLQREKEFKAKEAAAL	K	E	E	Y	R	L	2	1	0	0	0	2	4	0	0	1	0	0	0	0	0	0	0	0	1	0	0	0	11	0	1364.62	O75348	O75348	38	48	ATP6V1G1	V-type proton ATPase subunit G 1	yes	yes	2	4.7519e-11	157.34
EEASNFR	AGLLADARSLADIAREEASNFRSNFGYNIP	RSLADIAREEASNFRSNFGYNIPLKHLADR	R	E	E	F	R	S	1	1	1	0	0	0	2	0	0	0	0	0	0	1	0	1	0	0	0	0	0	0	7	0	851.377	P25788	P25788	94	100	PSMA3	Proteasome subunit alpha type-3	yes	yes	2	0.03133	118.01		By MS/MS
EEDAASTLVTGSEYETMLTEIMSMGYER	ESVSGSVPSSGSSGREEDAASTLVTGSEYE	YETMLTEIMSMGYERERVVAALRASYNNPH	R	E	E	E	R	E	2	1	0	1	0	0	6	2	0	1	2	0	3	0	0	3	4	0	2	1	0	0	28	0	3142.37	P54725	P54725	150	177	RAD23A	UV excision repair protein RAD23 homolog A	yes	yes	3	8.6904e-14	132.94
EEDPATGTGDPPR	GQRVYLHLRRTRRPKEEDPATGTGDPPRKK	PKEEDPATGTGDPPRKKPTRLAIGVEGGFD	K	E	E	P	R	K	1	1	0	2	0	0	2	2	0	0	0	0	0	0	3	0	2	0	0	0	0	0	13	0	1340.58	P45974	P45974	81	93	USP5	Ubiquitin carboxyl-terminal hydrolase 5	yes	yes	2	0.00019367	139.43
EEEDKDDKEK	PEKEISDDEEEKGEKEEEDKDDKEKPKTED	EKGEKEEEDKDDKEKPKTEDVGSDEEDDTD	K	E	E	E	K	P	0	0	0	3	0	0	4	0	0	0	0	3	0	0	0	0	0	0	0	0	0	0	10	2	1263.55	Q58FF6	Q58FF6	211	220	HSP90AB4P	Putative heat shock protein HSP 90-beta 4	yes	yes	3	0.0074865	106.2		By matching	By MS/MS	By matching	By matching
EEEIAALVIDNGSGMCK	______________________________	EIAALVIDNGSGMCKAGFAGDDAPRAVFPS	M	E	E	C	K	A	2	0	1	1	1	0	3	2	0	2	1	1	1	0	0	1	0	0	0	1	0	0	17	0	1834.84	P63261	P63261	2	18	ACTG1	Actin, cytoplasmic 2;Actin, cytoplasmic 2, N-terminally processed	yes	yes	2	1.2511e-138	252.96	By MS/MS
EEIVYLPCIYR	GPGYSTPLEAMKGPREEIVYLPCIYRNTGT	KGPREEIVYLPCIYRNTGTEAPDYLATVDV	R	E	E	Y	R	N	0	1	0	0	1	0	2	0	0	2	1	0	0	0	1	0	0	0	2	1	0	0	11	0	1453.73	Q13228	Q13228	24	34	SELENBP1	Selenium-binding protein 1	yes	yes	2	0.0018663	150.4	By MS/MS	By MS/MS		By MS/MS	By MS/MS
EEVVTVETWQEGSLK	AALRMLLADQGQSWKEEVVTVETWQEGSLK	EEVVTVETWQEGSLKASCLYGQLPKFQDGD	K	E	E	L	K	A	0	0	0	0	0	1	4	1	0	0	1	1	0	0	0	1	2	1	0	3	0	0	15	0	1732.85	P09211	P09211	31	45	GSTP1	Glutathione S-transferase P	yes	yes	2	7.5847e-118	240.85
EFADSLGIPFLETSAK	SDLTTKKVVDNTTAKEFADSLGIPFLETSA	FADSLGIPFLETSAKNATNVEQAFMTMAAE	K	E	F	A	K	N	2	0	0	1	0	0	2	1	0	1	2	1	0	2	1	2	1	0	0	0	0	0	16	0	1723.87	Q9H0U4;P62820;Q92928	Q9H0U4	138	153	RAB1B;RAB1A;RAB1C	Ras-related protein Rab-1B;Ras-related protein Rab-1A;Putative Ras-related protein Rab-1C	yes	no	2	0.0016122	105.65
EFGNTLEDK	AQGTPDVSSALDKLKEFGNTLEDKARELIS	ALDKLKEFGNTLEDKARELISRIKQSELSA	K	E	F	D	K	A	0	0	1	1	0	0	2	1	0	0	1	1	0	1	0	0	1	0	0	0	0	0	9	0	1051.48	P02654	P02654	39	47	APOC1	Apolipoprotein C-I;Truncated apolipoprotein C-I	yes	yes	2	0.018471	104.44	By matching	By MS/MS		By matching	By MS/MS
EFIANHPDYK	KRASGELMTVARWMREFIANHPDYKQDSVI	ARWMREFIANHPDYKQDSVITDEMNYSLIL	R	E	F	Y	K	Q	1	0	1	1	0	0	1	0	1	1	0	1	0	1	1	0	0	0	1	0	0	0	10	0	1232.58	P48506	P48506	579	588	GCLC	Glutamate--cysteine ligase catalytic subunit	yes	yes	2;3	3.1872e-41	223.84		By matching
EFNAETFTFHADICTLSEK	PCFSALEVDETYVPKEFNAETFTFHADICT	ETFTFHADICTLSEKERQIKKQTALVELVK	K	E	F	E	K	E	2	0	1	1	1	0	3	0	1	1	1	1	0	3	0	1	3	0	0	0	0	0	19	0	2259.02	CON_P02768;CON__P02768-1;P02768	CON_P02768	525	543	ALB	Serum albumin	yes	no	2;3	0	418.8	By MS/MS	By MS/MS	By MS/MS	By MS/MS	By MS/MS
EFQLFSSPHGK	LLNQAQEHFGKDKSKEFQLFSSPHGKDLLF	DKSKEFQLFSSPHGKDLLFKDSAHGFLKVP	K	E	F	G	K	D	0	0	0	0	0	1	1	1	1	0	1	1	0	2	1	2	0	0	0	0	0	0	11	0	1275.62	P02787	P02787	300	310	TF	Serotransferrin	yes	yes	2;3	1.6209e-13	183.67	By MS/MS	By MS/MS	By matching	By MS/MS	By MS/MS
EFSHLGK	ALERGRDYEKNKVCKEFSHLGKEDFTSLSL	YEKNKVCKEFSHLGKEDFTSLSLVLYSRKF	K	E	F	G	K	E	0	0	0	0	0	0	1	1	1	0	1	1	0	1	0	1	0	0	0	0	0	0	7	0	816.413	P02774	P02774	31	37	GC	Vitamin D-binding protein	yes	yes	2	0.061814	101.21
EFTPEVQAAWQK	LGNVMVIILATHFGKEFTPEVQAAWQKLVS	FGKEFTPEVQAAWQKLVSAVAIALAHKYH_	K	E	F	Q	K	L	2	0	0	0	0	2	2	0	0	0	0	1	0	1	1	0	1	1	0	1	0	0	12	0	1432.7	P02100	P02100	122	133	HBE1	Hemoglobin subunit epsilon	yes	yes	2	2.8951e-56	214.83	By MS/MS	By MS/MS	By MS/MS	By MS/MS	By MS/MS
EFTPEVQASWQK	LGNVLVTVLAIHFGKEFTPEVQASWQKMVT	FGKEFTPEVQASWQKMVTAVASALSSRYH_	K	E	F	Q	K	M	1	0	0	0	0	2	2	0	0	0	0	1	0	1	1	1	1	1	0	1	0	0	12	0	1448.69	P69891;P69892	P69891	122	133	HBG1;HBG2	Hemoglobin subunit gamma-1;Hemoglobin subunit gamma-2	no	no	2;3	1.9861e-69	213.8	By MS/MS	By MS/MS	By MS/MS	By MS/MS	By MS/MS
EFTPEVQASWQKMVTAVASALSSR	LGNVLVTVLAIHFGKEFTPEVQASWQKMVT	WQKMVTAVASALSSRYH_____________	K	E	F	S	R	Y	4	1	0	0	0	2	2	0	0	0	1	1	1	1	1	4	2	1	0	3	0	0	24	1	2622.31	P69891	P69891	122	145	HBG1	Hemoglobin subunit gamma-1	yes	yes	3	6.6862e-15	148.29
EFTPEVQASWQKMVTGVASALSSR	LGNVLVTVLAIHFGKEFTPEVQASWQKMVT	WQKMVTGVASALSSRYH_____________	K	E	F	S	R	Y	3	1	0	0	0	2	2	1	0	0	1	1	1	1	1	4	2	1	0	3	0	0	24	1	2608.3	P69892	P69892	122	145	HBG2	Hemoglobin subunit gamma-2	yes	yes	3	4.0446e-10	137.64	By MS/MS			By matching	By MS/MS
EFTPPVQAAYQK	LGNVLVCVLAHHFGKEFTPPVQAAYQKVVA	FGKEFTPPVQAAYQKVVAGVANALAHKYH_	K	E	F	Q	K	V	2	0	0	0	0	2	1	0	0	0	0	1	0	1	2	0	1	0	1	1	0	0	12	0	1377.69	P68871	P68871	122	133	HBB	Hemoglobin subunit beta;LVV-hemorphin-7;Spinorphin	yes	yes	2;3	3.1402e-83	220.39	By MS/MS	By MS/MS	By MS/MS	By MS/MS	By MS/MS
EFTPPVQAAYQKVVAGVANALAHK	LGNVLVCVLAHHFGKEFTPPVQAAYQKVVA	YQKVVAGVANALAHKYH_____________	K	E	F	H	K	Y	6	0	1	0	0	2	1	1	1	0	1	2	0	1	2	0	1	0	1	4	0	0	24	1	2508.35	P68871	P68871	122	145	HBB	Hemoglobin subunit beta;LVV-hemorphin-7;Spinorphin	yes	yes	4	3.2455e-05	98.292
EFTPQMQAAYQK	LGNVLVCVLARNFGKEFTPQMQAAYQKVVA	FGKEFTPQMQAAYQKVVAGVANALAHKYH_	K	E	F	Q	K	V	2	0	0	0	0	3	1	0	0	0	0	1	1	1	1	0	1	0	1	0	0	0	12	0	1440.67	P02042	P02042	122	133	HBD	Hemoglobin subunit delta	yes	yes	2	3.8354e-44	195.32
EFVAVTGAEEDR	______________________________	ALREFVAVTGAEEDRARFFLESAGWDLQIA	R	E	F	D	R	A	2	1	0	1	0	0	3	1	0	0	0	0	0	1	0	0	1	0	0	2	0	0	12	0	1321.62	Q9UNZ2	Q9UNZ2	11	22	NSFL1C	NSFL1 cofactor p47	yes	yes	2	0.00078198	115.57
EFYLFPTVFDENESLLLEDNIR	KGSLHANGRQKDVDKEFYLFPTVFDENESL	VFDENESLLLEDNIRMFTTAPDQVDKEDED	K	E	F	I	R	M	0	1	2	2	0	0	4	0	0	1	4	0	0	3	1	1	1	0	1	1	0	0	22	0	2702.31	P00450	P00450	577	598	CP	Ceruloplasmin	yes	yes	3	4.9123e-06	114.02		By matching		By MS/MS
EGADMLMVKPGMPYLDIVR	GARGLALRAVDRDVREGADMLMVKPGMPYL	MLMVKPGMPYLDIVREVKDKHPDLPLAVYH	R	E	G	V	R	E	1	1	0	2	0	0	1	2	0	1	2	1	3	0	2	0	0	0	1	2	0	0	19	1	2134.06	P13716	P13716	244	262	ALAD	Delta-aminolevulinic acid dehydratase	yes	yes	3	5.5708e-11	150.91		By MS/MS		By MS/MS
EGALCEENMR	EIKDSVVAGFQWATKEGALCEENMRGVRFD	QWATKEGALCEENMRGVRFDVHDVTLHADA	K	E	G	M	R	G	1	1	1	0	1	0	3	1	0	0	1	0	1	0	0	0	0	0	0	0	0	0	10	0	1207.5	P13639	P13639	689	698	EEF2	Elongation factor 2	yes	yes	2	0.060505	82.645
EGEFVAQFK	AKHELLQPFNVLYEKEGEFVAQFKFTVLLM	NVLYEKEGEFVAQFKFTVLLMPNGPMRITS	K	E	G	F	K	F	1	0	0	0	0	1	2	1	0	0	0	1	0	2	0	0	0	0	0	1	0	0	9	0	1053.51	Q9UQ80	Q9UQ80	312	320	PA2G4	Proliferation-associated protein 2G4	yes	yes	2	0.0018443	131.03		By MS/MS		By MS/MS
EGFGHLSPTGTTEFWLGNEK	LDGSVDFKKNWIQYKEGFGHLSPTGTTEFW	LSPTGTTEFWLGNEKIHLISTQSAIPYALR	K	E	G	E	K	I	0	0	1	0	0	0	3	4	1	0	2	1	0	2	1	1	3	1	0	0	0	0	20	0	2206.03	P02679	P02679	239	258	FGG	Fibrinogen gamma chain	yes	yes	3	4.6904e-27	175.16	By MS/MS	By MS/MS		By MS/MS	By MS/MS
EGGGNNLYGEEMVQALKQLK	EALAAPSRFVLKPQREGGGNNLYGEEMVQA	NLYGEEMVQALKQLKDSEERASYILMEKIE	R	E	G	L	K	D	1	0	2	0	0	2	3	4	0	0	3	2	1	0	0	0	0	0	1	1	0	0	20	1	2177.08	P48637	P48637	368	387	GSS	Glutathione synthetase	yes	yes	3	0.038922	62.203	By matching	By MS/MS
EGGLGPLNIPLLADVTR	DSQFTHLAWINTPRKEGGLGPLNIPLLADV	GLGPLNIPLLADVTRRLSEDYGVLKTDEGI	K	E	G	T	R	R	1	1	1	1	0	0	1	3	0	1	4	0	0	0	2	0	1	0	0	1	0	0	17	0	1733.97	P32119	P32119	93	109	PRDX2	Peroxiredoxin-2	yes	yes	2;3	1.0599e-56	198.48	By MS/MS	By MS/MS		By MS/MS	By MS/MS
EGGLLTLAGAK	WTSTISSHLATKHLKEGGLLTLAGAKAALD	KHLKEGGLLTLAGAKAALDGTPGMIGYGMA	K	E	G	A	K	A	2	0	0	0	0	0	1	3	0	0	3	1	0	0	0	0	1	0	0	0	0	0	11	0	1028.59	P09417	P09417	128	138	QDPR	Dihydropteridine reductase	yes	yes	2	0.028175	93.556
EGHVETVLALLEK	LATTAGHTPLHIAAREGHVETVLALLEKEA	AREGHVETVLALLEKEASQACMTKKGFTPL	R	E	G	E	K	E	1	0	0	0	0	0	3	1	1	0	3	1	0	0	0	0	1	0	0	2	0	0	13	0	1436.79	P16157	P16157	513	525	ANK1	Ankyrin-1	yes	yes	3	0.00012896	111.72		By MS/MS
EGLELLK	VGDEGGFAPNILENKEGLELLKTAIGKAGY	APNILENKEGLELLKTAIGKAGYTDKVVIG	K	E	G	L	K	T	0	0	0	0	0	0	2	1	0	0	3	1	0	0	0	0	0	0	0	0	0	0	7	0	800.464	P06733	P06733	222	228	ENO1	Alpha-enolase	yes	yes	2	0.060441	101.69	By matching	By MS/MS	By matching	By matching	By matching
EGLQNMEAR	YEEGLKHEANNPQLKEGLQNMEARLAERKF	NNPQLKEGLQNMEARLAERKFMNPFNMPNL	K	E	G	A	R	L	1	1	1	0	0	1	2	1	0	0	1	0	1	0	0	0	0	0	0	0	0	0	9	0	1046.48	P31948	P31948	110	118	STIP1	Stress-induced-phosphoprotein 1	yes	yes	2	0.0033899	120.15
EGMNIVEAMER	TEWLDGKHVVFGKVKEGMNIVEAMERFGSR	GKVKEGMNIVEAMERFGSRNGKTSKKITIA	K	E	G	E	R	F	1	1	1	0	0	0	3	1	0	1	0	0	2	0	0	0	0	0	0	1	0	0	11	0	1277.57	P62937	P62937	134	144	PPIA	Peptidyl-prolyl cis-trans isomerase A;Peptidyl-prolyl cis-trans isomerase A, N-terminally processed	yes	yes	2	0.0093109	110.38	By matching	By matching
EGPAVVGQFIQDVK	SIAKCVAALTRACPKEGPAVVGQFIQDVKN	KEGPAVVGQFIQDVKNSRSTDSIRLLALLS	K	E	G	V	K	N	1	0	0	1	0	2	1	2	0	1	0	1	0	1	1	0	0	0	0	3	0	0	14	0	1485.78	Q86VP6	Q86VP6	813	826	CAND1	Cullin-associated NEDD8-dissociated protein 1	yes	yes	2	0.0066812	107.03
EGPYDVVVLPGGNLGAQNLSESAAVK	DVVICPDASLEDAKKEGPYDVVVLPGGNLG	GNLGAQNLSESAAVKEILKEQENRKGLIAA	K	E	G	V	K	E	3	0	2	1	0	1	2	4	0	0	3	1	0	0	2	2	0	0	1	4	0	0	26	0	2583.32	Q99497	Q99497	64	89	PARK7	Protein deglycase DJ-1	yes	yes	3	2.9658e-09	114.21	By MS/MS				By MS/MS
EGSQGELTPANSQSR	AAVLRNQIHVKSPPREGSQGELTPANSQSR	EGSQGELTPANSQSRMSTNM__________	R	E	G	S	R	M	1	1	1	0	0	2	2	2	0	0	1	0	0	0	1	3	1	0	0	0	0	0	15	0	1559.72	Q13098	Q13098	472	486	GPS1	COP9 signalosome complex subunit 1	yes	yes	2	7.3865e-24	171.67
EGSVMLQVDVDTVK	LYSAWDKQFYPDLIREGSVMLQVDVDTVKG	REGSVMLQVDVDTVKGGLKLNPNFLVDFGK	R	E	G	V	K	G	0	0	0	2	0	1	1	1	0	0	1	1	1	0	0	1	1	0	0	4	0	0	14	0	1518.76	Q13228	Q13228	420	433	SELENBP1	Selenium-binding protein 1	yes	yes	2	7.8392e-17	157.68					By MS/MS
EGTCPEAPTDECKPVK	MYLGYEYVTAIRNLREGTCPEAPTDECKPV	GTCPEAPTDECKPVKWCALSHHERLKCDEW	R	E	G	V	K	W	1	0	0	1	2	0	3	1	0	0	0	2	0	0	3	0	2	0	0	1	0	0	16	1	1816.8	P02787	P02787	347	362	TF	Serotransferrin	yes	yes	2;3	5.3813e-24	168.85	By matching	By MS/MS	By MS/MS	By MS/MS	By matching
EGVHGGLINK	TVTKTDKTLVLLMGKEGVHGGLINKKCYEM	LLMGKEGVHGGLINKKCYEMASHLRRSQY_	K	E	G	N	K	K	0	0	1	0	0	0	1	3	1	1	1	1	0	0	0	0	0	0	0	1	0	0	10	0	1022.55	P07737	P07737	117	126	PFN1	Profilin-1	yes	yes	2	0.0025944	126.67		By MS/MS		By MS/MS
EGVLYVGSK	EKTKQGVAEAAGKTKEGVLYVGSKTKEGVV	AAGKTKEGVLYVGSKTKEGVVHGVATVAEK	K	E	G	S	K	T	0	0	0	0	0	0	1	2	0	0	1	1	0	0	0	1	0	0	1	2	0	0	9	0	950.507	P37840;Q16143	P37840	35	43	SNCA;SNCB	Alpha-synuclein;Beta-synuclein	yes	no	2	0.056154	88.177	By matching	By MS/MS	By matching	By matching	By matching
EGVQKEDIPPADLSDQVPDTESETR	KTVAVRTLDPERLGREGVQKEDIPPADLSD	ADLSDQVPDTESETRILLQGTPVAQMTEDA	R	E	G	T	R	I	1	1	0	4	0	2	4	1	0	1	1	1	0	0	3	2	2	0	0	2	0	0	25	1	2754.28	P01024	P01024	955	979	C3	Complement C3;Complement C3 beta chain;C3-beta-c;Complement C3 alpha chain;C3a anaphylatoxin;Acylation stimulating protein;Complement C3b alpha chain;Complement C3c alpha chain fragment 1;Complement C3dg fragment;Complement C3g fragment;Complement C3d fragment;Complement C3f fragment;Complement C3c alpha chain fragment 2	yes	yes	3	1.3815e-05	94.955
EGVVAAAEK	______________________________	GLSKAKEGVVAAAEKTKQGVAEAAGKTKEG	K	E	G	E	K	T	3	0	0	0	0	0	2	1	0	0	0	1	0	0	0	0	0	0	0	2	0	0	9	0	872.46	P37840;Q16143	P37840	13	21	SNCA;SNCB	Alpha-synuclein;Beta-synuclein	yes	no	2	0.0018017	131.22	By matching	By MS/MS	By MS/MS	By MS/MS	By MS/MS
EGVVHGVATVAEK	GKTKEGVLYVGSKTKEGVVHGVATVAEKTK	TKEGVVHGVATVAEKTKEQVTNVGGAVVTG	K	E	G	E	K	T	2	0	0	0	0	0	2	2	1	0	0	1	0	0	0	0	1	0	0	4	0	0	13	0	1294.69	P37840	P37840	46	58	SNCA	Alpha-synuclein	yes	yes	2;3	3.7032e-44	192.5	By MS/MS	By MS/MS	By MS/MS	By MS/MS	By MS/MS
EGYYGYTGAFR	LCMGSGLNLCEPNNKEGYYGYTGAFRCLVE	PNNKEGYYGYTGAFRCLVEKGDVAFVKHQT	K	E	G	F	R	C	1	1	0	0	0	0	1	3	0	0	0	0	0	1	0	0	1	0	3	0	0	0	11	0	1282.56	P02787	P02787	531	541	TF	Serotransferrin	yes	yes	2	2.573e-09	155.84	By MS/MS	By MS/MS	By MS/MS	By MS/MS	By MS/MS
EHALLAYTLGVK	VGEFEAGISKNGQTREHALLAYTLGVKQLI	QTREHALLAYTLGVKQLIVGVNKMDSTEPP	R	E	H	V	K	Q	2	0	0	0	0	0	1	1	1	0	3	1	0	0	0	0	1	0	1	1	0	0	12	0	1313.73	P68104;Q5VTE0;Q05639	P68104	135	146	EEF1A1;EEF1A1P5;EEF1A2	Elongation factor 1-alpha 1;Putative elongation factor 1-alpha-like 3;Elongation factor 1-alpha 2	yes	no	2;3	0.00074282	115.91
EHAVEGDCDFQLLK	LDPTPVARCSVRQLKEHAVEGDCDFQLLKL	KEHAVEGDCDFQLLKLDGKFSVVYAKCDSS	K	E	H	L	K	L	1	0	0	2	1	1	2	1	1	0	2	1	0	1	0	0	0	0	0	1	0	0	14	0	1659.76	P02765	P02765	107	120	AHSG	Alpha-2-HS-glycoprotein;Alpha-2-HS-glycoprotein chain A;Alpha-2-HS-glycoprotein chain B	yes	yes	2;3	3.2956e-203	331.73	By MS/MS	By MS/MS	By MS/MS	By MS/MS	By MS/MS
EHVAHLLFLR	VQRENGTVSRYEGGREHVAHLLFLRDTKTL	YEGGREHVAHLLFLRDTKTLMFGSYLDDEK	R	E	H	L	R	D	1	1	0	0	0	0	1	0	2	0	3	0	0	1	0	0	0	0	0	1	0	0	10	0	1233.7	P19652	P19652	114	123	ORM2	Alpha-1-acid glycoprotein 2	yes	yes	3	0.00050613	128.86	By matching				By matching
EHWDHLLER	DGNEEAMKEQLEQLKEHWDHLLERTNDKGK	QLEQLKEHWDHLLERTNDKGKKLNEASRQQ	K	E	H	E	R	T	0	1	0	1	0	0	2	0	2	0	2	0	0	0	0	0	0	1	0	0	0	0	9	0	1233.59	P02549	P02549	1587	1595	SPTA1	Spectrin alpha chain, erythrocytic 1	yes	yes	3	0.0057395	96.143		By matching
EHYVDLK	LVGLKFMQASEDLLKEHYVDLKDRPFFAGL	QASEDLLKEHYVDLKDRPFFAGLVKYMHSG	K	E	H	L	K	D	0	0	0	1	0	0	1	0	1	0	1	1	0	0	0	0	0	0	1	1	0	0	7	0	902.45	P15531	P15531	50	56	NME1	Nucleoside diphosphate kinase A	yes	yes	2	3.6781e-07	154.01		By MS/MS		By MS/MS
EIAAFCAHVSELDLSDNK	LVLNSCGITCAGDEKEIAAFCAHVSELDLS	AFCAHVSELDLSDNKLEDWHEVSKIVSNVP	K	E	I	N	K	L	3	0	1	2	1	0	2	0	1	1	2	1	0	1	0	2	0	0	0	1	0	0	18	0	2017.94	Q5QJ74	Q5QJ74	68	85	TBCEL	Tubulin-specific chaperone cofactor E-like protein	yes	yes	3	0.012075	46.337
EIAEAYLGK	FYPEEVSSMVLTKMKEIAEAYLGKTVTNAV	VLTKMKEIAEAYLGKTVTNAVVTVPAYFND	K	E	I	G	K	T	2	0	0	0	0	0	2	1	0	1	1	1	0	0	0	0	0	0	1	0	0	0	9	0	992.518	P11142	P11142	129	137	HSPA8	Heat shock cognate 71 kDa protein	yes	yes	2	0.0071748	113.41	By MS/MS	By MS/MS	By matching	By MS/MS	By MS/MS
EIETYHNLLEGGQEDFESSGAGK	QEYSLLLSIKMRLEKEIETYHNLLEGGQED	LEGGQEDFESSGAGKIGLGGRGGSGGSYGR	K	E	I	G	K	I	1	0	1	1	0	1	5	4	1	1	2	1	0	1	0	2	1	0	1	0	0	0	23	0	2509.12	CON_P35527;CON__P35527;P35527	CON_P35527	450	472	KRT9	Keratin, type I cytoskeletal 9	yes	no	3	5.0469e-66	207.1		By MS/MS
EIGELYLPK	LPETLKRWRDSLEFREIGELYLPKFSISRD	DSLEFREIGELYLPKFSISRDYNLNDILLQ	R	E	I	P	K	F	0	0	0	0	0	0	2	1	0	1	2	1	0	0	1	0	0	0	1	0	0	0	9	0	1060.58	P01011	P01011	307	315	SERPINA3	Alpha-1-antichymotrypsin;Alpha-1-antichymotrypsin His-Pro-less	yes	yes	2	0.00018209	143.61	By MS/MS	By MS/MS		By matching	By matching
EIINVGHSFHVNFEDNDNR	SLKPISVSYNPATAKEIINVGHSFHVNFED	VGHSFHVNFEDNDNRSVLKGGPFSDSYRLF	K	E	I	N	R	S	0	1	4	2	0	0	2	1	2	2	0	0	0	2	0	1	0	0	0	2	0	0	19	0	2255.04	P00915	P00915	59	77	CA1	Carbonic anhydrase 1	yes	yes	3;4	3.4042e-35	186.17					By matching
EILDESLR	DQLIKELPELLQRNREILDESLRLLDEEEA	ELLQRNREILDESLRLLDEEEATDNDLRAK	R	E	I	L	R	L	0	1	0	1	0	0	2	0	0	1	2	0	0	0	0	1	0	0	0	0	0	0	8	0	973.508	Q8WUM4	Q8WUM4	449	456	PDCD6IP	Programmed cell death 6-interacting protein	yes	yes	2	0.039618	101.33
EILSEVER	KDPKACTILLRGASKEILSEVERNLQDAMQ	LLRGASKEILSEVERNLQDAMQVCRNVLLD	K	E	I	E	R	N	0	1	0	0	0	0	3	0	0	1	1	0	0	0	0	1	0	0	0	1	0	0	8	0	973.508	P49368	P49368	382	389	CCT3	T-complex protein 1 subunit gamma	yes	yes	2	0.020993	109.86
EILSVDCSTNNPSQAK	STGCLRMKDQCDKCREILSVDCSTNNPSQA	ILSVDCSTNNPSQAKLRRELDESLQVAERL	R	E	I	A	K	L	1	0	2	1	1	1	1	0	0	1	1	1	0	0	1	3	1	0	0	1	0	0	16	0	1761.82	P10909	P10909	307	322	CLU	Clusterin;Clusterin beta chain;Clusterin alpha chain	yes	yes	2	2.7226e-100	272.1		By MS/MS			By MS/MS
EILTLLQGVHQGAGFQDIPK	EEIRKVVQSLEQTAREILTLLQGVHQGAGF	LQGVHQGAGFQDIPKRCLKAREHFGTVKTH	R	E	I	P	K	R	1	0	0	1	0	3	1	3	1	2	3	1	0	1	1	0	1	0	0	1	0	0	20	0	2163.17	Q15631	Q15631	37	56	TSN	Translin	yes	yes	3	0.0065854	73.735
EILVGDVGQTVDDPYATFVK	CLSEDKKNIILEEGKEILVGDVGQTVDDPY	DVGQTVDDPYATFVKMLPDKDCRYALYDAT	K	E	I	V	K	M	1	0	0	3	0	1	1	2	0	1	1	1	0	1	1	0	2	0	1	4	0	0	20	0	2165.09	P23528	P23528	54	73	CFL1	Cofilin-1	yes	yes	2;3	8.2191e-74	234.85	By MS/MS				By MS/MS
EIPAWVPFDPAAQITK	WKYYYDGKDYIEFNKEIPAWVPFDPAAQIT	IPAWVPFDPAAQITKQKWEAEPVYVQRAKA	K	E	I	T	K	Q	3	0	0	1	0	1	1	0	0	2	0	1	0	1	3	0	1	1	0	1	0	0	16	0	1781.94	P25311	P25311	150	165	AZGP1	Zinc-alpha-2-glycoprotein	yes	yes	2	1.1073e-06	138.2	By MS/MS	By MS/MS		By MS/MS	By MS/MS
EIQVQHPAAK	MGGIVMTNDGNAILREIQVQHPAAKSMIEI	NAILREIQVQHPAAKSMIEISRTQDEEVGD	R	E	I	A	K	S	2	0	0	0	0	2	1	0	1	1	0	1	0	0	1	0	0	0	0	1	0	0	10	0	1119.6	P49368	P49368	69	78	CCT3	T-complex protein 1 subunit gamma	yes	yes	2	0.00075865	134.77
EISLWFKPEELVDYK	RNIIHGSDSVKSAEKEISLWFKPEELVDYK	EISLWFKPEELVDYKSCAHDWVYE______	K	E	I	Y	K	S	0	0	0	1	0	0	3	0	0	1	2	2	0	1	1	1	0	1	1	1	0	0	15	1	1894.97	P22392	P22392	129	143	NME2	Nucleoside diphosphate kinase B	yes	yes	3	0.018447	91.743
EITALAPSTMK	GGTTMYPGIADRMQKEITALAPSTMKIKII	RMQKEITALAPSTMKIKIIAPPERKYSVWI	K	E	I	M	K	I	2	0	0	0	0	0	1	0	0	1	1	1	1	0	1	1	2	0	0	0	0	0	11	0	1160.61	P60709;P63261;P68133;P68032;P63267;P62736	P63261	316	326	ACTB;ACTG1;ACTA1;ACTC1;ACTG2;ACTA2	Actin, cytoplasmic 1;Actin, cytoplasmic 1, N-terminally processed;Actin, cytoplasmic 2;Actin, cytoplasmic 2, N-terminally processed;Actin, alpha skeletal muscle;Actin, alpha cardiac muscle 1;Actin, gamma-enteric smooth muscle;Actin, aortic smooth muscle	no	no	2	0.0042438	114.86	By matching	By MS/MS	By matching	By MS/MS	By MS/MS
EIVLADVIDNDSWR	LVDMKIEFGVDVTTKEIVLADVIDNDSWRL	KEIVLADVIDNDSWRLWPSGDRSQQKDKQS	K	E	I	W	R	L	1	1	1	3	0	0	1	0	0	2	1	0	0	0	0	1	0	1	0	2	0	0	14	0	1643.82	P22234	P22234	202	215	PAICS	Multifunctional protein ADE2;Phosphoribosylaminoimidazole-succinocarboxamide synthase;Phosphoribosylaminoimidazole carboxylase	yes	yes	2	2.3078e-17	164.65
EKELGNDAYK	PMEEDLPENKKQALKEKELGNDAYKKKDFD	KQALKEKELGNDAYKKKDFDTALKHYDKAK	K	E	K	Y	K	K	1	0	1	1	0	0	2	1	0	0	1	2	0	0	0	0	0	0	1	0	0	0	10	1	1165.56	P31948	P31948	228	237	STIP1	Stress-induced-phosphoprotein 1	yes	yes	2	1.5631e-05	148.52
EKEPIVDNTNYGADEEAAGALLK	QQYLADLHEAETWIREKEPIVDNTNYGADE	TNYGADEEAAGALLKKHEAFLLDLNSFGDS	R	E	K	L	K	K	4	0	2	2	0	0	4	2	0	1	2	2	0	0	1	0	1	0	1	1	0	0	23	1	2446.19	P02549	P02549	917	939	SPTA1	Spectrin alpha chain, erythrocytic 1	yes	yes	3	2.7833e-111	235.21	By MS/MS	By MS/MS			By MS/MS
EKEPVLTSEDYGK	QRFKRDVTEAIQWIKEKEPVLTSEDYGKDL	IKEKEPVLTSEDYGKDLVASEGLFHSHKGL	K	E	K	G	K	D	0	0	0	1	0	0	3	1	0	0	1	2	0	0	1	1	1	0	1	1	0	0	13	1	1493.72	P02549	P02549	282	294	SPTA1	Spectrin alpha chain, erythrocytic 1	yes	yes	2;3	5.0931e-23	193.28		By MS/MS
EKEPVLTSEDYGKDLVASEGLFHSHK	QRFKRDVTEAIQWIKEKEPVLTSEDYGKDL	GKDLVASEGLFHSHKGLERNLAVMSDKVKE	K	E	K	H	K	G	1	0	0	2	0	0	4	2	2	0	3	3	0	1	1	3	1	0	1	2	0	0	26	2	2914.43	P02549	P02549	282	307	SPTA1	Spectrin alpha chain, erythrocytic 1	yes	yes	5	0.031115	47.745
EKNPDMVAGEK	YTYEELLNRVFNIMREKNPDMVAGEKRKFV	NIMREKNPDMVAGEKRKFVMKPPQVVRVGT	R	E	K	E	K	R	1	0	1	1	0	0	2	1	0	0	0	2	1	0	1	0	0	0	0	1	0	0	11	1	1216.58	P20042	P20042	189	199	EIF2S2	Eukaryotic translation initiation factor 2 subunit 2	yes	yes	3	0.014443	94.191
EKPYFPIPEEYTFIQNVPLEDR	VLCHNCAVEFNFGQKEKPYFPIPEEYTFIQ	PEEYTFIQNVPLEDRVRGPKGPEEKKDCEV	K	E	K	D	R	V	0	1	1	1	0	1	4	0	0	2	1	1	0	2	4	0	1	0	2	1	0	0	22	1	2723.35	Q00839	Q00839	463	484	HNRNPU	Heterogeneous nuclear ribonucleoprotein U	yes	yes	3	0.0013852	89.201
ELADESQTLK	MAATSFILMTTFPNKELADESQTLKEANLL	TFPNKELADESQTLKEANLLNAVIVQRLT_	K	E	L	L	K	E	1	0	0	1	0	1	2	0	0	0	2	1	0	0	0	1	1	0	0	0	0	0	10	0	1132.56	Q9UNZ2	Q9UNZ2	347	356	NSFL1C	NSFL1 cofactor p47	yes	yes	2	0.0035142	120.31
ELAETLQQK	MRKVVLEAPDETTLKELAETLQQKNIDHML	DETTLKELAETLQQKNIDHMLWLEQPENIA	K	E	L	Q	K	N	1	0	0	0	0	2	2	0	0	0	2	1	0	0	0	0	1	0	0	0	0	0	9	0	1058.56	Q6GMV3	Q6GMV3	93	101	PTRHD1	Putative peptidyl-tRNA hydrolase PTRHD1	yes	yes	2	1.2127e-23	180.93
ELAILLGMLDPAEKDEK	PTEKLPFPIIDDRNRELAILLGMLDPAEKD	AILLGMLDPAEKDEKGMPVTARVVFVFGPD	R	E	L	E	K	G	2	0	0	2	0	0	3	1	0	1	4	2	1	0	1	0	0	0	0	0	0	0	17	1	1883.99	P30041	P30041	109	125	PRDX6	Peroxiredoxin-6	yes	yes	2;3	0.00036274	145.81	By matching	By MS/MS		By MS/MS	By MS/MS
ELALGQDR	DNRSHSAHFFEFLTKELALGQDRILIRFFP	FFEFLTKELALGQDRILIRFFPLESWQIGK	K	E	L	D	R	I	1	1	0	1	0	1	1	1	0	0	2	0	0	0	0	0	0	0	0	0	0	0	8	0	900.466	P30046;A6NHG4	P30046	88	95	DDT;DDTL	D-dopachrome decarboxylase;D-dopachrome decarboxylase-like protein	yes	no	2	0.01615	113.41	By matching	By MS/MS		By matching	By matching
ELAQQIQK	LDLKATQALVLAPTRELAQQIQKVVMALGD	LVLAPTRELAQQIQKVVMALGDYMGASCHA	R	E	L	Q	K	V	1	0	0	0	0	3	1	0	0	1	1	1	0	0	0	0	0	0	0	0	0	0	8	0	956.529	P60842;Q14240	P60842	111	118	EIF4A1;EIF4A2	Eukaryotic initiation factor 4A-I;Eukaryotic initiation factor 4A-II;Eukaryotic initiation factor 4A-II, N-terminally processed	yes	no	2	0.0011873	134.06	By MS/MS	By MS/MS		By MS/MS	By MS/MS
ELASQPDVDGFLVGGASLKPEFVDIINAK	TRIIYGGSVTGATCKELASQPDVDGFLVGG	GASLKPEFVDIINAKQ______________	K	E	L	A	K	Q	3	0	1	3	0	1	2	3	0	2	3	2	0	2	2	2	0	0	0	3	0	0	29	1	3028.58	P60174	P60174	257	285	TPI1	Triosephosphate isomerase	yes	yes	3	3.0474e-25	147.28				By MS/MS	By MS/MS
ELCQGLGQPGSVLR	ELQISNNRLEDAGVRELCQGLGQPGSVLRV	RELCQGLGQPGSVLRVLWLADCDVSDSSCS	R	E	L	L	R	V	0	1	0	0	1	2	1	3	0	0	3	0	0	0	1	1	0	0	0	1	0	0	14	0	1512.77	P13489	P13489	360	373	RNH1	Ribonuclease inhibitor	yes	yes	2	0.0016782	124.21
ELDDATEANEGLSR	EEATRANASRRKLQRELDDATEANEGLSRE	RELDDATEANEGLSREVSTLKNRLRRGGPI	R	E	L	S	R	E	2	1	1	2	0	0	3	1	0	0	2	0	0	0	0	1	1	0	0	0	0	0	14	0	1518.68	P35580	P35580	1906	1919	MYH10	Myosin-10	yes	yes	2	2.6714e-181	272.32
ELDESLQVAER	VDCSTNNPSQAKLRRELDESLQVAERLTRK	KLRRELDESLQVAERLTRKYNELLKSYQWK	R	E	L	E	R	L	1	1	0	1	0	1	3	0	0	0	2	0	0	0	0	1	0	0	0	1	0	0	11	0	1287.63	P10909	P10909	326	336	CLU	Clusterin;Clusterin beta chain;Clusterin alpha chain	yes	yes	2	0.0034582	117.02		By MS/MS		By matching	By MS/MS
ELDRDTVFALVNYIFFK	YVEKGTQGKIVDLVKELDRDTVFALVNYIF	DRDTVFALVNYIFFKGKWERPFEVKDTEEE	K	E	L	F	K	G	1	1	1	2	0	0	1	0	0	1	2	1	0	3	0	0	1	0	1	2	0	0	17	1	2089.09	P01009	P01009	199	215	SERPINA1	Alpha-1-antitrypsin;Short peptide from AAT	yes	yes	2;3	7.7145e-43	171.15	By MS/MS	By MS/MS	By MS/MS	By MS/MS	By MS/MS
ELEEWYAR	NSRKQEAEWKEKAIKELEEWYARQDEQLQK	WKEKAIKELEEWYARQDEQLQKTKANNRVA	K	E	L	A	R	Q	1	1	0	0	0	0	3	0	0	0	1	0	0	0	0	0	0	1	1	0	0	0	8	0	1094.5	P09496	P09496	142	149	CLTA	Clathrin light chain A	yes	yes	2	0.047566	98.418
ELEVQHPAAK	LEKLFVTNDAATILRELEVQHPAAKMIVMA	ATILRELEVQHPAAKMIVMASHMQEQEVGD	R	E	L	A	K	M	2	0	0	0	0	1	2	0	1	0	1	1	0	0	1	0	0	0	0	1	0	0	10	0	1120.59	P50990	P50990	75	84	CCT8	T-complex protein 1 subunit theta	yes	yes	3	0.0024986	97.565		By matching
ELFSPLHALNFGIGGDTTR	GDSMVQLMQQYEIWRELFSPLHALNFGIGG	PLHALNFGIGGDTTRHVLWRLKNGELENIK	R	E	L	T	R	H	1	1	1	1	0	0	1	3	1	1	3	0	0	2	1	1	2	0	0	0	0	0	19	0	2044.04	P68402	P68402	61	79	PAFAH1B2	Platelet-activating factor acetylhydrolase IB subunit beta	yes	yes	3	6.7409e-05	100.07
ELGIWEPLAVK	TWGVNGETGTLVDMKELGIWEPLAVKLQTY	VDMKELGIWEPLAVKLQTYKTAVETAVLLL	K	E	L	V	K	L	1	0	0	0	0	0	2	1	0	1	2	1	0	0	1	0	0	1	0	1	0	0	11	0	1253.7	P49368	P49368	492	502	CCT3	T-complex protein 1 subunit gamma	yes	yes	2	0.02122	92.051		By matching		By matching
ELGTVMR	FSLFDKDGDGTITTKELGTVMRSLGQNPTE	GDGTITTKELGTVMRSLGQNPTEAELQDMI	K	E	L	M	R	S	0	1	0	0	0	0	1	1	0	0	1	0	1	0	0	0	1	0	0	1	0	0	7	0	804.416	P0DP25;P0DP24;P0DP23;P27482;P02585	P0DP25	32	38	CALML3;TNNC2	Calmodulin-like protein 3;Troponin C, skeletal muscle	yes	no	2	0.065094	100.07		By matching		By MS/MS	By matching
ELHLLGVQVQQFQDVATR	STAESFHRVHTAFERELHLLGVQVQQFQDV	LLGVQVQQFQDVATRLQTAYAGEKAEAIQN	R	E	L	T	R	L	1	1	0	1	0	4	1	1	1	0	3	0	0	1	0	0	1	0	0	3	0	0	18	0	2080.11	P11277	P11277	1844	1861	SPTB	Spectrin beta chain, erythrocytic	yes	yes	3	3.8075e-05	130.95	By MS/MS			By MS/MS	By MS/MS
ELISNASDALDK	LIINTFYSNKEIFLRELISNASDALDKIRY	FLRELISNASDALDKIRYESLTDPSKLDSG	R	E	L	D	K	I	2	0	1	2	0	0	1	0	0	1	2	1	0	0	0	2	0	0	0	0	0	0	12	0	1274.64	P08238;P14625	P08238	42	53	HSP90AB1;HSP90B1	Heat shock protein HSP 90-beta;Endoplasmin	no	no	2	0.001029	112.36
ELISNSSDALDK	LIINTFYSNKEIFLRELISNSSDALDKIRY	FLRELISNSSDALDKIRYESLTDPSKLDSG	R	E	L	D	K	I	1	0	1	2	0	0	1	0	0	1	2	1	0	0	0	3	0	0	0	0	0	0	12	0	1290.63	P07900;Q14568	P07900	47	58	HSP90AA1;HSP90AA2P	Heat shock protein HSP 90-alpha;Heat shock protein HSP 90-alpha A2	yes	no	2	2.2831e-11	148.56					By MS/MS
ELLESYIDGR	RPLFEKKSLEDKTERELLESYIDGRIVEGS	DKTERELLESYIDGRIVEGSDAEIGMSPWQ	R	E	L	G	R	I	0	1	0	1	0	0	2	1	0	1	2	0	0	0	0	1	0	0	1	0	0	0	10	0	1193.59	P00734	P00734	354	363	F2	Prothrombin;Activation peptide fragment 1;Activation peptide fragment 2;Thrombin light chain;Thrombin heavy chain	yes	yes	2	0.00017354	140.11		By MS/MS
ELPAAVAPAGPASLAR	ALGLSGGSLVSMLARELPAAVAPAGPASLA	LPAAVAPAGPASLARWTLGFCDERLVPFDH	R	E	L	A	R	W	6	1	0	0	0	0	1	1	0	0	2	0	0	0	3	1	0	0	0	1	0	0	16	0	1489.83	O95336	O95336	57	72	PGLS	6-phosphogluconolactonase	yes	yes	2	0.0016082	130.44
ELPEHTVK	LSKCCESASEDCMAKELPEHTVKLCDNLST	SEDCMAKELPEHTVKLCDNLSTKNSKFEDC	K	E	L	V	K	L	0	0	0	0	0	0	2	0	1	0	1	1	0	0	1	0	1	0	0	1	0	0	8	0	951.503	P02774	P02774	277	284	GC	Vitamin D-binding protein	yes	yes	2	0.0070296	122.13		By MS/MS		By MS/MS	By matching
ELQDSTQMNEK	AVLLAFNNSETVSYKELQDSTQMNEKELTK	VSYKELQDSTQMNEKELTKTIKSLLDVKMI	K	E	L	E	K	E	0	0	1	1	0	2	2	0	0	0	1	1	1	0	0	1	1	0	0	0	0	0	11	0	1321.58	Q13617	Q13617	598	608	CUL2	Cullin-2	yes	yes	2	1.6382e-06	148.94
ELQELVQYPVEHPDK	QVTWEDIGGLEDVKRELQELVQYPVEHPDK	ELQELVQYPVEHPDKFLKFGMTPSKGVLFY	R	E	L	D	K	F	0	0	0	1	0	2	3	0	1	0	2	1	0	0	2	0	0	0	1	2	0	0	15	0	1822.91	P55072	P55072	488	502	VCP	Transitional endoplasmic reticulum ATPase	yes	yes	3	1.9074e-06	132.51	By matching	By matching	By matching	By matching	By matching
ELQFSVEDINR	VISEHLGLSWAELARELQFSVEDINRIRVE	ELARELQFSVEDINRIRVENPNSLLEQSVA	R	E	L	N	R	I	0	1	1	1	0	1	2	0	0	1	1	0	0	1	0	1	0	0	0	1	0	0	11	0	1348.66	P16157	P16157	1424	1434	ANK1	Ankyrin-1	yes	yes	2	8.5816e-21	175.91	By MS/MS	By MS/MS
ELSDIAHR	______________________________	LTPEQKKELSDIAHRIVAPGKGILAADEST	K	E	L	H	R	I	1	1	0	1	0	0	1	0	1	1	1	0	0	0	0	1	0	0	0	0	0	0	8	0	939.477	P04075	P04075	15	22	ALDOA	Fructose-bisphosphate aldolase A	yes	yes	2	0.015762	113.7		By MS/MS	By matching	By MS/MS
ELSLAGNELGDEGAR	CGDLCRVLRAKESLKELSLAGNELGDEGAR	ELSLAGNELGDEGARLLCETLLEPGCQLES	K	E	L	A	R	L	2	1	1	1	0	0	3	3	0	0	3	0	0	0	0	1	0	0	0	0	0	0	15	0	1529.73	P13489	P13489	288	302	RNH1	Ribonuclease inhibitor	yes	yes	2	1.6595e-11	154.67	By MS/MS	By MS/MS		By MS/MS
ELSSFIDK	DSTTCFNAKGPLLKKELSSFIDKGQELCAD	KGPLLKKELSSFIDKGQELCADYSENTFTE	K	E	L	D	K	G	0	0	0	1	0	0	1	0	0	1	1	1	0	1	0	2	0	0	0	0	0	0	8	0	937.476	P02774	P02774	395	402	GC	Vitamin D-binding protein	yes	yes	2	0.01615	113.41	By MS/MS	By matching		By matching	By matching
ELTEEKESAFEFLSSA	PINDFSREKMDLTAKELTEEKESAFEFLSS	LTEEKESAFEFLSSA_______________	K	E	L	S	A	-	2	0	0	0	0	0	5	0	0	0	2	1	0	2	0	3	1	0	0	0	0	0	16	1	1815.84	P40925	P40925	319	334	MDH1	Malate dehydrogenase, cytoplasmic	yes	yes	2	7.7588e-69	220.29
ELTIGSK	KHTLSKKELKELIQKELTIGSKLQDAEIAR	ELKELIQKELTIGSKLQDAEIARLMEDLDR	K	E	L	S	K	L	0	0	0	0	0	0	1	1	0	1	1	1	0	0	0	1	1	0	0	0	0	0	7	0	746.417	P06703	P06703	41	47	S100A6	Protein S100-A6	yes	yes	2	0.057341	102.77	By MS/MS	By matching	By matching	By matching	By matching
ELTNQQEASVER	KKYRQLTAHLQDVNRELTNQQEASVERQQQ	VNRELTNQQEASVERQQQPPPETFDFKIKF	R	E	L	E	R	Q	1	1	1	0	0	2	3	0	0	0	1	0	0	0	0	1	1	0	0	1	0	0	12	0	1402.67	Q14203	Q14203	533	544	DCTN1	Dynactin subunit 1	yes	yes	2	0.0015085	119.22
ELTTEIDNNIEQISSYK	QNRKDAEAWFNEKSKELTTEIDNNIEQISS	TTEIDNNIEQISSYKSEITELRRNVQALEI	K	E	L	Y	K	S	0	0	2	1	0	1	3	0	0	3	1	1	0	0	0	2	2	0	1	0	0	0	17	0	1995.96	CON_P13645;CON__P13645;P13645	CON_P13645	346	362	KRT10	Keratin, type I cytoskeletal 10	yes	no	2	1.1989e-84	219.89
ELTVSNNDINEAGVR	CEPLASVLRAKPDFKELTVSNNDINEAGVR	ELTVSNNDINEAGVRVLCQGLKDSPCQLEA	K	E	L	V	R	V	1	1	3	1	0	0	2	1	0	1	1	0	0	0	0	1	1	0	0	2	0	0	15	0	1629.8	P13489	P13489	174	188	RNH1	Ribonuclease inhibitor	yes	yes	2	9.7292e-35	187.85		By MS/MS
ELVASSPEMGQDFDHVTLLR	LKRETDDLEQWISEKELVASSPEMGQDFDH	SPEMGQDFDHVTLLRDKFRDFARETGAIGQ	K	E	L	L	R	D	1	1	0	2	0	1	2	1	1	0	3	0	1	1	1	2	1	0	0	2	0	0	20	0	2243.09	P11277	P11277	1710	1729	SPTB	Spectrin beta chain, erythrocytic	yes	yes	3	6.4483e-27	174.19		By MS/MS			By MS/MS
ELVDDSVNNVR	MVGCTGKVIGIDHIKELVDDSVNNVRKDDP	DHIKELVDDSVNNVRKDDPTLLSSGRVQLV	K	E	L	V	R	K	0	1	2	2	0	0	1	0	0	0	1	0	0	0	0	1	0	0	0	3	0	0	11	0	1258.62	P22061	P22061	114	124	PCMT1	Protein-L-isoaspartate(D-aspartate) O-methyltransferase	yes	yes	2	0.0009701	128.38
ELVLDNSR	RIHLELRNRTPSDVKELVLDNSRSNEGKLE	RTPSDVKELVLDNSRSNEGKLEGLTDEFEE	K	E	L	S	R	S	0	1	1	1	0	0	1	0	0	0	2	0	0	0	0	1	0	0	0	1	0	0	8	0	944.493	P39687	P39687	21	28	ANP32A	Acidic leucine-rich nuclear phosphoprotein 32 family member A	yes	yes	2	3.4334e-32	188.81		By MS/MS
ELYQQVVAQADLR	FRDSPDVTHRLQALRELYQQVVAQADLRQQ	LRELYQQVVAQADLRQQRLQEALDLYTVFG	R	E	L	L	R	Q	2	1	0	1	0	3	1	0	0	0	2	0	0	0	0	0	0	0	1	2	0	0	13	0	1531.8	P11277	P11277	828	840	SPTB	Spectrin beta chain, erythrocytic	yes	yes	2	4.9136e-06	142.07	By MS/MS				By MS/MS
EMAGAWHMTVEQK	WLLAGKDGVEVPFMREMAGAWHMTVEQKFG	MREMAGAWHMTVEQKFGLFSAEIKEADPLA	R	E	M	Q	K	F	2	0	0	0	0	1	2	1	1	0	0	1	2	0	0	0	1	1	0	1	0	0	13	0	1516.68	P42356	P42356	1251	1263	PI4KA	Phosphatidylinositol 4-kinase alpha	yes	yes	2	0.0376	76.221
EMDQTMAANAQK	GKIVPVEITISLLKREMDQTMAANAQKNKF	LKREMDQTMAANAQKNKFLIDGFPRNQDNL	R	E	M	Q	K	N	3	0	1	1	0	2	1	0	0	0	0	1	2	0	0	0	1	0	0	0	0	0	12	0	1336.58	P30085	P30085	75	86	CMPK1	UMP-CMP kinase	yes	yes	2	2.1828e-11	148.94
EMQPTHPIR	NSQQAYQEAFEISKKEMQPTHPIRLGLALN	FEISKKEMQPTHPIRLGLALNFSVFYYEIL	K	E	M	I	R	L	0	1	0	0	0	1	1	0	1	1	0	0	1	0	2	0	1	0	0	0	0	0	9	0	1107.55	P31946;P63104;P27348	P31946	161	169	YWHAB;YWHAZ;YWHAQ	14-3-3 protein beta/alpha;14-3-3 protein beta/alpha, N-terminally processed;14-3-3 protein zeta/delta;14-3-3 protein theta	no	no	2	0.016763	105.14
EMVELPLR	YDDIGGCRKQLAQIKEMVELPLRHPALFKA	KQLAQIKEMVELPLRHPALFKAIGVKPPRG	K	E	M	L	R	H	0	1	0	0	0	0	2	0	0	0	2	0	1	0	1	0	0	0	0	1	0	0	8	0	985.527	P55072	P55072	218	225	VCP	Transitional endoplasmic reticulum ATPase	yes	yes	2	0.049795	97.602
ENADSLQASLRPHADELK	RQLTPYAQRMERVLRENADSLQASLRPHAD	DSLQASLRPHADELKAKIDQNVEELKGRLT	R	E	N	L	K	A	3	1	1	2	0	1	2	0	1	0	3	1	0	0	1	2	0	0	0	0	0	0	18	1	1992.99	P06727	P06727	170	187	APOA4	Apolipoprotein A-IV	yes	yes	3;4	0.0058669	135.55	By matching	By MS/MS		By matching	By matching
ENEGFTVTAEGK	IHWESASLLRSEETKENEGFTVTAEGKGQG	ETKENEGFTVTAEGKGQGTLSVVTMYHAKA	K	E	N	G	K	G	1	0	1	0	0	0	3	2	0	0	0	1	0	1	0	0	2	0	0	1	0	0	12	0	1280.59	P01024	P01024	1326	1337	C3	Complement C3;Complement C3 beta chain;C3-beta-c;Complement C3 alpha chain;C3a anaphylatoxin;Acylation stimulating protein;Complement C3b alpha chain;Complement C3c alpha chain fragment 1;Complement C3dg fragment;Complement C3g fragment;Complement C3d fragment;Complement C3f fragment;Complement C3c alpha chain fragment 2	yes	yes	2	0.0059709	97.456
ENFLFLTPDCK	NFRITYSIVQTNCSKENFLFLTPDCKSLWN	NCSKENFLFLTPDCKSLWNGDTGECTDNAY	K	E	N	C	K	S	0	0	1	1	1	0	1	0	0	0	2	1	0	2	1	0	1	0	0	0	0	0	11	0	1382.65	P01042	P01042	209	219	KNG1	Kininogen-1;Kininogen-1 heavy chain;T-kinin;Bradykinin;Lysyl-bradykinin;Kininogen-1 light chain;Low molecular weight growth-promoting factor	yes	yes	2	1.0753e-06	122.26		By MS/MS
ENNAVYAFLGLTAPPGSK	ESQYRGDYDAFFEARENNAVYAFLGLTAPP	AVYAFLGLTAPPGSKEAEVQAKQQA_____	R	E	N	S	K	E	3	0	2	0	0	0	1	2	0	0	2	1	0	1	2	1	1	0	1	1	0	0	18	0	1847.94	O75368	O75368	87	104	SH3BGRL	SH3 domain-binding glutamic acid-rich-like protein	yes	yes	2;3	2.2541e-11	156.24	By MS/MS	By MS/MS		By MS/MS	By MS/MS
ENNLTEDNPNLSMAQRR	SHIFSSFFYKCLTRKENNLTEDNPNLSMAQ	NLTEDNPNLSMAQRRHKRVRTWTRHINIFN	K	E	N	R	R	H	1	2	4	1	0	1	2	0	0	0	2	0	1	0	1	1	1	0	0	0	0	0	17	1	2000.93	Q9BQF6	Q9BQF6	816	832	SENP7	Sentrin-specific protease 7	yes	yes	3	0.029328	55.815	By matching			By matching	By matching
ENQLEVLEVSWLHGLK	GLFQASATLDTLVLKENQLEVLEVSWLHGL	NQLEVLEVSWLHGLKALGHLDLSGNRLRKL	K	E	N	L	K	A	0	0	1	0	0	1	3	1	1	0	4	1	0	0	0	1	0	1	0	2	0	0	16	0	1893	P02750	P02750	149	164	LRG1	Leucine-rich alpha-2-glycoprotein	yes	yes	3	5.0002e-17	183.28
ENQWCEEK	IKNDFTEEEEAQVRKENQWCEEK_______	EEAQVRKENQWCEEK_______________	K	E	N	E	K	-	0	0	1	0	1	1	3	0	0	0	0	1	0	0	0	0	0	1	0	0	0	0	8	0	1121.44	P63208	P63208	156	163	SKP1	S-phase kinase-associated protein 1	yes	yes	2	0.054911	95.815
ENVEAAQSYR	GAMELEPELLLQEARENVEAAQSYRRELGH	LQEARENVEAAQSYRRELGHRLEGLREARR	R	E	N	Y	R	R	2	1	1	0	0	1	2	0	0	0	0	0	0	0	0	1	0	0	1	1	0	0	10	0	1165.54	Q8IUI8	Q8IUI8	18	27	CRLF3	Cytokine receptor-like factor 3	yes	yes	2	0.0028123	125.16
ENVPENSRPATGYPLPPQIFNESQYR	EKDIAANEENRKWMRENVPENSRPATGYPL	GYPLPPQIFNESQYRGDYDAFFEARENNAV	R	E	N	Y	R	G	1	2	3	0	0	2	3	1	0	1	1	0	0	1	5	2	1	0	2	1	0	0	26	1	3002.45	O75368	O75368	51	76	SH3BGRL	SH3 domain-binding glutamic acid-rich-like protein	yes	yes	3	2.0912e-05	91.416
EPCVESLVSQYFQTVTDYGK	TICSLEGALVRRQAKEPCVESLVSQYFQTV	SLVSQYFQTVTDYGKDLMEKVKSPELQAEA	K	E	P	G	K	D	0	0	0	1	1	2	2	1	0	0	1	1	0	1	1	2	2	0	2	3	0	0	20	0	2349.08	P02652	P02652	27	46	APOA2	Apolipoprotein A-II;Proapolipoprotein A-II;Truncated apolipoprotein A-II	yes	yes	2;3	0	393.16	By MS/MS	By MS/MS	By MS/MS	By MS/MS	By MS/MS
EPGEDCPSPQPAPASPR	PPCLQSPRLPAKEDKEPGEDCPSPQPAPAS	GEDCPSPQPAPASPRDSLALGRADPGAPVS	K	E	P	P	R	D	2	1	0	1	1	1	2	1	0	0	0	0	0	0	6	2	0	0	0	0	0	0	17	0	1790.79	Q86YN6	Q86YN6	249	265	PPARGC1B	Peroxisome proliferator-activated receptor gamma coactivator 1-beta	yes	yes	2	0.0050014	99.752
EPGGSLSFLR	ENRLAMPVKVRDSSREPGGSLSFLRKAMKY	RDSSREPGGSLSFLRKAMKYEDTQHILCHL	R	E	P	L	R	K	0	1	0	0	0	0	1	2	0	0	2	0	0	1	1	2	0	0	0	0	0	0	10	0	1061.55	P16157	P16157	1335	1344	ANK1	Ankyrin-1	yes	yes	2	0.028034	96.668		By MS/MS
EPLGPALAHELR	GGLKLNPNFLVDFGKEPLGPALAHELRYPG	FGKEPLGPALAHELRYPGGDCSSDIWI___	K	E	P	L	R	Y	2	1	0	0	0	0	2	1	1	0	3	0	0	0	2	0	0	0	0	0	0	0	12	0	1301.71	Q13228	Q13228	449	460	SELENBP1	Selenium-binding protein 1	yes	yes	2;3	0.00047618	105.25	By MS/MS	By MS/MS		By MS/MS
EPQVYTLPPSR	APIEKTISKAKGQPREPQVYTLPPSRDELT	GQPREPQVYTLPPSRDELTKNQVSLTCLVK	R	E	P	S	R	D	0	1	0	0	0	1	1	0	0	0	1	0	0	0	3	1	1	0	1	1	0	0	11	0	1285.67	P0DOX5;P01857;P01860;P01859	P0DOX5	347	357	IGHG1;IGHG3;IGHG2	Ig gamma-1 chain C region;Ig gamma-3 chain C region;Ig gamma-2 chain C region	no	no	2	0.00054016	132.32		By MS/MS	By matching		By matching
EPVGLVMEYMETGSLEKLLASEPLPWDLR	MAKFRYILPVYGICREPVGLVMEYMETGSL	LEKLLASEPLPWDLRFRIIHETAVGMNFLH	R	E	P	L	R	F	1	1	0	1	0	0	5	2	0	0	6	1	2	0	3	2	1	1	1	2	0	0	29	1	3301.66	P57078	P57078	90	118	RIPK4	Receptor-interacting serine/threonine-protein kinase 4	yes	yes	3	0.010098	63.573
EQAGGDATENFEDVGHSTDAR	TKFLEEHPGGEEVLREQAGGDATENFEDVG	ATENFEDVGHSTDAREMSKTFIIGELHPDD	R	E	Q	A	R	E	3	1	1	3	0	1	3	3	1	0	0	0	0	1	0	1	2	0	0	1	0	0	21	0	2204.92	P00167	P00167	53	73	CYB5A	Cytochrome b5	yes	yes	3	2.9159e-48	192.72	By MS/MS	By MS/MS		By MS/MS	By MS/MS
EQAPHCICANGR	QLEASPAFLAVPVEKEQAPHCICANGRQTV	VEKEQAPHCICANGRQTVSWAVTPKSLGNV	K	E	Q	G	R	Q	2	1	1	0	2	1	1	1	1	1	0	0	0	0	1	0	0	0	0	0	0	0	12	0	1411.61	P01023	P01023	842	853	A2M	Alpha-2-macroglobulin	yes	yes	2;3	0.00024233	111.86
EQEGQTSETTAIVSIAELPLPPSPTTVSSVAR	SPSPVLRLVLSGEKKEQEGQTSETTAIVSI	LPLPPSPTTVSSVARSTIAAPTSSALSSQP	K	E	Q	A	R	S	3	1	0	0	0	2	4	1	0	2	2	0	0	0	4	5	5	0	0	3	0	0	32	0	3294.68	O43432	O43432	245	276	EIF4G3	Eukaryotic translation initiation factor 4 gamma 3	yes	yes	5	0.062628	18.949	By matching	By matching		By matching	By matching
EQFASTNIAEELVK	CLVAFGNLAELESSKEQFASTNIAEELVKL	KEQFASTNIAEELVKLFKKQIEHDKREMIF	K	E	Q	V	K	L	2	0	1	0	0	1	3	0	0	1	1	1	0	1	0	1	1	0	0	1	0	0	14	0	1577.79	P52306	P52306	217	230	RAP1GDS1	Rap1 GTPase-GDP dissociation stimulator 1	yes	yes	2	0.0049057	103.08
EQGTYEDFVEGLR	FETFLPILQHISRNKEQGTYEDFVEGLRVF	NKEQGTYEDFVEGLRVFDKESNGTVMGAEL	K	E	Q	L	R	V	0	1	0	1	0	1	3	2	0	0	1	0	0	1	0	0	1	0	1	1	0	0	13	0	1541.7	P12829	P12829	128	140	MYL4	Myosin light chain 4	yes	yes	2	0.0042557	104.43
EQHPDMSVTK	IDHDQVLVQAIKEAKEQHPDMSVTKVVVHQ	IKEAKEQHPDMSVTKVVVHQETEIADE___	K	E	Q	T	K	V	0	0	0	1	0	1	1	0	1	0	0	1	1	0	1	1	1	0	0	1	0	0	10	0	1170.53	P11171;Q9Y2J2	P11171	843	852	EPB41;EPB41L3	Protein 4.1;Band 4.1-like protein 3;Band 4.1-like protein 3, N-terminally processed	yes	no	2	1.5123e-17	170.47
EQLAIAEFAR	LSIYLENYATSMGSREQLAIAEFARSLLVI	SMGSREQLAIAEFARSLLVIPNTLAVNAAQ	R	E	Q	A	R	S	3	1	0	0	0	1	2	0	0	1	1	0	0	1	0	0	0	0	0	0	0	0	10	0	1146.6	P17987	P17987	434	443	TCP1	T-complex protein 1 subunit alpha	yes	yes	2	0.0021065	128.86				By MS/MS
EQLEEEEEAKHNLEK	STKLKQVEDEKNSFREQLEEEEEAKHNLEK	EQLEEEEEAKHNLEKQIATLHAQVADMKKK	R	E	Q	E	K	Q	1	0	1	0	0	1	7	0	1	0	2	2	0	0	0	0	0	0	0	0	0	0	15	1	1853.86	P35579	P35579	1343	1357	MYH9	Myosin-9	yes	yes	3	0.0079855	99.161
EQLGEFYEALDCLCIPR	NWGLSFYADKPETTKEQLGEFYEALDCLCI	LGEFYEALDCLCIPRSDVMYTDWKKDKCEP	K	E	Q	P	R	S	1	1	0	1	2	1	3	1	0	1	3	0	0	1	1	0	0	0	1	0	0	0	17	0	2111.97	P19652	P19652	154	170	ORM2	Alpha-1-acid glycoprotein 2	yes	yes	2;3	2.7159e-16	196.33	By MS/MS				By MS/MS
EQLGEFYEALDCLR	NWGLSVYADKPETTKEQLGEFYEALDCLRI	KEQLGEFYEALDCLRIPKSDVVYTDWKKDK	K	E	Q	L	R	I	1	1	0	1	1	1	3	1	0	0	3	0	0	1	0	0	0	0	1	0	0	0	14	0	1741.8	P02763	P02763	154	167	ORM1	Alpha-1-acid glycoprotein 1	yes	yes	2	7.0453e-84	252.14	By MS/MS	By MS/MS	By MS/MS	By MS/MS	By MS/MS
EQLGPVTQEFWDNLEK	LDNWDSVTSTFSKLREQLGPVTQEFWDNLE	QLGPVTQEFWDNLEKETEGLRQEMSKDLEE	R	E	Q	E	K	E	0	0	1	1	0	2	3	1	0	0	2	1	0	1	1	0	1	1	0	1	0	0	16	0	1931.93	P02647;CON_P15497;CON__P15497	P02647	86	101	APOA1	Apolipoprotein A-I;Proapolipoprotein A-I;Truncated apolipoprotein A-I	yes	no	2	5.076e-70	231.74	By MS/MS	By MS/MS		By MS/MS	By MS/MS
EQLGPVTQEFWDNLEKETEGLR	LDNWDSVTSTFSKLREQLGPVTQEFWDNLE	QEFWDNLEKETEGLRQEMSKDLEEVKAKVQ	R	E	Q	L	R	Q	0	1	1	1	0	2	5	2	0	0	3	1	0	1	1	0	2	1	0	1	0	0	22	1	2617.27	P02647	P02647	86	107	APOA1	Apolipoprotein A-I;Proapolipoprotein A-I;Truncated apolipoprotein A-I	yes	yes	3	2.093e-14	149.44
EQLQDMGLVDLFSPEK	VHMPRFRIEDGFSLKEQLQDMGLVDLFSPE	QLQDMGLVDLFSPEKSKLPGIVAEGRDDLY	K	E	Q	E	K	S	0	0	0	2	0	2	2	1	0	0	3	1	1	1	1	1	0	0	0	1	0	0	16	0	1847.9	P01008	P01008	365	380	SERPINC1	Antithrombin-III	yes	yes	2	0.0044054	117.79					By MS/MS
EQLSLLDR	SDELQLSMGNAMFVKEQLSLLDRFTEDAKR	GNAMFVKEQLSLLDRFTEDAKRLYGSEAFA	K	E	Q	D	R	F	0	1	0	1	0	1	1	0	0	0	3	0	0	0	0	1	0	0	0	0	0	0	8	0	972.524	P01011	P01011	145	152	SERPINA3	Alpha-1-antichymotrypsin;Alpha-1-antichymotrypsin His-Pro-less	yes	yes	2	0.0032465	126.52					By MS/MS
EQLTPLIK	PELQAEAKSYFEKSKEQLTPLIKKAGTELV	SYFEKSKEQLTPLIKKAGTELVNFLSYFVE	K	E	Q	I	K	K	0	0	0	0	0	1	1	0	0	1	2	1	0	0	1	0	1	0	0	0	0	0	8	0	940.559	P02652	P02652	70	77	APOA2	Apolipoprotein A-II;Proapolipoprotein A-II;Truncated apolipoprotein A-II	yes	yes	2	0.00016052	143.61	By matching	By MS/MS	By MS/MS	By MS/MS	By matching
EQMALNHGEEQVR	RLNERHYGALIGLNREQMALNHGEEQVRLW	NREQMALNHGEEQVRLWRRSYNVTPPPIEE	R	E	Q	V	R	L	1	1	1	0	0	2	3	1	1	0	1	0	1	0	0	0	0	0	0	1	0	0	13	0	1539.71	P07738	P07738	101	113	BPGM	Bisphosphoglycerate mutase	yes	yes	2;3	1.0898e-83	222.72	By MS/MS	By MS/MS	By MS/MS	By MS/MS	By MS/MS
EQVANSAFVER	KETQKSIYYITGESKEQVANSAFVERVRKR	GESKEQVANSAFVERVRKRGFEVVYMTEPI	K	E	Q	E	R	V	2	1	1	0	0	1	2	0	0	0	0	0	0	1	0	1	0	0	0	2	0	0	11	0	1248.61	P08238;Q58FF7	P08238	492	502	HSP90AB1;HSP90AB3P	Heat shock protein HSP 90-beta;Putative heat shock protein HSP 90-beta-3	yes	no	2	0.02155	96.143
EQVTNVGGAVVTGVTAVAQK	EGVVHGVATVAEKTKEQVTNVGGAVVTGVT	VGGAVVTGVTAVAQKTVEGAGSIAAATGFV	K	E	Q	Q	K	T	3	0	1	0	0	2	1	3	0	0	0	1	0	0	0	0	3	0	0	6	0	0	20	0	1927.04	P37840	P37840	61	80	SNCA	Alpha-synuclein	yes	yes	2;3	1.9297e-191	337.03	By MS/MS	By MS/MS		By MS/MS	By MS/MS
ESATITCLVTGFSPADVFVQWMQR	DVYLLPPAREQLNLRESATITCLVTGFSPA	TGFSPADVFVQWMQRGQPLSPEKYVTSAPM	R	E	S	Q	R	G	2	1	0	1	1	2	1	1	0	1	1	0	1	2	1	2	3	1	0	3	0	0	24	0	2742.31	P01871;P0DOX6	P01871	345	368	IGHM	Ig mu chain C region	yes	no	3	5.2708e-112	229.51	By MS/MS	By MS/MS		By MS/MS	By MS/MS
ESEAVEWQQK	LTARISQLEMARQKKESEAVEWQQKAQMVQ	ARQKKESEAVEWQQKAQMVQEDLEKTRAEL	K	E	S	Q	K	A	1	0	0	0	0	2	3	0	0	0	0	1	0	0	0	1	0	1	0	1	0	0	10	0	1232.57	P26038	P26038	439	448	MSN	Moesin	yes	yes	2	7.3037e-07	150.36
ESIESEIR	DLTEICQRACKLAIRESIESEIRRERERQT	ACKLAIRESIESEIRRERERQTNPSAMEVE	R	E	S	I	R	R	0	1	0	0	0	0	3	0	0	2	0	0	0	0	0	2	0	0	0	0	0	0	8	0	961.472	P55072	P55072	701	708	VCP	Transitional endoplasmic reticulum ATPase	yes	yes	2	0.039736	101.28		By MS/MS
ESISVSSEQLAQFR	THPPLYESVTWIICKESISVSSEQLAQFRS	KESISVSSEQLAQFRSLLSNVEGDNAVPMQ	K	E	S	F	R	S	1	1	0	0	0	2	2	0	0	1	1	0	0	1	0	4	0	0	0	1	0	0	14	0	1579.78	P00915	P00915	215	228	CA1	Carbonic anhydrase 1	yes	yes	2;3	5.1848e-57	206.49					By MS/MS
ESLLLQK	DALREKAATRRRLLKESLLLQKLYEDSDDL	ATRRRLLKESLLLQKLYEDSDDLKNWINKK	K	E	S	Q	K	L	0	0	0	0	0	1	1	0	0	0	3	1	0	0	0	1	0	0	0	0	0	0	7	0	829.491	P02549	P02549	580	586	SPTA1	Spectrin alpha chain, erythrocytic 1	yes	yes	2	0.05351	104.11
ESLNEAQK	NEAWEDLQGRTKDRKESLNEAQKFYLFLSK	GRTKDRKESLNEAQKFYLFLSKARDLQNWI	K	E	S	Q	K	F	1	0	1	0	0	1	2	0	0	0	1	1	0	0	0	1	0	0	0	0	0	0	8	0	917.445	P02549	P02549	1283	1290	SPTA1	Spectrin alpha chain, erythrocytic 1	yes	yes	2	0.011528	116.9	By matching	By MS/MS
ESLSSYWESAK	QQDEMPSPTFLTQVKESLSSYWESAKTAAQ	TQVKESLSSYWESAKTAAQNLYEKTYLPAV	K	E	S	A	K	T	1	0	0	0	0	0	2	0	0	0	1	1	0	0	0	4	0	1	1	0	0	0	11	0	1285.58	P02655	P02655	42	52	APOC2	Apolipoprotein C-II;Proapolipoprotein C-II	yes	yes	2	0.00098253	128.27			By MS/MS	By matching	By MS/MS
ESNVQEVR	QVKSLCEKAKEILTKESNVQEVRCPVTVCG	AKEILTKESNVQEVRCPVTVCGDVHGQFHD	K	E	S	V	R	C	0	1	1	0	0	1	2	0	0	0	0	0	0	0	0	1	0	0	0	2	0	0	8	0	959.467	P67775;P62714	P67775	42	49	PPP2CA;PPP2CB	Serine/threonine-protein phosphatase 2A catalytic subunit alpha isoform;Serine/threonine-protein phosphatase 2A catalytic subunit beta isoform	yes	no	2	0.003856	125.81	By matching	By matching		By matching
ESQQLMDSHPEQK	RDVAAIQARVDALERESQQLMDSHPEQKED	ERESQQLMDSHPEQKEDIGQRQKHLEELWQ	R	E	S	Q	K	E	0	0	0	1	0	3	2	0	1	0	1	1	1	0	1	2	0	0	0	0	0	0	13	0	1555.69	P11277	P11277	1017	1029	SPTB	Spectrin beta chain, erythrocytic	yes	yes	2;3	0	322.27	By matching	By MS/MS
ESQSPDTTIQR	KPDEQGLQQILQLLKESQSPDTTIQRTVQQ	QLLKESQSPDTTIQRTVQQKLEQLNQYPDF	K	E	S	Q	R	T	0	1	0	1	0	2	1	0	0	1	0	0	0	0	1	2	2	0	0	0	0	0	11	0	1260.59	Q92973	Q92973	29	39	TNPO1	Transportin-1	yes	yes	2	1.2262e-13	160.75
ESSLLNQHACAVMK	ECFQTKAATVTKELRESSLLNQHACAVMKN	RESSLLNQHACAVMKNFGTRTFQAITVTKL	R	E	S	M	K	N	2	0	1	0	1	1	1	0	1	0	2	1	1	0	0	2	0	0	0	1	0	0	14	0	1586.75	P02771	P02771	215	228	AFP	Alpha-fetoprotein	yes	yes	3	0.0001039	126.12		By MS/MS		By MS/MS	By matching
ESSSHHPGIAEFPSR	TESRGSESGIFTNTKESSSHHPGIAEFPSR	ESSSHHPGIAEFPSRGKSSSYSKQFTSSTS	K	E	S	S	R	G	1	1	0	0	0	0	2	1	2	1	0	0	0	1	2	4	0	0	0	0	0	0	15	0	1636.76	P02671	P02671	559	573	FGA	Fibrinogen alpha chain;Fibrinopeptide A;Fibrinogen alpha chain	yes	yes	3;4	7.7619e-12	151.07	By MS/MS	By MS/MS	By MS/MS	By MS/MS	By MS/MS
ESTLHLVLR	QLEDGRTLSDYNIQKESTLHLVLRLRGGII	DYNIQKESTLHLVLRLRGGIIEPSLRQLAQ	K	E	S	L	R	L	0	1	0	0	0	0	1	0	1	0	3	0	0	0	0	1	1	0	0	1	0	0	9	0	1066.61	P62987;P62979;P0CG47;P0CG48	P62987	64	72	UBA52;RPS27A;UBB;UBC	Ubiquitin-60S ribosomal protein L40;Ubiquitin;60S ribosomal protein L40;Ubiquitin-40S ribosomal protein S27a;Ubiquitin;40S ribosomal protein S27a;Polyubiquitin-B;Ubiquitin;Polyubiquitin-C;Ubiquitin	yes	no	2;3	1.2596e-56	195.81	By matching	By matching		By matching	By matching
ESWEKMLMNSAPPSVK				E	S	V	K		1	0	1	0	0	0	2	0	0	0	1	2	2	0	2	3	0	1	0	1	0	0	16	1	1832.88		REV__P16562					yes	yes	4	0.060441	60.968	By MS/MS	By matching		By matching	By matching
ETAASLLQAGYK	VAFSDYIHPVCLPDRETAASLLQAGYKGRV	PDRETAASLLQAGYKGRVTGWGNLKETWTA	R	E	T	Y	K	G	3	0	0	0	0	1	1	1	0	0	2	1	0	0	0	1	1	0	1	0	0	0	12	0	1250.65	P00734	P00734	487	498	F2	Prothrombin;Activation peptide fragment 1;Activation peptide fragment 2;Thrombin light chain;Thrombin heavy chain	yes	yes	2	0.06304	75.509	By matching	By MS/MS
ETAVDGELVVLYDVK	FKPTVAQQRICPNCRETAVDGELVVLYDVK	ETAVDGELVVLYDVKREEKAGELEVFNGYF	R	E	T	V	K	R	1	0	0	2	0	0	2	1	0	0	2	1	0	0	0	0	1	0	1	4	0	0	15	0	1648.86	P19823	P19823	266	280	ITIH2	Inter-alpha-trypsin inhibitor heavy chain H2	yes	yes	2	0.0041439	102.62
ETCFAEEGKK	DFAAFVEKCCKADDKETCFAEEGKKLVAAS	KADDKETCFAEEGKKLVAASQAALGL____	K	E	T	K	K	L	1	0	0	0	1	0	3	1	0	0	0	2	0	1	0	0	1	0	0	0	0	0	10	1	1197.53	CON_P02768;CON__P02768-1;P02768	CON_P02768	589	598	ALB	Serum albumin	yes	no	2;3	1.3051e-16	168.26	By matching	By MS/MS	By matching	By MS/MS	By matching
ETDDLEQWISEK	KRKLENMYHLFQLKRETDDLEQWISEKELV	LKRETDDLEQWISEKELVASSPEMGQDFDH	R	E	T	E	K	E	0	0	0	2	0	1	3	0	0	1	1	1	0	0	0	1	1	1	0	0	0	0	12	0	1491.67	P11277	P11277	1698	1709	SPTB	Spectrin beta chain, erythrocytic	yes	yes	2	0.00047599	143.5		By matching
ETEGDVTSVK	GISSSSVLHGMVFKKETEGDVTSVKDAKIA	MVFKKETEGDVTSVKDAKIAVYSCPFDGMI	K	E	T	V	K	D	0	0	0	1	0	0	2	1	0	0	0	1	0	0	0	1	2	0	0	2	0	0	10	0	1063.5	P50990	P50990	226	235	CCT8	T-complex protein 1 subunit theta	yes	yes	2	9.375e-05	143.37	By MS/MS	By MS/MS
ETGHTNFGEV	QKGLTGQAEAREHAKETGHTNFGEV_____	REHAKETGHTNFGEV_______________	K	E	T	E	V	-	0	0	1	0	0	0	2	2	1	0	0	0	0	1	0	0	2	0	0	1	0	0	10	0	1089.47	Q5VVQ6	Q5VVQ6	339	348	YOD1	Ubiquitin thioesterase OTU1	yes	yes	2	0.0029687	124.08		By MS/MS		By MS/MS
ETGTEHSPGVQPADVK	DCKVWPGGSRTWDWRETGTEHSPGVQPADV	TGTEHSPGVQPADVKEVVEKGVQTLVIGRG	R	E	T	V	K	E	1	0	0	1	0	1	2	2	1	0	0	1	0	0	2	1	2	0	0	2	0	0	16	0	1650.78	Q9H7C9	Q9H7C9	40	55	AAMDC	Mth938 domain-containing protein	yes	yes	3	0.0040519	74.966
ETGTLESQLEANK	ILETRAYFLDGSLLKETGTLESQLEANKRK	LKETGTLESQLEANKRKQKEIQAMKRQLTK	K	E	T	N	K	R	1	0	1	0	0	1	3	1	0	0	2	1	0	0	0	1	2	0	0	0	0	0	13	0	1418.69	P02549	P02549	2188	2200	SPTA1	Spectrin alpha chain, erythrocytic 1	yes	yes	2	2.0814e-17	160.77		By MS/MS
ETGTLESQLEANKR	ILETRAYFLDGSLLKETGTLESQLEANKRK	KETGTLESQLEANKRKQKEIQAMKRQLTKI	K	E	T	K	R	K	1	1	1	0	0	1	3	1	0	0	2	1	0	0	0	1	2	0	0	0	0	0	14	1	1574.79	P02549	P02549	2188	2201	SPTA1	Spectrin alpha chain, erythrocytic 1	yes	yes	3	0.035211	103.11
ETKEEVTPEQLK	KMTRVKLQDGVHIIKETKEEVTPEQLKLMR	IIKETKEEVTPEQLKLMRTQDVKYIEMKRV	K	E	T	L	K	L	0	0	0	0	0	1	4	0	0	0	1	2	0	0	1	0	2	0	0	1	0	0	12	1	1429.73	Q9Y3A2	Q9Y3A2	84	95	UTP11L	Probable U3 small nucleolar RNA-associated protein 11	yes	yes	3	0.003156	95.477	By MS/MS	By MS/MS	By matching	By MS/MS	By matching
ETLLNSATTSLNSK	EILTDMSRPVELSDRETLLNSATTSLNSKV	RETLLNSATTSLNSKVVSQYSSLLSPMSVN	R	E	T	S	K	V	1	0	2	0	0	0	1	0	0	0	3	1	0	0	0	3	3	0	0	0	0	0	14	0	1477.76	P50991	P50991	161	174	CCT4	T-complex protein 1 subunit delta	yes	yes	2	7.0599e-08	138.63
ETLPAEQDLTTK	CNLNELVKHGLRALRETLPAEQDLTTKNVS	ALRETLPAEQDLTTKNVSIGIVGKDLEFTI	R	E	T	T	K	N	1	0	0	1	0	1	2	0	0	0	2	1	0	0	1	0	3	0	0	0	0	0	12	0	1344.68	P25786	P25786	197	208	PSMA1	Proteasome subunit alpha type-1	yes	yes	2	0.027312	83.862				By MS/MS
ETMPCEFDLAVTANIDIDPPDTQNLHK				E	T	H	K		2	0	2	4	1	1	2	0	1	2	2	1	1	1	3	0	3	0	0	1	0	0	27	0	3083.42		REV__Q9NR99					yes	yes	5	0.066086	14.982
ETVVESSGPK	______________________________	EQFPKETVVESSGPKVLETAEEIQERRQEV	K	E	T	P	K	V	0	0	0	0	0	0	2	1	0	0	0	1	0	0	1	2	1	0	0	2	0	0	10	0	1031.51	P02549	P02549	7	16	SPTA1	Spectrin alpha chain, erythrocytic 1	yes	yes	2	3.5247e-07	150.36	By MS/MS	By MS/MS	By MS/MS	By matching	By matching
ETVVEVPQVTWEDIGGLEDVKR	DFRWALSQSNPSALRETVVEVPQVTWEDIG	QVTWEDIGGLEDVKRELQELVQYPVEHPDK	R	E	T	K	R	E	0	1	0	2	0	1	4	2	0	1	1	1	0	0	1	0	2	1	0	5	0	0	22	1	2497.27	P55072	P55072	466	487	VCP	Transitional endoplasmic reticulum ATPase	yes	yes	3	1.5633e-30	176.46	By MS/MS
ETYGEMADCCAK	HTLFGDKLCTVATLRETYGEMADCCAKQEP	TLRETYGEMADCCAKQEPERNECFLQHKDD	R	E	T	A	K	Q	2	0	0	1	2	0	2	1	0	0	0	1	1	0	0	0	1	0	1	0	0	0	12	0	1433.53	CON_P02768;CON__P02768-1;P02768	CON_P02768	106	117	ALB	Serum albumin	yes	no	2	4.9505e-99	231.38	By MS/MS	By MS/MS	By MS/MS	By MS/MS	By MS/MS
EVAFDLEIPK	YVVTSQVVNTANEAREVAFDLEIPKTAFIS	ANEAREVAFDLEIPKTAFISDFAVTADGNA	R	E	V	P	K	T	1	0	0	1	0	0	2	0	0	1	1	1	0	1	1	0	0	0	0	1	0	0	10	0	1159.61	P19827	P19827	84	93	ITIH1	Inter-alpha-trypsin inhibitor heavy chain H1	yes	yes	2	0.015666	112.11
EVANSTANLVK	TTNPTAKRQFVQSAKEVANSTANLVKTIKA	QSAKEVANSTANLVKTIKALDGAFTEENRA	K	E	V	V	K	T	2	0	2	0	0	0	1	0	0	0	1	1	0	0	0	1	1	0	0	2	0	0	11	0	1144.61	Q9Y490	Q9Y490	1531	1541	TLN1	Talin-1	no	no	2	0.029696	89.08
EVDEQMLNVQNK	YLTVAAVFRGRMSMKEVDEQMLNVQNKNSS	SMKEVDEQMLNVQNKNSSYFVEWIPNNVKT	K	E	V	N	K	N	0	0	2	1	0	2	2	0	0	0	1	1	1	0	0	0	0	0	0	2	0	0	12	0	1445.68	P07437;Q9BVA1;Q13885;P68371	P68371	325	336	TUBB;TUBB2B;TUBB2A;TUBB4B	Tubulin beta chain;Tubulin beta-2B chain;Tubulin beta-2A chain;Tubulin beta-4B chain	no	no	2;3	6.0825e-17	173.37		By MS/MS
EVDIGIPDATGR	NSIDPALRRFGRFDREVDIGIPDATGRLEI	FDREVDIGIPDATGRLEILQIHTKNMKLAD	R	E	V	G	R	L	1	1	0	2	0	0	1	2	0	2	0	0	0	0	1	0	1	0	0	1	0	0	12	0	1241.63	P55072	P55072	366	377	VCP	Transitional endoplasmic reticulum ATPase	yes	yes	2	0.013705	90.108	By MS/MS		By MS/MS		By matching
EVEPEPTEDKDLEADEEDTR	EGDTQTEETQPSETKEVEPEPTEDKDLEAD	PTEDKDLEADEEDTRKKDASDDLDDLNFFN	K	E	V	T	R	K	1	1	0	4	0	0	7	0	0	0	1	1	0	0	2	0	2	0	0	1	0	0	20	1	2345	P20042	P20042	43	62	EIF2S2	Eukaryotic translation initiation factor 2 subunit 2	yes	yes	3	4.8183e-18	162.37
EVGPTNADPVCLAK	VAPTETFTYEWTVPKEVGPTNADPVCLAKM	KEVGPTNADPVCLAKMYYSAVDPTKDIFTG	K	E	V	A	K	M	2	0	1	1	1	0	1	1	0	0	1	1	0	0	2	0	1	0	0	2	0	0	14	0	1469.72	P00450	P00450	524	537	CP	Ceruloplasmin	yes	yes	2	5.3231e-05	124.1
EVGTPHGIILDSVDAAFICPGSSR	GGYTLVSGYPKRLEKEVGTPHGIILDSVDA	LDSVDAAFICPGSSRLHIMAGRRLWWLDLK	K	E	V	S	R	L	2	1	0	2	1	0	1	3	1	3	1	0	0	1	2	3	1	0	0	2	0	0	24	0	2497.23	P02790	P02790	348	371	HPX	Hemopexin	yes	yes	3	2.6525e-79	208.98	By MS/MS				By MS/MS
EVGVYEALKDDSWLK	QYPDVNHAKVKLQGKEVGVYEALKDDSWLK	EVGVYEALKDDSWLKGEFVTTVQQRGAAVI	K	E	V	L	K	G	1	0	0	2	0	0	2	1	0	0	2	2	0	0	0	1	0	1	1	2	0	0	15	1	1750.88	P40925	P40925	206	220	MDH1	Malate dehydrogenase, cytoplasmic	yes	yes	3	0.00029261	118.73	By MS/MS				By MS/MS
EVNLAVQNAK	ATGRVIATFTCSGEKEVNLAVQNAKAAFKI	CSGEKEVNLAVQNAKAAFKIWSQKSGMERC	K	E	V	A	K	A	2	0	2	0	0	1	1	0	0	0	1	1	0	0	0	0	0	0	0	2	0	0	10	0	1084.59	P49189	P49189	50	59	ALDH9A1	4-trimethylaminobutyraldehyde dehydrogenase	yes	yes	2	0.0038749	117.81
EVPLNTIIFMGR	RVTFKANRPFLVFIREVPLNTIIFMGRVAN	FIREVPLNTIIFMGRVANPCVK________	R	E	V	G	R	V	0	1	1	0	0	0	1	1	0	2	1	0	1	1	1	0	1	0	0	1	0	0	12	0	1388.75	P01008	P01008	446	457	SERPINC1	Antithrombin-III	yes	yes	2	1.7149e-05	133.13		By MS/MS			By matching
EVQQGEEFER	KVNTSKGFLIDGYPREVQQGEEFERRIGQP	DGYPREVQQGEEFERRIGQPTLLLYVDAGP	R	E	V	E	R	R	0	1	0	0	0	2	4	1	0	0	0	0	0	1	0	0	0	0	0	1	0	0	10	0	1249.56	P00568	P00568	98	107	AK1	Adenylate kinase isoenzyme 1	yes	yes	2	1.6624e-11	160.82	By MS/MS	By MS/MS	By matching	By MS/MS	By MS/MS
EVTSDSGSIVVSGLTPGVEYVYTIQVLR	FKLGVRPSQGGEAPREVTSDSGSIVVSGLT	LTPGVEYVYTIQVLRDGQERDAPIVNKVVT	R	E	V	L	R	D	0	1	0	1	0	1	2	3	0	2	2	0	0	0	1	4	3	0	2	6	0	0	28	0	2967.54	P02751	P02751	1130	1157	FN1	Fibronectin;Anastellin;Ugl-Y1;Ugl-Y2;Ugl-Y3	yes	yes	3	2.3468e-47	179.33	By MS/MS	By MS/MS	By MS/MS	By MS/MS
EVVADSVWVDVK	RLVAYYTLIGASGQREVVADSVWVDVKDSC	GQREVVADSVWVDVKDSCVGSLVVKSGQSE	R	E	V	V	K	D	1	0	0	2	0	0	1	0	0	0	0	1	0	0	0	1	0	1	0	5	0	0	12	0	1344.69	P01024;CON_Q2UVX4;CON__Q2UVX4	P01024	545	556	C3	Complement C3;Complement C3 beta chain;C3-beta-c;Complement C3 alpha chain;C3a anaphylatoxin;Acylation stimulating protein;Complement C3b alpha chain;Complement C3c alpha chain fragment 1;Complement C3dg fragment;Complement C3g fragment;Complement C3d fragment;Complement C3f fragment;Complement C3c alpha chain fragment 2	yes	no	2	0.0058062	97.813	By MS/MS	By MS/MS	By MS/MS	By MS/MS	By matching
EVVEEAENGR	DTSSEITTKDLKEKKEVVEEAENGRDAPAN	LKEKKEVVEEAENGRDAPANGNAENEENGE	K	E	V	G	R	D	1	1	1	0	0	0	4	1	0	0	0	0	0	0	0	0	0	0	0	2	0	0	10	0	1130.52	P06454	P06454	22	31	PTMA	Prothymosin alpha;Prothymosin alpha, N-terminally processed;Thymosin alpha-1	yes	yes	2	3.5722e-07	150.27		By matching
EVVTSEDGSDCPEAMDLGTLSGIGTLDGFR	TKTVIGPDGHKEVTKEVVTSEDGSDCPEAM	DLGTLSGIGTLDGFRHRHPDEAAFFDTAST	K	E	V	F	R	H	1	1	0	4	1	0	3	5	0	1	3	0	1	1	1	3	3	0	0	2	0	0	30	0	3127.4	P02671	P02671	481	510	FGA	Fibrinogen alpha chain;Fibrinopeptide A;Fibrinogen alpha chain	yes	yes	3	1.5802e-216	277.45	By MS/MS				By MS/MS
EVYELLDSPGK	EVLNIGKKLYEGKTKEVYELLDSPGKVLLQ	GKTKEVYELLDSPGKVLLQSKDQITAGNAA	K	E	V	G	K	V	0	0	0	1	0	0	2	1	0	0	2	1	0	0	1	1	0	0	1	1	0	0	11	0	1248.62	P22234	P22234	20	30	PAICS	Multifunctional protein ADE2;Phosphoribosylaminoimidazole-succinocarboxamide synthase;Phosphoribosylaminoimidazole carboxylase	yes	yes	2	0.051437	81.525
EWFSETFQK	LISRIKQSELSAKMREWFSETFQKVKEKLK	LSAKMREWFSETFQKVKEKLKIDS______	R	E	W	Q	K	V	0	0	0	0	0	1	2	0	0	0	0	1	0	2	0	1	1	1	0	0	0	0	9	0	1200.55	P02654	P02654	66	74	APOC1	Apolipoprotein C-I;Truncated apolipoprotein C-I	yes	yes	2	0.0034579	119.41	By MS/MS	By matching	By MS/MS	By matching	By matching
EYAEDDNIYQQK	NPLVSERLELSVLYKEYAEDDNIYQQKIKD	LYKEYAEDDNIYQQKIKDLHKKYSYIRKTR	K	E	Y	Q	K	I	1	0	1	2	0	2	2	0	0	1	0	1	0	0	0	0	0	0	2	0	0	0	12	0	1514.65	Q96FW1	Q96FW1	60	71	OTUB1	Ubiquitin thioesterase OTUB1	yes	yes	2	0.00017959	157.99
EYANQFMWEYSTNYGQAPLSLLVSYTK	PTNDEICEAFRKDPKEYANQFMWEYSTNYG	NYGQAPLSLLVSYTKSYLSMVGSCCTSASP	K	E	Y	T	K	S	2	0	2	0	0	2	2	1	0	0	3	1	1	1	1	3	2	1	4	1	0	0	27	0	3202.5	P02774	P02774	154	180	GC	Vitamin D-binding protein	yes	yes	3	3.3755e-09	110.25		By MS/MS	By MS/MS	By MS/MS
EYCGVPGDGDEELLR	CQGNGNKFYSEKECREYCGVPGDGDEELLR	EYCGVPGDGDEELLRFSN____________	R	E	Y	L	R	F	0	1	0	2	1	0	3	3	0	0	2	0	0	0	1	0	0	0	1	1	0	0	15	0	1707.74	P02760	P02760	335	349	AMBP	Protein AMBP;Alpha-1-microglobulin;Inter-alpha-trypsin inhibitor light chain;Trypstatin	yes	yes	2	0.0002109	132.17	By MS/MS	By MS/MS
EYFQGLESHMILTETLFR	VSSKEEIQQLLDKHKEYFQGLESHMILTET	QGLESHMILTETLFRKIISFAVQKETQFHT	K	E	Y	F	R	K	0	1	0	0	0	1	3	1	1	1	3	0	1	2	0	1	2	0	1	0	0	0	18	0	2213.08	Q8NF91	Q8NF91	6632	6649	SYNE1	Nesprin-1	yes	yes	3	0.052428	53.861
EYTDASFTNR	GTTRIGGSYKKLVYREYTDASFTNRKERGP	KLVYREYTDASFTNRKERGPEEEHLGILGP	R	E	Y	N	R	K	1	1	1	1	0	0	1	0	0	0	0	0	0	1	0	1	2	0	1	0	0	0	10	0	1202.52	P00450	P00450	427	436	CP	Ceruloplasmin	yes	yes	2	0.014595	105.52
EYVLPSFEVIVEPTEK	ENSPQQVFSTEFEVKEYVLPSFEVIVEPTE	YVLPSFEVIVEPTEKFYYIYNEKGLEVTIT	K	E	Y	E	K	F	0	0	0	0	0	0	4	0	0	1	1	1	0	1	2	1	1	0	1	3	0	0	16	0	1877.97	P01024	P01024	226	241	C3	Complement C3;Complement C3 beta chain;C3-beta-c;Complement C3 alpha chain;C3a anaphylatoxin;Acylation stimulating protein;Complement C3b alpha chain;Complement C3c alpha chain fragment 1;Complement C3dg fragment;Complement C3g fragment;Complement C3d fragment;Complement C3f fragment;Complement C3c alpha chain fragment 2	yes	yes	2	2.311e-07	145.31	By MS/MS		By MS/MS		By MS/MS
FAALEKPTTLELK	RHEAFEKSTASWAERFAALEKPTTLELKER	ERFAALEKPTTLELKERQIAERPAEETGPQ	R	F	A	L	K	E	2	0	0	0	0	0	2	0	0	0	3	2	0	1	1	0	2	0	0	0	0	0	13	1	1459.83	P11277	P11277	2065	2077	SPTB	Spectrin beta chain, erythrocytic	yes	yes	3	0.00099266	108.98
FADTVQGEVR	KEVRIWNRTKENAEKFADTVQGEVRVCSSV	ENAEKFADTVQGEVRVCSSVQEAVAGADVI	K	F	A	V	R	V	1	1	0	1	0	1	1	1	0	0	0	0	0	1	0	0	1	0	0	2	0	0	10	0	1120.55	Q14894	Q14894	177	186	CRYM	Ketimine reductase mu-crystallin	yes	yes	2	0.013735	124.23
FAHYVVTSQVVNTANEAR	VFIRSLKVNCKVTSRFAHYVVTSQVVNTAN	YVVTSQVVNTANEAREVAFDLEIPKTAFIS	R	F	A	A	R	E	3	1	2	0	0	1	1	0	1	0	0	0	0	1	0	1	2	0	1	4	0	0	18	0	2005	P19827	P19827	66	83	ITIH1	Inter-alpha-trypsin inhibitor heavy chain H1	yes	yes	3	3.8127e-08	146.2	By matching
FANYIDK	TRTNEKVELQELNDRFANYIDKVRFLEQQN	ELQELNDRFANYIDKVRFLEQQNKILLAEL	R	F	A	D	K	V	1	0	1	1	0	0	0	0	0	1	0	1	0	1	0	0	0	0	1	0	0	0	7	0	869.428	P08670	P08670	114	120	VIM	Vimentin	yes	yes	2	0.05169	104.75
FASENDLPEWK	EDEEELFKMRAKLFRFASENDLPEWKERGT	KLFRFASENDLPEWKERGTGDVKLLKHKEK	R	F	A	W	K	E	1	0	1	1	0	0	2	0	0	0	1	1	0	1	1	1	0	1	0	0	0	0	11	0	1334.61	P43487	P43487	58	68	RANBP1	Ran-specific GTPase-activating protein	yes	yes	2	0.00098128	128.28	By matching	By matching	By matching
FAVEEIIQK	SMEDIPGRGHKYHLKFAVEEIIQKQVKVNC	HKYHLKFAVEEIIQKQVKVNCTAEVLYPST	K	F	A	Q	K	Q	1	0	0	0	0	1	2	0	0	2	0	1	0	1	0	0	0	0	0	1	0	0	9	0	1075.59	Q9BS40	Q9BS40	56	64	LXN	Latexin	yes	yes	2	0.00036526	139.97		By matching
FCGLPQPETVGQLGTVLR	RSRDHGLPGYNAWRRFCGLPQPETVGQLGT	LPQPETVGQLGTVLRNLKLARKLMEQYGTP	R	F	C	L	R	N	0	1	0	0	1	2	1	3	0	0	3	0	0	1	2	0	2	0	0	2	0	0	18	0	1971.02	P05164	P05164	605	622	MPO	Myeloperoxidase;Myeloperoxidase;89 kDa myeloperoxidase;84 kDa myeloperoxidase;Myeloperoxidase light chain;Myeloperoxidase heavy chain	yes	yes	2	0.00064011	101.6
FCSWVDQK	IMLRHGEGAWNKENRFCSWVDQKLNSEGME	AWNKENRFCSWVDQKLNSEGMEEARNCGKQ	R	F	C	Q	K	L	0	0	0	1	1	1	0	0	0	0	0	1	0	1	0	1	0	1	0	1	0	0	8	0	1068.47	P07738	P07738	22	29	BPGM	Bisphosphoglycerate mutase	yes	yes	2	0.0095736	119.17		By matching
FDAMPFTLR	KMKTSRAFFSEVERRFDAMPFTLRAFEDEK	SEVERRFDAMPFTLRAFEDEKKARMGVVEC	R	F	D	L	R	A	1	1	0	1	0	0	0	0	0	0	1	0	1	2	1	0	1	0	0	0	0	0	9	0	1096.54	Q9UQ80	Q9UQ80	273	281	PA2G4	Proliferation-associated protein 2G4	yes	yes	2	0.039333	99.136
FDASFFGVHPK	YGLPRRSGKLKDLSRFDASFFGVHPKQAHT	DLSRFDASFFGVHPKQAHTMDPQLRLLLEV	R	F	D	P	K	Q	1	0	0	1	0	0	0	1	1	0	0	1	0	3	1	1	0	0	0	1	0	0	11	0	1250.61	P49327	P49327	60	70	FASN	Fatty acid synthase;[Acyl-carrier-protein] S-acetyltransferase;[Acyl-carrier-protein] S-malonyltransferase;3-oxoacyl-[acyl-carrier-protein] synthase;3-oxoacyl-[acyl-carrier-protein] reductase;3-hydroxyacyl-[acyl-carrier-protein] dehydratase;Enoyl-[acyl-carrier-protein] reductase;Oleoyl-[acyl-carrier-protein] hydrolase	yes	yes	3	0.053875	49.5
FDDAVVQSDMK	PTNTVFDAKRLIGRRFDDAVVQSDMKHWPF	IGRRFDDAVVQSDMKHWPFMVVNDAGRPKV	R	F	D	M	K	H	1	0	0	3	0	1	0	0	0	0	0	1	1	1	0	1	0	0	0	2	0	0	11	0	1253.56	P11142	P11142	78	88	HSPA8	Heat shock cognate 71 kDa protein	yes	yes	2	1.6186e-08	147.75
FDDDKVSIVTPEDILR	HYVSWVKRKQDEWIKFDDDKVSIVTPEDIL	DDDKVSIVTPEDILRLSGGGDWHIAYVLLY	K	F	D	L	R	L	0	1	0	4	0	0	1	0	0	2	1	1	0	1	1	1	1	0	0	2	0	0	16	1	1860.95	P54578	P54578	450	465	USP14	Ubiquitin carboxyl-terminal hydrolase 14	yes	yes	3	0.0029586	133.25		By MS/MS
FDDGAGGDNEVQR	CLIFFDEIDAIGGARFDDGAGGDNEVQRTM	ARFDDGAGGDNEVQRTMLELINQLDGFDPR	R	F	D	Q	R	T	1	1	1	3	0	1	1	3	0	0	0	0	0	1	0	0	0	0	0	1	0	0	13	0	1378.57	P35998	P35998	285	297	PSMC2	26S protease regulatory subunit 7	yes	yes	2	2.3115e-33	178.54
FDEFFSEGCAPGSK	NIPMGLLYNKINHCRFDEFFSEGCAPGSKK	RFDEFFSEGCAPGSKKDSSLCKLCMGSGLN	R	F	D	S	K	K	1	0	0	1	1	0	2	2	0	0	0	1	0	3	1	2	0	0	0	0	0	0	14	0	1576.65	P02787	P02787	495	508	TF	Serotransferrin	yes	yes	2	9.6712e-58	254.19	By MS/MS	By MS/MS	By MS/MS	By MS/MS	By MS/MS
FDEYFSQSCAPGSDPR	NIPMGLLFNQTGSCKFDEYFSQSCAPGSDP	DEYFSQSCAPGSDPRSNLCALCIGDEQGEN	K	F	D	P	R	S	1	1	0	2	1	1	1	1	0	0	0	0	0	2	2	3	0	0	1	0	0	0	16	0	1861.76	P02788	P02788	504	519	LTF	Lactotransferrin;Lactoferricin-H;Kaliocin-1;Lactoferroxin-A;Lactoferroxin-B;Lactoferroxin-C	yes	yes	2	0.0039219	128.28		By MS/MS
FDGALNVDLTEFQTNLVPYPR	RLISQIVSSITASLRFDGALNVDLTEFQTN	VDLTEFQTNLVPYPRIHFPLATYAPVISAE	R	F	D	P	R	I	1	1	2	2	0	1	1	1	0	0	3	0	0	2	2	0	2	0	1	2	0	0	21	0	2408.2	P68363;Q9BQE3;P68366;Q71U36;Q9NY65;Q13748;Q6PEY2	P68363	244	264	TUBA1B;TUBA1C;TUBA4A;TUBA1A;TUBA8;TUBA3C;TUBA3E	Tubulin alpha-1B chain;Tubulin alpha-1C chain;Tubulin alpha-4A chain;Tubulin alpha-1A chain;Tubulin alpha-8 chain;Tubulin alpha-3C/D chain;Tubulin alpha-3E chain	yes	no	3	3.3461e-05	123.83
FDLGQDVIDFTGHALALYR	GIDPKKTTMRDVYKKFDLGQDVIDFTGHAL	QDVIDFTGHALALYRTDDYLDQPCYETINR	K	F	D	Y	R	T	2	1	0	3	0	1	0	2	1	1	3	0	0	2	0	0	1	0	1	1	0	0	19	0	2150.08	P50395;P31150	P50395	175	193	GDI2;GDI1	Rab GDP dissociation inhibitor beta;Rab GDP dissociation inhibitor alpha	yes	no	3	1.9199e-35	186.94
FDSGNLAHVEK	______________________________	FSSRFDSGNLAHVEKVESLSSDGEGVGGGA	R	F	D	E	K	V	1	0	1	1	0	0	1	1	1	0	1	1	0	1	0	1	0	0	0	1	0	0	11	0	1215.59	Q8NDL9	Q8NDL9	14	24	AGBL5	Cytosolic carboxypeptidase-like protein 5	yes	yes	3	0.000567	119.68	By MS/MS	By MS/MS	By MS/MS	By MS/MS	By MS/MS
FDTISEK	GACNDTLQQLMEVFKFDTISEKTSDQIHFF	QQLMEVFKFDTISEKTSDQIHFFFAKLNCR	K	F	D	E	K	T	0	0	0	1	0	0	1	0	0	1	0	1	0	1	0	1	1	0	0	0	0	0	7	0	838.407	P01008;CON_P41361;CON__P41361	P01008	140	146	SERPINC1	Antithrombin-III	yes	no	2	0.037978	113.89		By MS/MS
FEALKEPLATR	DSKDIRARQESLVCRFEALKEPLATRKKKL	LVCRFEALKEPLATRKKKLLDLLHLQLICR	R	F	E	T	R	K	2	1	0	0	0	0	2	0	0	0	2	1	0	1	1	0	1	0	0	0	0	0	11	1	1273.7	P02549	P02549	775	785	SPTA1	Spectrin alpha chain, erythrocytic 1	yes	yes	3	0.0039304	124.39	By MS/MS	By MS/MS		By MS/MS	By matching
FEDCCQEK	HTVKLCDNLSTKNSKFEDCCQEKTAMDVFV	LSTKNSKFEDCCQEKTAMDVFVCTYFMPAA	K	F	E	E	K	T	0	0	0	1	2	1	2	0	0	0	0	1	0	1	0	0	0	0	0	0	0	0	8	0	1114.41	P02774	P02774	296	303	GC	Vitamin D-binding protein	yes	yes	2	6.2015e-43	199.02	By MS/MS	By MS/MS	By MS/MS	By MS/MS	By MS/MS
FEDENFILK	TRHNGTGGKSIYGEKFEDENFILKHTGPGI	SIYGEKFEDENFILKHTGPGILSMANAGPN	K	F	E	L	K	H	0	0	1	1	0	0	2	0	0	1	1	1	0	2	0	0	0	0	0	0	0	0	9	0	1153.57	P62937	P62937	83	91	PPIA	Peptidyl-prolyl cis-trans isomerase A;Peptidyl-prolyl cis-trans isomerase A, N-terminally processed	yes	yes	2	4.1467e-70	219.25	By MS/MS	By MS/MS	By matching	By matching	By MS/MS
FEDFQVELVAK	ELGEDWERTEVLHKKFEDFQVELVAKEGRV	LHKKFEDFQVELVAKEGRVVEVNQYANECA	K	F	E	A	K	E	1	0	0	1	0	1	2	0	0	0	1	1	0	2	0	0	0	0	0	2	0	0	11	0	1323.67	P02549	P02549	200	210	SPTA1	Spectrin alpha chain, erythrocytic 1	yes	yes	2	0.024879	89.827
FEDGVLDPDYPR	CQGKTYLFKGSQYWRFEDGVLDPDYPRNIS	YWRFEDGVLDPDYPRNISDGFDGIPDNVDA	R	F	E	P	R	N	0	1	0	3	0	0	1	1	0	0	1	0	0	1	2	0	0	0	1	1	0	0	12	0	1421.65	P04004	P04004	230	241	VTN	Vitronectin;Vitronectin V65 subunit;Vitronectin V10 subunit;Somatomedin-B	yes	yes	2	0.0039279	107.83	By matching
FEELNADLFR	LYEGIDFYTSITRARFEELNADLFRGTLDP	ITRARFEELNADLFRGTLDPVEKALRDAKL	R	F	E	F	R	G	1	1	1	1	0	0	2	0	0	0	2	0	0	2	0	0	0	0	0	0	0	0	10	0	1252.61	P11142;P54652	P11142	302	311	HSPA8;HSPA2	Heat shock cognate 71 kDa protein;Heat shock-related 70 kDa protein 2	yes	no	2	0.0016037	131.06	By MS/MS	By matching	By MS/MS	By MS/MS	By MS/MS
FEETTADGR	STLKTTQFSCTLGEKFEETTADGRKTQTVC	CTLGEKFEETTADGRKTQTVCNFTDGALVQ	K	F	E	G	R	K	1	1	0	1	0	0	2	1	0	0	0	0	0	1	0	0	2	0	0	0	0	0	9	0	1024.45	Q01469	Q01469	73	81	FABP5	Fatty acid-binding protein, epidermal	yes	yes	2	0.012216	108.74		By MS/MS
FEGGVVIAADMLGSYGSLAR	TQNPMVTGTSVLGVKFEGGVVIAADMLGSY	VIAADMLGSYGSLARFRNISRIMRVNNSTM	K	F	E	A	R	F	3	1	0	1	0	0	1	4	0	1	2	0	1	1	0	2	0	0	1	2	0	0	20	0	2012	P28070	P28070	61	80	PSMB4	Proteasome subunit beta type-4	yes	yes	2	0.031684	74.772
FEPDTVSAAFHK				F	E	H	K		2	0	0	1	0	0	1	0	1	0	0	1	0	2	1	1	1	0	0	1	0	0	12	0	1347.65		REV__Q9H6R3					yes	yes	2	0.0098217	93.429	By matching	By matching		By matching	By matching
FEVGDIMLIR	DTLVVTNAAGGLNPKFEVGDIMLIRDHINL	GLNPKFEVGDIMLIRDHINLPGFSGQNPLR	K	F	E	I	R	D	0	1	0	1	0	0	1	1	0	2	1	0	1	1	0	0	0	0	0	1	0	0	10	0	1191.63	P00491	P00491	124	133	PNP	Purine nucleoside phosphorylase	yes	yes	2	0.015959	101.25		By matching		By matching	By matching
FFADLLDYIK	GHHIVALCVLKGGYKFFADLLDYIKALNRN	KGGYKFFADLLDYIKALNRNSDRSIPMTVD	K	F	F	I	K	A	1	0	0	2	0	0	0	0	0	1	2	1	0	2	0	0	0	0	1	0	0	0	10	0	1243.65	P00492	P00492	74	83	HPRT1	Hypoxanthine-guanine phosphoribosyltransferase	yes	yes	2	0.0030734	123.35	By MS/MS				By matching
FFDSFGNLSSASAIMGNPK	ETLGRLLVVYPWTQRFFDSFGNLSSASAIM	FGNLSSASAIMGNPKVKAHGKKVLTSLGDA	R	F	F	P	K	V	2	0	2	1	0	0	0	2	0	1	1	1	1	3	1	4	0	0	0	0	0	0	19	0	1988.93	P69891;P69892	P69891	42	60	HBG1;HBG2	Hemoglobin subunit gamma-1;Hemoglobin subunit gamma-2	no	no	2;3	9.405e-122	325.57	By MS/MS	By MS/MS	By MS/MS	By MS/MS	By MS/MS
FFDSFGNLSSASAIMGNPKVK	ETLGRLLVVYPWTQRFFDSFGNLSSASAIM	NLSSASAIMGNPKVKAHGKKVLTSLGDAIK	R	F	F	V	K	A	2	0	2	1	0	0	0	2	0	1	1	2	1	3	1	4	0	0	0	1	0	0	21	1	2216.09	P69891;P69892	P69891	42	62	HBG1;HBG2	Hemoglobin subunit gamma-1;Hemoglobin subunit gamma-2	no	no	3	2.3123e-26	201.9	By MS/MS	By MS/MS		By MS/MS	By MS/MS
FFDSFGNLSSPSAILGNPK	EALGRLLVVYPWTQRFFDSFGNLSSPSAIL	FGNLSSPSAILGNPKVKAHGKKVLTSFGDA	R	F	F	P	K	V	1	0	2	1	0	0	0	2	0	1	2	1	0	3	2	4	0	0	0	0	0	0	19	0	1996.99	P02100	P02100	42	60	HBE1	Hemoglobin subunit epsilon	yes	yes	2	9.8941e-164	267.37	By MS/MS	By MS/MS		By MS/MS	By MS/MS
FFESFGDLSSADAILGNPK	EALGRLLVVYPWTQRFFESFGDLSSADAIL	FGDLSSADAILGNPKVKAHGKKVLDSFCEG	R	F	F	P	K	V	2	0	1	2	0	0	1	2	0	1	2	1	0	3	1	3	0	0	0	0	0	0	19	0	2013.97	CON__Q3SX09	CON__Q3SX09	96	114			yes	yes	2	1.734e-34	186.13
FFESFGDLSSPDAVMGNPK	EALGRLLVVYPWTQRFFESFGDLSSPDAVM	FGDLSSPDAVMGNPKVKAHGKKVLGAFSDG	R	F	F	P	K	V	1	0	1	2	0	0	1	2	0	0	1	1	1	3	2	3	0	0	0	1	0	0	19	0	2043.92	P02042	P02042	42	60	HBD	Hemoglobin subunit delta	yes	yes	2;3	1.0985e-239	290.1
FFESFGDLSTPDAVMGNPK	EALGRLLVVYPWTQRFFESFGDLSTPDAVM	FGDLSTPDAVMGNPKVKAHGKKVLGAFSDG	R	F	F	P	K	V	1	0	1	2	0	0	1	2	0	0	1	1	1	3	2	2	1	0	0	1	0	0	19	0	2057.94	P68871	P68871	42	60	HBB	Hemoglobin subunit beta;LVV-hemorphin-7;Spinorphin	yes	yes	2;3	0	348.97	By MS/MS	By MS/MS	By MS/MS	By MS/MS	By MS/MS
FFESFGDLSTPDAVMGNPKVK	EALGRLLVVYPWTQRFFESFGDLSTPDAVM	DLSTPDAVMGNPKVKAHGKKVLGAFSDGLA	R	F	F	V	K	A	1	0	1	2	0	0	1	2	0	0	1	2	1	3	2	2	1	0	0	2	0	0	21	1	2285.1	P68871	P68871	42	62	HBB	Hemoglobin subunit beta;LVV-hemorphin-7;Spinorphin	yes	yes	3	4.5803e-08	144.17	By matching			By matching
FFGHGAEDSLADQAANEWGR	WAAEAISDARENIQRFFGHGAEDSLADQAA	AEDSLADQAANEWGRSGKDPNHFRPAGLPE	R	F	F	G	R	S	4	1	1	2	0	1	2	3	1	0	1	0	0	2	0	1	0	1	0	0	0	0	20	0	2176.96	P0DJI8	P0DJI8	86	105	SAA1	Serum amyloid A-1 protein;Amyloid protein A;Serum amyloid protein A(2-104);Serum amyloid protein A(3-104);Serum amyloid protein A(2-103);Serum amyloid protein A(2-102);Serum amyloid protein A(4-101)	yes	yes	3	2.5534e-36	180.03
FFPLESWQIGK	LTKELALGQDRILIRFFPLESWQIGKIGTV	ILIRFFPLESWQIGKIGTVMTFL_______	R	F	F	G	K	I	0	0	0	0	0	1	1	1	0	1	1	1	0	2	1	1	0	1	0	0	0	0	11	0	1350.7	P30046	P30046	100	110	DDT	D-dopachrome decarboxylase	yes	yes	2	0.031948	85.862	By matching	By matching		By matching
FFSASCVPGADK	NWTGPPEPIEAAVARFFSASCVPGADKGQF	VARFFSASCVPGADKGQFPNLCRLCAGTGE	R	F	F	D	K	G	2	0	0	1	1	0	0	1	0	0	0	1	0	2	1	2	0	0	0	1	0	0	12	0	1284.58	P02788	P02788	171	182	LTF	Lactotransferrin;Lactoferricin-H;Kaliocin-1;Lactoferroxin-A;Lactoferroxin-B;Lactoferroxin-C	yes	yes	2	0.0062256	101.38		By MS/MS
FFVGGNWK	DLQRLGSSAMAPSRKFFVGGNWKMNGRKQS	AMAPSRKFFVGGNWKMNGRKQSLGELIGTL	K	F	F	W	K	M	0	0	1	0	0	0	0	2	0	0	0	1	0	2	0	0	0	1	0	1	0	0	8	0	953.476	P60174	P60174	44	51	TPI1	Triosephosphate isomerase	yes	yes	2	0.065156	92.692	By matching	By matching	By matching	By matching	By matching
FGEDAGYTK	CEICVVDTQTVRIDRFGEDAGYTKRVLLIY	TVRIDRFGEDAGYTKRVLLIYDGIHYDPLQ	R	F	G	T	K	R	1	0	0	1	0	0	1	2	0	0	0	1	0	1	0	0	1	0	1	0	0	0	9	0	986.435	Q5VVQ6	Q5VVQ6	249	257	YOD1	Ubiquitin thioesterase OTU1	yes	yes	2	0.0082553	112.41
FGGSGSQVDSAR	KVPDDIYKTHLENNRFGGSGSQVDSARMNL	NNRFGGSGSQVDSARMNLASSFVNGFVNAA	R	F	G	A	R	M	1	1	0	1	0	1	0	3	0	0	0	0	0	1	0	3	0	0	0	1	0	0	12	0	1166.53	Q13200	Q13200	358	369	PSMD2	26S proteasome non-ATPase regulatory subunit 2	yes	yes	2	2.3409e-08	145.89
FGIDDQDFQNSLTR	FKEYCPMVFRNLRERFGIDDQDFQNSLTRS	RFGIDDQDFQNSLTRSAPLPNDSQARSGAR	R	F	G	T	R	S	0	1	1	3	0	2	0	1	0	1	1	0	0	2	0	1	1	0	0	0	0	0	14	0	1654.76	P48426	P48426	105	118	PIP4K2A	Phosphatidylinositol 5-phosphate 4-kinase type-2 alpha	yes	yes	2	0.003981	151.1
FGIQAQMVTTDFQK	AMKGKNCVAIAADRRFGIQAQMVTTDFQKI	RFGIQAQMVTTDFQKIFPMGDRLYIGLAGL	R	F	G	Q	K	I	1	0	0	1	0	3	0	1	0	1	0	1	1	2	0	0	2	0	0	1	0	0	14	0	1612.79	P49720	P49720	28	41	PSMB3	Proteasome subunit beta type-3	yes	yes	2	0.0031507	134.75
FGSEFSPELQASFQK	FRLLGNVLVVVLARRFGSEFSPELQASFQK	FGSEFSPELQASFQKVVTGVANALAHRYH_	R	F	G	Q	K	V	1	0	0	0	0	2	2	1	0	0	1	1	0	3	1	3	0	0	0	0	0	0	15	0	1700.8	CON__Q3SX09	CON__Q3SX09	173	187			yes	yes	2	0.0056418	99.568
FGTVLTEHVAAAELGAR	EDRTLYERIVSRLRRFGTVLTEHVAAAELG	TVLTEHVAAAELGARGEEAAGGDRLIHEQD	R	F	G	A	R	G	4	1	0	0	0	0	2	2	1	0	2	0	0	1	0	0	2	0	0	2	0	0	17	0	1740.92	O43598	O43598	49	65	DNPH1	2-deoxynucleoside 5-phosphate N-hydrolase 1	yes	yes	3	3.3254e-07	140.49		By matching
FHDFLGDSWGILFSHPR	VAPNFEANTTVGRIRFHDFLGDSWGILFSH	DFLGDSWGILFSHPRDFTPVCTTELGRAAK	R	F	H	P	R	D	0	1	0	2	0	0	0	2	2	1	2	0	0	3	1	2	0	1	0	0	0	0	17	0	2029.98	P30041	P30041	25	41	PRDX6	Peroxiredoxin-6	yes	yes	3;4	4.5979e-71	213.69	By MS/MS				By MS/MS
FHMYEGYPLWK	FGFLNGRACVMMQGRFHMYEGYPLWKVTFP	MQGRFHMYEGYPLWKVTFPVRVFHLLGVDT	R	F	H	W	K	V	0	0	0	0	0	0	1	1	1	0	1	1	1	1	1	0	0	1	2	0	0	0	11	0	1469.68	P00491	P00491	85	95	PNP	Purine nucleoside phosphorylase	yes	yes	3	0.008185	83.883
[truncated: 2,179 more rows]
[truncated: 89 more columns]

## Sheet: Summary
Parameter	Value
Version	1.6.2.6
User name	proteomics
Machine name	CJXHG2S
Date of writing	07/31/2018 17:09:59
[truncated: 101 more rows]
